# Supplementary material for: TCR and Inflammatory Signals Tune Human MAIT Cells to Exert Specific Tissue Repair and Effector Functions
Source: Cell Rep. 2019 Sep 17;28(12):3077–3091.e5. doi: 10.1016/j.celrep.2019.08.050 (PMC6899450; doi:10.1016/j.celrep.2019.08.050)
Supplement: Table S1. Transcriptional Alterations in MAIT Cells in Response to TCR, C, or Combined (TC) Stimulations, Related to Figure 4 — Sheet 1 lists all the genes whose expression was significantly altered by the different stimulations compared to untreated (UT) MAIT cells. For each gene, p value, false discovery rate (FDR), and fold change are listed. Sheet 2 contains a list of 89 genes, whose expression changed, regardless of which stimulation as used. [file mmc2.xlsx]

## Sheet: Sheet_1
Gene Name	Contrast	P-value	FDR	Fold-Change		Gene Name	Contrast	P-value	FDR	Fold-Change		Gene Name	Contrast	P-value	FDR	Fold-Change
GNG4	T vs UT	2.16847e-05	0.00342769	506.62		IL22	C vs UT	0.00394287	0.00849626	565.458		EBI3	TC vs UT	0.00068526	0.00185943	538.708
EGR3	T vs UT	3.83993e-07	0.0021304	206.165		HBEGF	C vs UT	4.531e-07	1.81978e-05	403.516		LIF	TC vs UT	2.62393e-06	4.23496e-05	428.484
EGR2	T vs UT	2.00334e-06	0.0021304	202.794		IFNG	C vs UT	5.27575e-08	8.901e-06	396.999		TNFRSF8	TC vs UT	4.15702e-06	5.30601e-05	419.04
C2CD4A	T vs UT	0.000670804	0.0131764	186.973		ETV5	C vs UT	7.89374e-08	9.50441e-06	367.035		IL17F	TC vs UT	3.74424e-07	1.70987e-05	409.828
EBI3	T vs UT	0.00283953	0.0264544	116.608		AK4	C vs UT	5.86579e-07	2.1606e-05	346.26		CCL3	TC vs UT	3.77906e-05	0.00020872	343.249
NR4A1	T vs UT	4.23151e-06	0.00244833	97.5586		CHAC1	C vs UT	3.81804e-08	8.69402e-06	265.532		TNFRSF9	TC vs UT	2.32771e-07	1.37765e-05	341.502
TNFRSF9	T vs UT	1.9153e-06	0.0021304	97.2283		GZMB	C vs UT	2.8863e-08	7.35445e-06	245.05		CHAC1	TC vs UT	2.83782e-08	8.3081e-06	330.236
MIR146A	T vs UT	6.68694e-05	0.00560884	89.0082		ZBTB32	C vs UT	8.97944e-08	9.79792e-06	240.159		GZMB	TC vs UT	2.2111e-08	8.3081e-06	301.29
TNFRSF4	T vs UT	0.00892561	0.0477245	71.0641		TNFRSF8	C vs UT	1.07733e-05	0.000102496	234.471		IL2RA	TC vs UT	4.03566e-06	5.23236e-05	295.611
ESPL1	T vs UT	0.000109079	0.00665053	69.4531		MIR146A	C vs UT	1.15229e-05	0.00010731	231.26		IFNG	TC vs UT	7.89124e-08	1.04623e-05	282.247
EGR1	T vs UT	6.39798e-06	0.00244833	64.9133		IRF8	C vs UT	1.11065e-07	9.93148e-06	227.082		RGS16	TC vs UT	5.88909e-06	6.39757e-05	263.518
IRF4	T vs UT	1.70315e-06	0.0021304	45.5626		IL26	C vs UT	1.19851e-08	5.09572e-06	217.689		BCAT1	TC vs UT	2.40973e-06	4.07014e-05	242.351
SPRY4	T vs UT	4.55696e-05	0.00476131	43.5195		VEGFA	C vs UT	9.1822e-08	9.91583e-06	197.781		HOXB9	TC vs UT	1.6715e-06	3.40589e-05	239.771
ZBED2	T vs UT	0.000189591	0.0080176	41.2801		EBI3	C vs UT	0.00176236	0.00435901	191.62		ZBTB32	TC vs UT	9.0374e-08	1.09246e-05	236.002
RGS16	T vs UT	9.94967e-05	0.00659567	39.1812		SPRY4	C vs UT	4.08772e-06	5.81333e-05	184.703		MKX	TC vs UT	1.17561e-07	1.19795e-05	235.396
CCL4L1	T vs UT	0.00245134	0.0246937	38.5531		IL2RA	C vs UT	8.29074e-06	8.76714e-05	176.649		IRF8	TC vs UT	1.13902e-07	1.1947e-05	229.574
SPRY2	T vs UT	0.000503798	0.0118546	34.5671		ULBP1	C vs UT	1.89881e-07	1.27284e-05	174.154		IRF4	TC vs UT	9.92269e-08	1.14797e-05	210.321
ASB2	T vs UT	0.00596271	0.0384842	33.7048		C2CD4A	C vs UT	0.00110452	0.00297872	151.53		MIR155HG	TC vs UT	2.02708e-07	1.302e-05	209.57
VDR	T vs UT	2.72697e-05	0.00373595	33.113		MYO1B	C vs UT	9.34873e-09	5.09572e-06	148.369		BATF3	TC vs UT	4.24085e-06	5.33568e-05	206.094
MFSD2A	T vs UT	0.000785799	0.0140949	31.7693		BATF3	C vs UT	7.33715e-06	8.23176e-05	144.926		SLC6A9	TC vs UT	1.17042e-06	2.90953e-05	204.326
DUSP5	T vs UT	6.42078e-05	0.00545988	26.8602		MKX	C vs UT	2.28485e-07	1.33517e-05	144.036		MIR146A	TC vs UT	1.34607e-05	0.000106327	202.739
MYB	T vs UT	0.0019744	0.0225202	26.4673		HOXB9	C vs UT	3.44516e-06	5.18034e-05	142.176		ULBP1	TC vs UT	1.51984e-07	1.24442e-05	201.251
TNFRSF18	T vs UT	5.75581e-06	0.00244833	25.3974		IER3	C vs UT	8.3517e-08	9.69784e-06	137.995		GZMH	TC vs UT	6.02288e-07	2.15252e-05	193.639
CCL4L2	T vs UT	0.000449107	0.0112456	23.3837		GZMH	C vs UT	1.26311e-06	3.09626e-05	130.435		MFSD2A	TC vs UT	3.05741e-05	0.000180719	191.647
CCL3L1	T vs UT	0.00320537	0.0280101	20.206		NDFIP2	C vs UT	1.86279e-08	5.88927e-06	129.859		VEGFA	TC vs UT	1.14672e-07	1.1947e-05	169.372
SERPINE2	T vs UT	0.000585506	0.0124479	19.7712		SGK1	C vs UT	2.18661e-06	4.08221e-05	127.922		ZBED2	TC vs UT	1.68579e-05	0.000123504	153.342
TRIB1	T vs UT	0.00100658	0.015871	19.0156		CTLA4	C vs UT	0.00012527	0.000558821	117.603		CCL3L1	TC vs UT	0.000123901	0.000489647	146.523
LINGO4	T vs UT	0.00029639	0.00936633	17.585		IL17F	C vs UT	2.49034e-06	4.39912e-05	113.911		CTLA4	TC vs UT	8.48422e-05	0.000368996	146.201
CRTAM	T vs UT	7.75742e-05	0.00608349	17.5473		SLC6A9	C vs UT	2.79117e-06	4.65069e-05	113.772		C2CD4A	TC vs UT	0.000591604	0.00164884	143.446
TRAF4	T vs UT	5.68365e-05	0.00529136	16.7426		NAMPTL	C vs UT	8.38841e-08	9.69784e-06	111.186		SPRY4	TC vs UT	6.82867e-06	6.96999e-05	133.658
CCL3	T vs UT	0.00476534	0.0341013	15.4812		CLIC4	C vs UT	8.77472e-07	2.60078e-05	106.959		LTA	TC vs UT	8.22523e-09	6.14698e-06	130.776
HIVEP3	T vs UT	0.00125179	0.0177409	15.0525		MIR155HG	C vs UT	6.7523e-07	2.31922e-05	103.592		PSAT1	TC vs UT	7.44727e-09	6.12166e-06	127.751
IL2RA	T vs UT	0.00200366	0.0227069	14.555		NAMPT	C vs UT	2.4545e-07	1.37557e-05	102.169		NDFIP2	TC vs UT	1.88039e-08	8.3081e-06	127.573
CHAC1	T vs UT	1.15162e-05	0.0025592	14.5529		IRF4	C vs UT	3.32304e-07	1.55201e-05	98.9769		IER3	TC vs UT	9.66957e-08	1.13548e-05	125.527
UTS2	T vs UT	0.00136238	0.0185724	14.4956		TNFRSF9	C vs UT	1.5642e-06	3.43437e-05	98.425		CLIC4	TC vs UT	6.83058e-07	2.27846e-05	124.246
CLIC4	T vs UT	4.83312e-05	0.00480583	14.118		BCAT1	C vs UT	9.34709e-06	9.41582e-05	93.5306		OSM	TC vs UT	1.54533e-07	1.24442e-05	118.135
SHF	T vs UT	1.0258e-05	0.00254286	13.4275		PSAT1	C vs UT	1.29563e-08	5.32505e-06	91.7896		AK4	TC vs UT	3.4832e-06	4.85287e-05	117.39
NDFIP2	T vs UT	2.41894e-06	0.0021304	13.3902		OSM	C vs UT	2.7684e-07	1.45207e-05	80.8694		IL26	TC vs UT	3.17421e-08	8.3081e-06	113.816
NR4A3	T vs UT	0.00225641	0.0237385	13.0912		SOCS3	C vs UT	5.83986e-08	9.19887e-06	79.0396		FOXP3	TC vs UT	9.56421e-06	8.57066e-05	95.7599
FABP5L7	T vs UT	0.000125691	0.00686928	12.3924		MYB	C vs UT	0.000263633	0.000970037	78.0733		MTHFD2	TC vs UT	3.30168e-08	8.3081e-06	91.9486
BATF3	T vs UT	0.00090469	0.0150945	12.3616		MTHFD2	C vs UT	5.2704e-08	8.901e-06	71.636		MYO1B	TC vs UT	2.15481e-08	8.3081e-06	90.9461
SDC4	T vs UT	4.00281e-06	0.00244833	12.2452		LTA	C vs UT	2.98234e-08	7.35445e-06	65.9925		GPT2	TC vs UT	1.27361e-07	1.19875e-05	90.1817
CD83	T vs UT	2.77171e-05	0.00375551	12.186		FOXP3	C vs UT	1.68152e-05	0.000138683	62.475		CCR4	TC vs UT	2.50421e-06	4.1363e-05	79.2285
EPAS1	T vs UT	0.0007875	0.0140949	12.1537		FEZ1	C vs UT	2.40283e-05	0.000174997	61.7642		EVI5	TC vs UT	0.000585358	0.00163624	79.0966
BCAT1	T vs UT	0.00114748	0.0169583	12.0963		GPT2	C vs UT	2.7672e-07	1.45207e-05	58.6622		HBEGF	TC vs UT	4.26771e-06	5.35855e-05	78.9609
TMEM217	T vs UT	2.46886e-05	0.00349897	11.2941		ABTB2	C vs UT	2.87897e-08	7.35445e-06	58.193		TNFRSF4	TC vs UT	0.00791721	0.0145049	78.2736
ZFHX2	T vs UT	0.000700081	0.0134875	10.6992		TNFRSF18	C vs UT	9.55461e-07	2.6608e-05	57.986		NAMPTL	TC vs UT	1.69342e-07	1.24442e-05	74.5184
CCL4	T vs UT	0.000393876	0.0106997	10.6114		RGS16	C vs UT	7.05572e-05	0.000370831	56.4323		CCL4L1	TC vs UT	0.000930889	0.00239421	72.8336
SLC41A2	T vs UT	1.30102e-05	0.00273923	9.65273		DUSP5	C vs UT	9.80048e-06	9.62868e-05	54.9374		EGR2	TC vs UT	8.88096e-06	8.16552e-05	71.1915
ARHGAP31	T vs UT	1.80369e-05	0.00327051	9.32041		CDKN2B	C vs UT	6.10641e-06	7.34787e-05	53.5954		NAMPT	TC vs UT	5.11238e-07	1.98225e-05	67.161
AGMAT	T vs UT	0.000120698	0.00686928	9.29477		FES	C vs UT	6.4501e-06	7.60235e-05	52.7024		PHGDH	TC vs UT	0.000161343	0.000592954	65.4417
MYO1B	T vs UT	4.53076e-06	0.00244833	9.25798		MFSD2A	C vs UT	0.000251218	0.000937788	50.6254		MYB	TC vs UT	0.00026882	0.000879657	61.8748
NR4A2	T vs UT	0.00481325	0.034285	9.18591		PHGDH	C vs UT	0.000296977	0.0010657	45.0468		TNFRSF18	TC vs UT	8.34596e-07	2.49316e-05	61.721
IER3	T vs UT	4.11414e-05	0.00452923	9.11363		CCL20	C vs UT	1.20454e-06	3.00647e-05	43.4218		TNF	TC vs UT	3.95966e-07	1.78837e-05	56.5043
SLC43A2	T vs UT	0.000224479	0.00843848	9.11096		CD274	C vs UT	6.58724e-12	8.12207e-08	41.58		FABP5L7	TC vs UT	3.73063e-06	5.01633e-05	55.2998
FBXO27	T vs UT	0.000784141	0.0140949	9.04943		ADAM19	C vs UT	4.98585e-05	0.000288888	40.6536		DUSP5	TC vs UT	1.00224e-05	8.80508e-05	54.0206
TNF	T vs UT	3.44962e-05	0.00438493	9.03734		LIF	C vs UT	0.000151643	0.000643414	40.5321		MTHFD1L	TC vs UT	2.61823e-08	8.3081e-06	51.3184
FEZ1	T vs UT	0.0026519	0.0257535	8.96767		GNA15	C vs UT	0.000212108	0.000825977	38.584		WARS	TC vs UT	3.72397e-06	5.01633e-05	50.3244
SLC6A9	T vs UT	0.000572527	0.0124252	8.71746		DUSP6	C vs UT	2.98363e-05	0.00020472	38.3315		ETV5	TC vs UT	1.79905e-06	3.52659e-05	48.4942
HOXB9	T vs UT	0.000970241	0.0155647	8.65636		CDKN1A	C vs UT	4.47882e-07	1.8047e-05	36.8905		CCL4	TC vs UT	1.55541e-05	0.000117586	48.373
CCL20	T vs UT	8.87795e-05	0.00643913	8.65016		NFKBIA	C vs UT	6.34131e-08	9.50441e-06	36.7965		SLC1A5	TC vs UT	5.22131e-08	9.19697e-06	46.7602
NAPSA	T vs UT	0.00138274	0.0186245	8.01236		TREML2	C vs UT	5.75176e-06	7.09902e-05	35.7854		EGR3	TC vs UT	4.95998e-06	5.8861e-05	46.3197
FCGBP	T vs UT	0.0072653	0.0424017	8.01211		MTHFD1L	C vs UT	5.89385e-08	9.19887e-06	35.0893		CTH	TC vs UT	4.90253e-09	5.91588e-06	46.2115
DUSP4	T vs UT	0.00070629	0.0135538	7.75442		SLC1A5	C vs UT	1.03011e-07	9.93148e-06	33.8949		CCL20	TC vs UT	1.0235e-06	2.77193e-05	45.8593
LIF	T vs UT	0.0038512	0.0306752	7.69014		WARS	C vs UT	8.82137e-06	9.07151e-05	33.1626		SOCS3	TC vs UT	1.60736e-07	1.24442e-05	45.0711
RELB	T vs UT	2.06973e-05	0.003421	7.63831		NFKBIZ	C vs UT	6.53e-06	7.65351e-05	32.9243		ABTB2	TC vs UT	5.10582e-08	9.19697e-06	43.7787
GPT2	T vs UT	6.81409e-05	0.00563877	7.59586		SLC27A2	C vs UT	0.00141682	0.00363492	32.1025		HPDL	TC vs UT	0.000139805	0.000535674	42.8082
TRAF1	T vs UT	0.000204059	0.00819081	7.58726		SLC41A2	C vs UT	5.8961e-07	2.1606e-05	31.8367		PDGFA	TC vs UT	0.000315891	0.00100024	40.5689
LAYN	T vs UT	0.00619479	0.039372	7.56019		TNF	C vs UT	1.40769e-06	3.26871e-05	30.9438		GNG4	TC vs UT	0.000566355	0.00159442	40.3334
ANKRD33B	T vs UT	5.81792e-05	0.00529136	7.54929		PMAIP1	C vs UT	5.62847e-08	9.01285e-06	30.2692		CCL4L2	TC vs UT	0.000187767	0.000663182	40.1101
SHMT2	T vs UT	5.17316e-06	0.00244833	7.51943		RGS1	C vs UT	0.000323961	0.00113999	29.2113		TMEM217	TC vs UT	1.09299e-06	2.83066e-05	36.7461
IL21R	T vs UT	0.00131056	0.018136	7.4431		HK2	C vs UT	3.98489e-07	1.68717e-05	27.121		PMAIP1	TC vs UT	3.62825e-08	8.60314e-06	36.6667
ACTN1	T vs UT	0.00353103	0.0293494	7.38256		CTH	C vs UT	1.6766e-08	5.88927e-06	26.5593		CSDA	TC vs UT	4.35667e-06	5.43152e-05	36.3554
IL23R	T vs UT	0.000164802	0.00763911	7.31125		SHMT2	C vs UT	1.01341e-07	9.93148e-06	25.965		EPAS1	TC vs UT	9.02558e-05	0.000387754	36.2187
ULBP1	T vs UT	0.000278782	0.0090936	7.10653		CCR4	C vs UT	2.07874e-05	0.000160605	25.8924		FES	TC vs UT	1.24642e-05	0.000101079	35.806
MTHFD1L	T vs UT	6.17964e-06	0.00244833	7.01885		BATF	C vs UT	1.6789e-08	5.88927e-06	25.1965		TFRC	TC vs UT	4.56312e-07	1.88171e-05	35.5139
SGPP2	T vs UT	0.00336727	0.0285154	6.98295		TFRC	C vs UT	1.04207e-06	2.77043e-05	24.9055		CD274	TC vs UT	9.72691e-12	1.19933e-07	34.7894
ID3	T vs UT	0.00308386	0.0276136	6.9269		FURIN	C vs UT	2.07278e-07	1.2966e-05	24.6316		TRIB1	TC vs UT	0.000151964	0.000567105	34.2173
HPDL	T vs UT	0.00711833	0.0421013	6.78179		SLC7A5	C vs UT	1.61679e-06	3.47301e-05	24.4628		SPHK1	TC vs UT	3.59475e-06	4.92481e-05	34.0506
SGK1	T vs UT	0.00270597	0.0258909	6.59516		CDC6	C vs UT	4.0462e-05	0.000249698	24.4018		SGK1	TC vs UT	2.80164e-05	0.000170505	32.6212
METTL1	T vs UT	3.86169e-05	0.00452923	6.56256		CCL3	C vs UT	0.00175864	0.00435161	23.7953		SHMT2	TC vs UT	6.20136e-08	9.59336e-06	32.0797
SEMA7A	T vs UT	5.55524e-07	0.0021304	6.53769		SOCS1	C vs UT	6.95347e-07	2.36523e-05	23.6118		UTS2	TC vs UT	0.00020996	0.000725564	29.6614
RBPJ	T vs UT	1.14573e-06	0.0021304	6.48141		PDGFA	C vs UT	0.00100465	0.00276072	23.3506		LAG3	TC vs UT	3.63996e-06	4.97017e-05	29.5776
VEGFA	T vs UT	0.000305811	0.00953579	6.35273		MAP3K8	C vs UT	9.60045e-06	9.53088e-05	22.5592		NFKBIZ	TC vs UT	8.51263e-06	7.90962e-05	29.1216
CENPM	T vs UT	0.000396227	0.0107026	6.34869		GK4P	C vs UT	7.44668e-08	9.50441e-06	22.526		SERPINE2	TC vs UT	0.000295277	0.000947869	28.5489
WARS	T vs UT	0.0012467	0.0177094	6.27922		CSDA	C vs UT	1.40875e-05	0.000122323	22.3397		DUSP4	TC vs UT	2.99777e-05	0.000178563	28.3855
NFKBIA	T vs UT	1.34634e-05	0.00273923	6.09226		ICAM1	C vs UT	5.94756e-06	7.23209e-05	22.3053		HK2	TC vs UT	3.68642e-07	1.69603e-05	28.0411
FURIN	T vs UT	2.12976e-05	0.00342769	6.04692		GK	C vs UT	9.64796e-08	9.93148e-06	20.1725		VDR	TC vs UT	3.03406e-05	0.000179898	27.6331
PSAT1	T vs UT	1.94632e-05	0.00333307	6.0382		SPRED2	C vs UT	0.000181865	0.000742518	19.811		SLC7A5	TC vs UT	1.24167e-06	2.99391e-05	27.3924
NFKB2	T vs UT	4.64289e-05	0.00476475	6.01725		AK3P1	C vs UT	0.000247317	0.000928003	19.7723		ESPL1	TC vs UT	0.000309359	0.000983851	27.2591
CD69	T vs UT	0.000229692	0.00852238	5.99958		FABP5L7	C vs UT	4.61954e-05	0.000273315	19.7307		ICOS	TC vs UT	2.79418e-06	4.33392e-05	26.9655
IRF8	T vs UT	0.000421391	0.0109615	5.99957		ICOS	C vs UT	6.71351e-06	7.7945e-05	19.7005		FEZ1	TC vs UT	0.00014258	0.000542764	26.3139
TNFRSF13C	T vs UT	0.000263127	0.00901296	5.9842		GSG2	C vs UT	2.16806e-06	4.05648e-05	19.6991		HMOX1	TC vs UT	2.00483e-05	0.000138562	26.2885
TAGAP	T vs UT	2.31958e-05	0.00342769	5.9814		HMOX1	C vs UT	4.00756e-05	0.000248183	19.6773		IL23A	TC vs UT	2.76306e-07	1.53073e-05	25.7522
PKM2	T vs UT	9.16187e-06	0.00254286	5.93235		BCL2A1	C vs UT	8.30598e-05	0.000415299	19.5854		TRAF4	TC vs UT	1.59302e-05	0.000119551	25.3223
AGRN	T vs UT	0.00110327	0.0166734	5.85238		EPAS1	C vs UT	0.000421554	0.00138459	18.8225		SLC41A2	TC vs UT	1.08685e-06	2.83066e-05	24.5501
BCL2A1	T vs UT	0.006766	0.0411215	5.63724		CD40LG	C vs UT	2.82717e-06	4.66967e-05	18.7424		CD83	TC vs UT	5.8885e-06	6.39757e-05	24.2781
CSF1	T vs UT	0.00888565	0.0476555	5.58039		DDIT4	C vs UT	3.87094e-05	0.000242894	17.7112		ADAM19	TC vs UT	0.00013761	0.000528743	23.9786
MKX	T vs UT	0.000621453	0.0128323	5.51466		LAG3	C vs UT	1.2366e-05	0.000112609	17.7085		CDK6	TC vs UT	1.04775e-06	2.77852e-05	23.6272
SPRED2	T vs UT	0.00836525	0.0460674	5.51066		PIM2	C vs UT	1.53545e-08	5.88927e-06	17.1575		TREML2	TC vs UT	1.58061e-05	0.00011898	23.4897
CCR4	T vs UT	0.00189097	0.0219183	5.50853		ACTN1	C vs UT	0.000405346	0.00134533	17.1235		NFKBIA	TC vs UT	2.05524e-07	1.302e-05	22.6925
SLC1A5	T vs UT	2.98744e-05	0.00397532	5.46767		TXN	C vs UT	7.23446e-09	5.09572e-06	16.4542		RBBP8	TC vs UT	9.35823e-06	8.48433e-05	22.2363
CD82	T vs UT	0.00785856	0.0443207	5.43835		SPHK1	C vs UT	1.92297e-05	0.000151989	16.3668		GARS	TC vs UT	2.0737e-09	4.17479e-06	22.013
MIR155HG	T vs UT	0.0011219	0.0167471	5.30998		GARS	C vs UT	4.69911e-09	4.41671e-06	16.2666		ICAM1	TC vs UT	6.24288e-06	6.62223e-05	21.9296
STX11	T vs UT	0.000110791	0.00668027	5.28483		FASLG	C vs UT	1.05954e-07	9.93148e-06	16.0953		FABP5	TC vs UT	0.000103451	0.000427895	21.6476
AK4	T vs UT	0.00573097	0.0375753	5.27949		LGALS1	C vs UT	0.00374577	0.008147	15.9483		BATF	TC vs UT	2.83447e-08	8.3081e-06	20.7101
HIC1	T vs UT	0.00459951	0.0335886	5.16686		MT2P1	C vs UT	0.000771743	0.00223528	15.8179		PCK2	TC vs UT	1.11218e-06	2.83426e-05	20.609
REL	T vs UT	0.00078538	0.0140949	5.09087		MAFF	C vs UT	1.77885e-05	0.000143919	15.6135		IL12RB2	TC vs UT	0.000183894	0.000652119	20.3724
LOC100288175	T vs UT	0.00671498	0.0409272	4.98802		JAKMIP1	C vs UT	6.43318e-06	7.59781e-05	15.4762		DUSP6	TC vs UT	0.000129895	0.000505718	20.3266
FAM167A	T vs UT	0.000196649	0.00802559	4.96536		TIFA	C vs UT	1.42528e-06	3.29e-05	15.0846		CSF1	TC vs UT	0.000163221	0.000597717	20.1477
PMAIP1	T vs UT	2.64996e-05	0.00371295	4.7773		TRAF4	C vs UT	5.56942e-05	0.000313423	14.8304		PIM2	TC vs UT	1.01605e-08	6.95996e-06	19.9658
KLF10	T vs UT	0.00447517	0.0330643	4.7743		CCR1	C vs UT	6.07472e-07	2.1606e-05	14.8224		EGR1	TC vs UT	7.4342e-05	0.000335151	19.0929
NCS1	T vs UT	0.0001294	0.00692026	4.70594		TRIB1	C vs UT	0.000994334	0.00273489	14.7764		PAICS	TC vs UT	7.00023e-07	2.28341e-05	19.033
ICAM1	T vs UT	0.00128112	0.0179248	4.66691		PTMS	C vs UT	2.29726e-06	4.19925e-05	14.7444		KCNK5	TC vs UT	0.00306164	0.00645851	18.8779
SNX9	T vs UT	0.00104032	0.0161988	4.66402		PKM2	C vs UT	3.13049e-07	1.50777e-05	14.7298		TXN	TC vs UT	5.08773e-09	5.91588e-06	18.6538
SPHK1	T vs UT	0.000854326	0.0146689	4.64733		SLC16A1	C vs UT	8.51478e-09	5.09572e-06	14.6332		CDC6	TC vs UT	6.08381e-05	0.000290645	18.2894
BTG2	T vs UT	2.29758e-05	0.00342769	4.50776		NFKB2	C vs UT	1.95008e-06	3.78653e-05	14.5791		SLC27A2	TC vs UT	0.00294605	0.00625427	18.282
NFKBID	T vs UT	3.54287e-05	0.00440966	4.46736		ENO1	C vs UT	1.02409e-08	5.09572e-06	14.489		ACTN1	TC vs UT	0.000273028	0.000891023	18.196
PTPN6	T vs UT	0.000188129	0.0080176	4.44757		CCL3L1	C vs UT	0.00761251	0.0148516	14.4666		SYP	TC vs UT	3.56989e-05	0.000201081	18.1863
MAFF	T vs UT	0.0020603	0.0228861	4.44622		CYTIP	C vs UT	1.57015e-09	3.22667e-06	14.4335		SOCS2	TC vs UT	1.89342e-06	3.6421e-05	17.976
NINJ1	T vs UT	0.00220258	0.0234604	4.42995		PCK2	C vs UT	2.91464e-06	4.7411e-05	14.4262		FURIN	TC vs UT	4.75683e-07	1.91672e-05	17.8074
BHLHE40	T vs UT	0.00140186	0.018694	4.39017		SCD	C vs UT	3.39207e-07	1.55481e-05	14.372		IQCG	TC vs UT	2.25078e-05	0.000148645	17.2226
BACH2	T vs UT	0.00296899	0.0269968	4.36932		HAPLN3	C vs UT	1.6118e-06	3.46832e-05	14.3644		KCNQ5	TC vs UT	0.000427444	0.00127243	17.0383
NAMPTL	T vs UT	0.000625888	0.0128406	4.34721		SEMA7A	C vs UT	3.83736e-08	8.69402e-06	14.0975		AGMAT	TC vs UT	1.66831e-05	0.000122954	16.9985
LOC644037	T vs UT	5.66374e-06	0.00244833	4.28706		IL12RB2	C vs UT	0.000456498	0.00147385	14.0776		GSG2	TC vs UT	2.98495e-06	4.46724e-05	16.8155
SMS	T vs UT	0.000556279	0.0123653	4.24617		TPI1	C vs UT	9.73931e-09	5.09572e-06	14.043		SLC7A1	TC vs UT	5.87677e-08	9.59336e-06	16.667
POU2F2	T vs UT	0.00403923	0.0313284	4.13994		GADD45B	C vs UT	1.81536e-06	3.61605e-05	13.9945		METTL1	TC vs UT	1.5418e-06	3.2552e-05	16.645
PTPN7	T vs UT	0.0017519	0.0209453	4.11089		HPDL	C vs UT	0.00200101	0.00483394	13.8431		NR4A3	TC vs UT	0.00158235	0.00372619	16.5786
NFKB1	T vs UT	0.000183036	0.00800604	4.07654		SMS	C vs UT	6.67977e-06	7.76731e-05	13.4884		SLC29A1	TC vs UT	7.27667e-05	0.000329979	16.336
DNAJB5	T vs UT	0.00294007	0.0268925	4.00899		TSHZ3	C vs UT	0.00020883	0.000817422	13.4546		SEMA7A	TC vs UT	2.48538e-08	8.3081e-06	16.319
NAMPT	T vs UT	0.00219597	0.0234604	4.00593		STX11	C vs UT	3.28914e-06	5.05675e-05	13.301		POLR3G	TC vs UT	0.000109128	0.000443929	16.1749
RASGRP2	T vs UT	0.00876061	0.0473713	-5.40441		ADM2	C vs UT	7.91375e-07	2.50102e-05	13.1897		SMS	TC vs UT	3.96435e-06	5.19991e-05	15.8226
						SESN2	C vs UT	1.0933e-08	5.09572e-06	13.0939		PSPH	TC vs UT	1.13746e-06	2.86222e-05	15.8009
						RBBP8	C vs UT	3.70682e-05	0.000236613	13.0448		SESN2	TC vs UT	6.27318e-09	6.09722e-06	15.7529
						TPM4	C vs UT	8.57789e-07	2.58071e-05	12.8591		BCL2A1	TC vs UT	0.000145785	0.000551241	15.6857
						PSMA6P1	C vs UT	1.19095e-07	1.00578e-05	12.8453		GADD45B	TC vs UT	1.26522e-06	3.00003e-05	15.2246
						SLC7A1	C vs UT	1.29051e-07	1.05377e-05	12.7625		ODC1	TC vs UT	2.50196e-06	4.1363e-05	15.0443
						SOCS2	C vs UT	4.53022e-06	6.15113e-05	12.7526		MAP3K8	TC vs UT	2.60827e-05	0.000162929	15.0262
						TMEM217	C vs UT	1.71365e-05	0.000140487	12.6783		RCN1	TC vs UT	2.02231e-07	1.302e-05	15.0054
						LOC646347	C vs UT	3.75933e-06	5.51161e-05	12.657		WDR12	TC vs UT	1.04652e-06	2.77852e-05	14.8858
						CDK6	C vs UT	6.16449e-06	7.39379e-05	12.5188		NR4A1	TC vs UT	0.000180018	0.000641719	14.8321
						TPI1P1	C vs UT	1.07287e-08	5.09572e-06	12.4977		HOMER1	TC vs UT	3.76076e-06	5.02931e-05	14.4433
						BHLHE40	C vs UT	2.02396e-05	0.000157746	12.4904		FASLG	TC vs UT	1.44319e-07	1.24442e-05	14.3752
						NCS1	C vs UT	4.52816e-06	6.15113e-05	12.358		PAICSP4	TC vs UT	1.88326e-05	0.000132462	14.3739
						BLM	C vs UT	4.93729e-06	6.5262e-05	12.2539		ATF3	TC vs UT	4.83091e-05	0.000247775	14.3417
						DLEU2	C vs UT	1.73071e-05	0.000141698	12.2513		IL23R	TC vs UT	1.39087e-05	0.00010854	14.3073
						LOC386597	C vs UT	0.00556054	0.0113306	12.2412		KPNA2	TC vs UT	1.48782e-07	1.24442e-05	14.271
						ZBED2	C vs UT	0.00372662	0.00811108	12.234		PIM3	TC vs UT	1.39919e-08	7.50086e-06	14.2381
						IQCG	C vs UT	5.97463e-05	0.000329312	12.1337		SPRED2	TC vs UT	0.000361132	0.00111347	14.191
						EGR2	C vs UT	0.000397776	0.00132807	12.0673		CYCSP45	TC vs UT	2.84034e-06	4.35508e-05	14.0594
						CYCSP45	C vs UT	5.36258e-06	6.82359e-05	11.9618		CDKN2B	TC vs UT	0.000217542	0.000746118	14.0448
						ATF3	C vs UT	8.23418e-05	0.000413049	11.8819		PTMS	TC vs UT	2.69921e-06	4.28063e-05	13.9944
						VLDLR	C vs UT	6.22775e-05	0.000339049	11.7947		LOC646347	TC vs UT	2.68667e-06	4.28063e-05	13.9601
						PAICS	C vs UT	3.11423e-06	4.90459e-05	11.7421		DDIT4	TC vs UT	8.11028e-05	0.000356887	13.9134
						LOC100129096	C vs UT	6.01996e-07	2.1606e-05	11.4883		DDX21	TC vs UT	1.45835e-07	1.24442e-05	13.694
						ANKRD33B	C vs UT	1.28108e-05	0.000115975	11.487		BYSL	TC vs UT	1.25126e-06	2.99391e-05	13.6098
						CSF1	C vs UT	0.000619298	0.00188124	11.4851		ANKRD33B	TC vs UT	7.37803e-06	7.2952e-05	13.5826
						FTHL4	C vs UT	1.90507e-06	3.72793e-05	11.4715		CREM	TC vs UT	3.01068e-06	4.47914e-05	13.5295
						CREM	C vs UT	4.94013e-06	6.5262e-05	11.4577		MRTO4	TC vs UT	3.86921e-06	5.11881e-05	13.5062
						TARS	C vs UT	1.63958e-07	1.20333e-05	11.392		ECE2	TC vs UT	1.61366e-07	1.24442e-05	13.2952
						PHLDA1	C vs UT	0.000127056	0.00056393	11.3827		KCNN4	TC vs UT	0.00117229	0.00290306	13.268
						KCNN4	C vs UT	0.00188988	0.00461705	11.3688		NFKB2	TC vs UT	2.77991e-06	4.33392e-05	13.0176
						TNFRSF1B	C vs UT	1.55995e-05	0.000131381	11.2856		NOP16	TC vs UT	4.85872e-06	5.79858e-05	12.7717
						FRMD4B	C vs UT	9.89743e-08	9.93148e-06	11.1907		ADM2	TC vs UT	8.67837e-07	2.53169e-05	12.6526
						EML5	C vs UT	7.10801e-07	2.38157e-05	11.1513		CISH	TC vs UT	8.88737e-06	8.16552e-05	12.65
						SOD2	C vs UT	1.9138e-06	3.73373e-05	11.1062		CDKN1A	TC vs UT	7.43738e-06	7.34211e-05	12.5773
						PSMD14	C vs UT	7.03819e-08	9.50441e-06	11.0799		STX11	TC vs UT	3.89578e-06	5.14796e-05	12.5665
						ZC3H12A	C vs UT	9.62521e-06	9.54265e-05	11.0775		SLC16A1	TC vs UT	1.3923e-08	7.50086e-06	12.5304
						PIM1	C vs UT	4.62334e-07	1.82711e-05	11.0261		YRDC	TC vs UT	1.0609e-06	2.80105e-05	12.5147
						LOC643634	C vs UT	9.33321e-07	2.63941e-05	10.9516		JAKMIP1	TC vs UT	1.2563e-05	0.000101575	12.3153
						IRAK2	C vs UT	1.44101e-05	0.000124336	10.8561		TARS	TC vs UT	1.2667e-07	1.19875e-05	12.3104
						KBTBD8	C vs UT	3.37118e-06	5.13803e-05	10.7984		CCRN4L	TC vs UT	4.64715e-05	0.000241058	12.2713
						FTHL3	C vs UT	3.57584e-06	5.30567e-05	10.7731		ARHGAP31	TC vs UT	6.3524e-06	6.67164e-05	12.2581
						SLC16A3	C vs UT	2.16267e-05	0.000163943	10.7075		HSPD1P1	TC vs UT	1.02514e-06	2.77193e-05	12.1781
						IL23A	C vs UT	3.54796e-06	5.28338e-05	10.6688		HAPLN3	TC vs UT	2.93782e-06	4.42829e-05	11.8588
						ODC1	C vs UT	7.78394e-06	8.46332e-05	10.6344		GK4P	TC vs UT	4.35899e-07	1.86167e-05	11.7842
						ATF4C	C vs UT	0.000833099	0.00238111	10.6157		FRMD4B	TC vs UT	8.27618e-08	1.06361e-05	11.7712
						IGHV_	C vs UT	0.000121629	0.000550747	10.5732		EIF4EBP1	TC vs UT	1.49384e-06	3.18853e-05	11.6825
						PGK1P1	C vs UT	4.66071e-05	0.000275223	10.5718		CD40LG	TC vs UT	1.04456e-05	9.0182e-05	11.6601
						PLEK	C vs UT	2.02722e-05	0.0001579	10.5612		NLN	TC vs UT	5.07069e-05	0.000255921	11.6464
						RCN1	C vs UT	6.01419e-07	2.1606e-05	10.543		NCS1	TC vs UT	5.41993e-06	6.11415e-05	11.5095
						SLCO4A1	C vs UT	0.000642073	0.0019328	10.5228		CHAC2	TC vs UT	6.91355e-05	0.000317941	11.4681
						SAMSN1	C vs UT	3.73487e-05	0.000237498	10.3647		EIF5AL3	TC vs UT	2.04512e-06	3.74405e-05	11.2799
						NDUFV2P1	C vs UT	8.62763e-07	2.58071e-05	10.3476		DUXAP8	TC vs UT	0.000102066	0.000423775	11.2605
						LOC642590	C vs UT	1.35166e-06	3.18662e-05	10.2897		BHLHE40	TC vs UT	2.75801e-05	0.000168662	11.254
						CD83	C vs UT	4.70005e-05	0.000276487	10.2699		TRAF1	TC vs UT	4.25342e-05	0.000225763	11.232
						FTHL12	C vs UT	2.81118e-06	4.65885e-05	10.2477		CCDC58	TC vs UT	4.31661e-05	0.000228233	11.1911
						LOC100288175	C vs UT	0.000558698	0.00173433	10.1589		TIFA	TC vs UT	3.58762e-06	4.92481e-05	11.105
						LOC283014	C vs UT	1.03595e-05	9.96673e-05	10.1382		KCTD15	TC vs UT	9.44401e-05	0.000401395	11.0376
						SLC1A4	C vs UT	2.68533e-06	4.57535e-05	10.1341		CD80	TC vs UT	5.86339e-06	6.39757e-05	11.0259
						RAB33A	C vs UT	2.81801e-05	0.000196527	10.0973		CCDC86	TC vs UT	1.18369e-05	9.7589e-05	11.0082
						CD69	C vs UT	3.44046e-05	0.00022486	10.0043		ZNF593	TC vs UT	2.15682e-05	0.000145082	10.9377
						FTHL10	C vs UT	8.7191e-07	2.59052e-05	9.90542		PSMD14	TC vs UT	7.16994e-08	1.04484e-05	10.9143
						FTHL20	C vs UT	2.30226e-06	4.19925e-05	9.88656		GOT1	TC vs UT	1.44205e-09	3.55609e-06	10.8344
						FTHL11	C vs UT	9.73113e-07	2.67823e-05	9.85272		SAMSN1	TC vs UT	3.09057e-05	0.00018198	10.7695
						SELK	C vs UT	1.70368e-07	1.22844e-05	9.75833		RPF2P	TC vs UT	2.75867e-05	0.000168662	10.7534
						FTH1	C vs UT	8.20002e-07	2.54036e-05	9.75003		KIAA0020	TC vs UT	6.51896e-06	6.74885e-05	10.6253
						SYP	C vs UT	0.000202456	0.00080086	9.66754		SOCS1	TC vs UT	8.86161e-06	8.15401e-05	10.5297
						TUBA1B	C vs UT	9.54305e-07	2.6608e-05	9.65924		HSP90AB2P	TC vs UT	4.17623e-07	1.81954e-05	10.5094
						FLJ36031	C vs UT	5.59527e-08	9.01285e-06	9.59963		KBTBD8	TC vs UT	3.71823e-06	5.01633e-05	10.4838
						MAPK11	C vs UT	5.97089e-06	7.25331e-05	9.57731		EXOSC4	TC vs UT	1.14396e-06	2.86688e-05	10.4809
						FTHL16	C vs UT	1.39964e-06	3.26379e-05	9.57394		EBNA1BP2	TC vs UT	6.01277e-06	6.4636e-05	10.4789
						INSIG1	C vs UT	7.96883e-06	8.58093e-05	9.52377		CYCS	TC vs UT	7.54688e-07	2.36378e-05	10.3789
						FTHL2	C vs UT	3.12219e-06	4.90459e-05	9.49881		ENO1	TC vs UT	2.97645e-08	8.3081e-06	10.3116
						YRDC	C vs UT	2.9205e-06	4.74437e-05	9.47119		EED	TC vs UT	1.32811e-05	0.000105774	10.2392
						ARHGAP31	C vs UT	1.39676e-05	0.000121791	9.44656		SPNS3	TC vs UT	0.000502381	0.00144593	10.1527
						FABP5	C vs UT	0.000903025	0.00253658	9.41775		NPM3	TC vs UT	1.49154e-05	0.000114441	10.1106
						BYSL	C vs UT	4.24492e-06	5.95448e-05	9.36582		EIF5AL1	TC vs UT	3.76076e-08	8.74908e-06	10.014
						MMD	C vs UT	6.34872e-08	9.50441e-06	9.36274		VLDLR	TC vs UT	9.91332e-05	0.000414624	9.98111
						LOC399942	C vs UT	1.08279e-08	5.09572e-06	9.35376		BCL2L1	TC vs UT	1.83699e-06	3.56694e-05	9.84919
						NDUFV2	C vs UT	6.4176e-07	2.26258e-05	9.35006		FERMT2	TC vs UT	1.1875e-06	2.93424e-05	9.81274
						GOT1	C vs UT	2.44929e-09	3.68745e-06	9.3499		LOC642590	TC vs UT	1.57219e-06	3.3024e-05	9.78256
						DDX21	C vs UT	5.31362e-07	2.01124e-05	9.32481		RDH10	TC vs UT	0.000952764	0.00244439	9.6716
						CYCS	C vs UT	1.23098e-06	3.04169e-05	9.24874		GNA15	TC vs UT	0.00476039	0.0093853	9.66892
						CISH	C vs UT	2.3567e-05	0.000172759	9.24358		SLC16A6	TC vs UT	8.95649e-05	0.000385323	9.65293
						TRAF1	C vs UT	7.78338e-05	0.000397342	9.2247		EML5	TC vs UT	1.20645e-06	2.95149e-05	9.59941
						FTHL7	C vs UT	7.24058e-07	2.38707e-05	9.22221		LOC283014	TC vs UT	1.28583e-05	0.000103623	9.59296
						SH3BP5	C vs UT	0.000132827	0.000583872	9.21622		CD3EAP	TC vs UT	4.02825e-05	0.000218064	9.57358
						POLR3G	C vs UT	0.000928515	0.00259135	9.20997		PSMA6P1	TC vs UT	3.04894e-07	1.60683e-05	9.50058
						NELF	C vs UT	3.96955e-05	0.000246448	9.19624		ATF4C	TC vs UT	0.00115941	0.00287637	9.42551
						EIF4EBP1	C vs UT	3.23291e-06	4.9952e-05	9.11816		CTPS	TC vs UT	9.67058e-07	2.6977e-05	9.3558
						NUDCD1	C vs UT	3.96063e-06	5.69259e-05	9.09124		SDC4	TC vs UT	7.77765e-06	7.53407e-05	9.29556
						IL23R	C vs UT	5.48397e-05	0.000310029	9.0365		HSP90AB3P	TC vs UT	9.01196e-07	2.57216e-05	9.25005
						KPNA2	C vs UT	6.75262e-07	2.31922e-05	9.01625		EIF5A	TC vs UT	1.65759e-07	1.24442e-05	9.24429
						SELS	C vs UT	2.13866e-06	4.01976e-05	9.00362		CYTIP	TC vs UT	6.92304e-09	6.09722e-06	9.15466
						CHPF	C vs UT	1.20591e-05	0.000110744	8.89811		PKM2	TC vs UT	1.40161e-06	3.10825e-05	9.15329
						PGK1	C vs UT	1.15209e-08	5.09572e-06	8.88512		HSPD1P4	TC vs UT	1.51307e-05	0.000115518	9.11923
						MSC	C vs UT	0.000293105	0.00105579	8.86942		NME1-NME2	TC vs UT	3.18104e-06	4.62527e-05	9.1099
						FTHL8	C vs UT	2.37285e-06	4.28991e-05	8.86759		DLEU2	TC vs UT	4.30209e-05	0.00022766	9.10696
						CD80	C vs UT	1.1772e-05	0.000108807	8.8481		PNO1	TC vs UT	1.03586e-05	8.98182e-05	9.09935
						EIF5AL3	C vs UT	4.9542e-06	6.5262e-05	8.7401		HSPD1	TC vs UT	1.99802e-06	3.72077e-05	9.09735
						PAICSP4	C vs UT	9.15418e-05	0.000445602	8.61199		NUDCD1	TC vs UT	3.54034e-06	4.91029e-05	9.08636
						HOMER1	C vs UT	2.03379e-05	0.000158118	8.56684		LOC386597	TC vs UT	0.0093256	0.0166862	9.08223
						TUBA1C	C vs UT	3.76766e-07	1.62431e-05	8.5081		TBX21	TC vs UT	4.26727e-06	5.35855e-05	9.05222
						MAGOHB	C vs UT	1.47762e-05	0.000126874	8.48455		RPF2	TC vs UT	3.32648e-07	1.64329e-05	9.04094
						NFE2L3	C vs UT	3.39473e-06	5.14924e-05	8.41837		NFE2L3	TC vs UT	2.64075e-06	4.23496e-05	9.02433
						SUSD1	C vs UT	7.65061e-06	8.39884e-05	8.3561		BZW2	TC vs UT	5.3574e-06	6.09942e-05	8.98024
						FLOT1	C vs UT	1.74576e-06	3.57562e-05	8.34257		AK2P1	TC vs UT	3.49446e-06	4.86305e-05	8.94691
						VDR	C vs UT	0.000727992	0.00214234	8.32875		USP12PX	TC vs UT	9.68023e-05	0.000408091	8.90658
						CHAC2	C vs UT	0.000260173	0.000960747	8.26886		HSP90AB1	TC vs UT	6.10986e-07	2.16479e-05	8.85326
						UTS2	C vs UT	0.00343165	0.00754766	8.26679		HSF5	TC vs UT	4.96309e-05	0.000252142	8.82966
						PPPDE2	C vs UT	1.28839e-06	3.10948e-05	8.24491		BLM	TC vs UT	1.30861e-05	0.000104706	8.81894
						WDR12	C vs UT	7.98974e-06	8.5888e-05	8.23062		PPA1	TC vs UT	1.04698e-05	9.0182e-05	8.78003
						TMEM22	C vs UT	0.00936868	0.0176982	8.16012		NELF	TC vs UT	4.68397e-05	0.000242457	8.73525
						METTL1	C vs UT	1.64757e-05	0.000136595	8.08975		PPPDE2	TC vs UT	1.01089e-06	2.75831e-05	8.70624
						CCRN4L	C vs UT	0.000160676	0.000671311	8.07846		PLAGL2	TC vs UT	2.66968e-06	4.26389e-05	8.68235
						SREBF1	C vs UT	2.31245e-05	0.000170929	8.06283		TIMM10	TC vs UT	2.70869e-06	4.28063e-05	8.6468
						TPX2	C vs UT	0.000702113	0.00207603	8.0054		MAFF	TC vs UT	0.000102002	0.000423775	8.64572
						HSPA13	C vs UT	3.51645e-07	1.58951e-05	7.91432		SLCO4A1	TC vs UT	0.000877632	0.00228151	8.64082
						ECE2	C vs UT	9.87017e-07	2.69011e-05	7.91394		ESPN	TC vs UT	6.15584e-05	0.000292717	8.6217
						HSP90AB2P	C vs UT	1.13872e-06	2.90541e-05	7.90304		RSL24D1	TC vs UT	2.15985e-08	8.3081e-06	8.60491
						PGK1P2	C vs UT	6.84495e-07	2.3379e-05	7.89991		MARS	TC vs UT	4.00917e-07	1.79577e-05	8.55977
						HSPA2	C vs UT	0.000280723	0.00102043	7.80119		HSPE1P2	TC vs UT	1.43253e-05	0.000111019	8.50886
						GBE1	C vs UT	3.57807e-07	1.59627e-05	7.76197		SLC1A4	TC vs UT	5.05859e-06	5.92894e-05	8.50785
						FNDC3B	C vs UT	6.84245e-07	2.3379e-05	7.69895		PIGW	TC vs UT	1.99978e-05	0.000138369	8.48279
						HUWE1	C vs UT	2.42659e-07	1.37247e-05	7.65097		PUS7	TC vs UT	5.95325e-05	0.000285879	8.4663
						ESPN	C vs UT	9.51285e-05	0.000459074	7.6389		GK	TC vs UT	1.32082e-06	3.02372e-05	8.45406
						CPD	C vs UT	3.06991e-06	4.88412e-05	7.61826		LASS6	TC vs UT	1.68115e-06	3.40976e-05	8.39187
						SEC24D	C vs UT	2.99707e-05	0.000205414	7.5885		UBXN8	TC vs UT	4.17088e-05	0.000222917	8.31954
						NLN	C vs UT	0.000212155	0.000825977	7.57533		SNRPD1	TC vs UT	1.03223e-05	8.9756e-05	8.28252
						EIF5AL1	C vs UT	1.10315e-07	9.93148e-06	7.57086		BOP1	TC vs UT	2.08387e-05	0.000142102	8.27829
						SLAMF7	C vs UT	1.57461e-05	0.000132164	7.56293		SLC3A2	TC vs UT	3.18059e-07	1.62112e-05	8.25667
						CCDC58	C vs UT	0.000176417	0.000724833	7.54717		TUBA1C	TC vs UT	4.24358e-07	1.832e-05	8.21376
						HSPD1P1	C vs UT	6.08753e-06	7.34505e-05	7.53988		AGK	TC vs UT	5.64276e-05	0.000275696	8.21085
						EBNA1BP2	C vs UT	2.20754e-05	0.000166071	7.50928		RAB33A	TC vs UT	5.77306e-05	0.000279583	8.19963
						CDYL2	C vs UT	0.000188845	0.000764183	7.48446		SEH1L	TC vs UT	5.68643e-07	2.11186e-05	8.17841
						AK2P1	C vs UT	6.87797e-06	7.90357e-05	7.4746		ID2	TC vs UT	4.27507e-05	0.000226686	8.15355
						MMP25	C vs UT	0.00432493	0.00917681	7.45629		TUBE1	TC vs UT	4.1347e-08	8.944e-06	8.14518
						VASP	C vs UT	1.72372e-08	5.88927e-06	7.45583		NHP2P1	TC vs UT	1.81438e-05	0.000129688	8.04045
						FERMT2	C vs UT	3.16998e-06	4.94758e-05	7.45199		ARID5B	TC vs UT	0.000615234	0.00170086	8.02102
						LDHA	C vs UT	3.1097e-06	4.90459e-05	7.43946		IARS	TC vs UT	5.20744e-08	9.19697e-06	8.01278
						EIF2S2P4	C vs UT	8.41581e-08	9.69784e-06	7.4298		EIF2S2P4	TC vs UT	6.20897e-08	9.59336e-06	8.00328
						ARID5B	C vs UT	0.00123406	0.00325059	7.39959		HSPA13	TC vs UT	3.35797e-07	1.64489e-05	7.93748
						DUSP4	C vs UT	0.00105775	0.00286964	7.39739		SYTL3	TC vs UT	5.66053e-06	6.25665e-05	7.90838
						IER5	C vs UT	3.01856e-07	1.49207e-05	7.34816		POP1	TC vs UT	5.90068e-07	2.13885e-05	7.90234
						FICD	C vs UT	8.3136e-06	8.7752e-05	7.34734		CCDC6	TC vs UT	1.73695e-06	3.43787e-05	7.86015
						MRTO4	C vs UT	3.6322e-05	0.000233255	7.32497		HSPA2	TC vs UT	0.000274125	0.000893224	7.85457
						TBX21	C vs UT	1.02696e-05	9.93302e-05	7.31682		ACOT7	TC vs UT	1.49471e-06	3.18853e-05	7.84449
						SLC16A6	C vs UT	0.000227935	0.000873077	7.24833		MAK16	TC vs UT	9.04048e-07	2.57434e-05	7.82695
						TIMM10	C vs UT	5.6346e-06	7.00349e-05	7.24787		DPH2	TC vs UT	4.96533e-06	5.88678e-05	7.82446
						BNIP3P	C vs UT	0.000982232	0.00270514	7.24109		ATP1B3	TC vs UT	6.91806e-06	7.01754e-05	7.80891
						EIF5A	C vs UT	4.45286e-07	1.80012e-05	7.20115		FRMD6	TC vs UT	0.00283184	0.00604827	7.79473
						FTHL5	C vs UT	0.000371713	0.00126608	7.19303		ZAK	TC vs UT	5.12096e-05	0.00025772	7.78751
						BCL3	C vs UT	1.17183e-05	0.000108509	7.18965		SCD	TC vs UT	2.74375e-06	4.29865e-05	7.76367
						EXOSC4	C vs UT	4.63928e-06	6.22699e-05	7.1649		SRPRB	TC vs UT	6.47014e-07	2.24092e-05	7.73533
						FAM46C	C vs UT	5.04794e-08	8.901e-06	7.13799		B4GALT2	TC vs UT	2.81862e-06	4.33392e-05	7.72349
						TWSG1	C vs UT	1.43721e-07	1.11398e-05	7.13795		ELL2	TC vs UT	2.92562e-06	4.41673e-05	7.67437
						TP53INP2	C vs UT	0.000331156	0.00116097	7.12599		LMNA	TC vs UT	6.02414e-05	0.000288569	7.66142
						RPF2P	C vs UT	0.000122444	0.000553573	7.10218		TIMM8A	TC vs UT	1.17448e-05	9.70602e-05	7.65799
						NOP16	C vs UT	3.88065e-05	0.000243062	7.07329		IL15RA	TC vs UT	1.62694e-06	3.36712e-05	7.65426
						STIP1	C vs UT	2.70568e-07	1.45207e-05	7.04822		XPO5	TC vs UT	6.32748e-08	9.63184e-06	7.607
						HSPE1P2	C vs UT	2.94743e-05	0.000203117	7.03602		IFRD2	TC vs UT	1.10521e-06	2.83426e-05	7.58382
						NRIP3	C vs UT	0.000275911	0.0010059	7.02953		FOSB	TC vs UT	0.00334645	0.00694876	7.58262
						AGMAT	C vs UT	0.000259664	0.000960018	7.0252		TWSG1	TC vs UT	1.10996e-07	1.1947e-05	7.53898
						MARS	C vs UT	8.52221e-07	2.58071e-05	7.00784		CD69	TC vs UT	8.06237e-05	0.000355286	7.52861
						XBP1	C vs UT	2.4014e-07	1.36448e-05	7.00711		TUBA1B	TC vs UT	2.29053e-06	4.02247e-05	7.47975
						NFIL3	C vs UT	1.6871e-06	3.54982e-05	7.0026		LOC100128881	TC vs UT	0.000700248	0.00189012	7.46969
						SEC61B	C vs UT	2.52506e-06	4.42082e-05	6.90884		EIF2S2	TC vs UT	6.52654e-09	6.09722e-06	7.46714
						SLC3A2	C vs UT	6.42256e-07	2.26258e-05	6.88512		LOC727919	TC vs UT	1.07647e-05	9.14106e-05	7.40867
						USP12PX	C vs UT	0.000256263	0.000951571	6.8664		C1QBP	TC vs UT	6.88638e-06	6.99881e-05	7.40442
						SLC29A1	C vs UT	0.00130927	0.00340575	6.86064		SCFD2	TC vs UT	4.41746e-05	0.000232468	7.39012
						SPAG1	C vs UT	8.53966e-05	0.000423081	6.84729		SGPP2	TC vs UT	0.00288757	0.00614918	7.38539
						OBFC2A	C vs UT	5.49332e-05	0.000310415	6.84332		TOMM40	TC vs UT	1.53275e-06	3.24166e-05	7.37454
						LDLR	C vs UT	7.47593e-08	9.50441e-06	6.83857		VARS	TC vs UT	1.33356e-05	0.000106083	7.34589
						EIF2S2	C vs UT	9.47307e-09	5.09572e-06	6.82971		MSC	TC vs UT	0.000557171	0.00157603	7.33892
						LYN	C vs UT	6.56987e-05	0.000353646	6.80136		NPM1P5	TC vs UT	1.36365e-06	3.0799e-05	7.33635
						SPC24	C vs UT	3.71206e-06	5.47484e-05	6.79905		LARP4	TC vs UT	2.37926e-07	1.37765e-05	7.33446
						TANK	C vs UT	5.73139e-07	2.13499e-05	6.79267		STIP1	TC vs UT	2.28996e-07	1.37733e-05	7.31833
						MANF	C vs UT	7.17775e-07	2.38707e-05	6.77835		MAGOHB	TC vs UT	2.23932e-05	0.000148126	7.28253
						KIAA0020	C vs UT	3.86106e-05	0.000242784	6.74171		FLJ36031	TC vs UT	1.56272e-07	1.24442e-05	7.28206
						SLAMF1	C vs UT	5.16812e-05	0.000295835	6.73081		TNFAIP8	TC vs UT	1.48704e-06	3.18853e-05	7.27871
						PIM3	C vs UT	1.9086e-07	1.27284e-05	6.72315		DCTPP1	TC vs UT	1.00976e-06	2.75831e-05	7.26149
						LMAN1	C vs UT	9.37694e-06	9.41812e-05	6.72225		LOC100288175	TC vs UT	0.00153083	0.00363124	7.24583
						SYTL3	C vs UT	9.67501e-06	9.56944e-05	6.69958		PFAS	TC vs UT	1.13968e-05	9.50119e-05	7.2166
						BCL2L1	C vs UT	7.22217e-06	8.14725e-05	6.67295		PP1P	TC vs UT	1.45486e-05	0.000112255	7.21477
						RPF2	C vs UT	1.14848e-06	2.91975e-05	6.65945		PARVB	TC vs UT	0.000393003	0.00119148	7.2063
						CHCHD9	C vs UT	2.20496e-05	0.000165978	6.65846		MPDU1	TC vs UT	1.14708e-06	2.86886e-05	7.19662
						ZNF593	C vs UT	0.000127157	0.000564175	6.65691		METRNL	TC vs UT	0.000125797	0.000493816	7.16884
						PRDM1	C vs UT	7.62564e-08	9.50441e-06	6.65687		FOXP4	TC vs UT	1.42851e-05	0.000110777	7.16464
						NME1-NME2	C vs UT	1.20755e-05	0.000110782	6.64641		SRM	TC vs UT	6.50115e-06	6.74173e-05	7.14865
						LOC644936	C vs UT	0.000288031	0.00104208	6.63994		GPATCH4	TC vs UT	1.63265e-05	0.000121538	7.13355
						HSP90AA3P	C vs UT	7.98197e-05	0.000404511	6.62		TPI1	TC vs UT	1.00552e-07	1.14797e-05	7.13047
						LDHAL4	C vs UT	1.50438e-05	0.00012819	6.57666		NOP14	TC vs UT	9.32585e-05	0.000397744	7.11784
						B4GALT5	C vs UT	1.93732e-07	1.27284e-05	6.55622		SOD2	TC vs UT	1.05673e-05	9.042e-05	7.10469
						CCDC86	C vs UT	9.12502e-05	0.000444534	6.53151		LOC100287554	TC vs UT	5.19289e-07	1.99465e-05	7.08727
						HSP90AB3P	C vs UT	3.75095e-06	5.50586e-05	6.4877		PAK1IP1	TC vs UT	1.65276e-07	1.24442e-05	7.06859
						PTGER4	C vs UT	4.71243e-07	1.84458e-05	6.48523		CDK4	TC vs UT	1.22769e-06	2.97981e-05	7.04302
						KIF3B	C vs UT	1.34586e-06	3.17901e-05	6.48455		EIF2B3	TC vs UT	2.80894e-05	0.000170864	7.01655
						CKS1BP3	C vs UT	3.96953e-05	0.000246448	6.46158		MAPK11	TC vs UT	1.75465e-05	0.000127189	7.01652
						TTC7B	C vs UT	0.00213196	0.00508848	6.45602		AEBP1	TC vs UT	0.000694711	0.00187946	6.99364
						VDAC1	C vs UT	1.15973e-07	9.93148e-06	6.42343		FKBP4	TC vs UT	6.33089e-06	6.66595e-05	6.98734
						GCH1	C vs UT	1.02862e-07	9.93148e-06	6.41788		LOC399942	TC vs UT	3.17709e-08	8.3081e-06	6.98303
						JUNB	C vs UT	4.59132e-07	1.82616e-05	6.41367		HMGB3	TC vs UT	4.51686e-05	0.000236287	6.98133
						PDCD1	C vs UT	5.50803e-05	0.000311104	6.3917		NUS1	TC vs UT	9.54566e-06	8.56609e-05	6.97623
						RSL24D1	C vs UT	7.22571e-08	9.50441e-06	6.3888		CKS2	TC vs UT	4.10622e-06	5.27942e-05	6.9638
						SERPINE2	C vs UT	0.00745285	0.0145956	6.379		SLC39A14	TC vs UT	1.04024e-06	2.77852e-05	6.95753
						UBXN8	C vs UT	0.000148031	0.00063332	6.33213		SLAMF7	TC vs UT	2.08524e-05	0.000142102	6.94766
						BCL2	C vs UT	0.000656144	0.001967	6.31832		FTHL3	TC vs UT	1.8677e-05	0.000131668	6.93244
						MAFG	C vs UT	1.8459e-08	5.88927e-06	6.30465		ZC3H12A	TC vs UT	4.77568e-05	0.000245248	6.92676
						TAF13	C vs UT	4.758e-05	0.000279208	6.30005		NFIL3	TC vs UT	1.77547e-06	3.49705e-05	6.90586
						PFDN2	C vs UT	1.47957e-06	3.35019e-05	6.29475		RPP40	TC vs UT	0.0006354	0.00174604	6.88535
						TBXAS1	C vs UT	0.000108963	0.000507753	6.2846		MAMLD1	TC vs UT	0.000778667	0.002055	6.88058
						SDF2L1	C vs UT	0.00016094	0.000671538	6.26052		RSL24D1P1	TC vs UT	3.38819e-07	1.65124e-05	6.87699
						GAPDHL18	C vs UT	3.19178e-05	0.00021506	6.25477		MYC	TC vs UT	2.66088e-05	0.000164679	6.87199
						HSPA5	C vs UT	2.23332e-05	0.000166991	6.23202		CCT2	TC vs UT	1.82004e-06	3.5452e-05	6.84011
						SRPRB	C vs UT	1.72854e-06	3.56662e-05	6.22952		SREBF1	TC vs UT	4.18601e-05	0.000223242	6.83858
						ESPL1	C vs UT	0.0084521	0.016205	6.22494		SELK	TC vs UT	6.044e-07	2.15316e-05	6.8274
						B4GALT2	C vs UT	7.62164e-06	8.39884e-05	6.22084		MRPL1	TC vs UT	3.07089e-05	0.000181081	6.82643
						ATP1B3	C vs UT	1.68718e-05	0.000138877	6.2179		TIMM17A	TC vs UT	3.30098e-06	4.72718e-05	6.81355
						LOC150417	C vs UT	5.11114e-06	6.64534e-05	6.19722		FTHL4	TC vs UT	1.23138e-05	0.000100052	6.8
						NFE2L1	C vs UT	1.75719e-08	5.88927e-06	6.1938		GDAP1	TC vs UT	2.65543e-05	0.000164679	6.73294
						MZT1	C vs UT	2.34156e-05	0.000172161	6.18222		NUDT15	TC vs UT	3.18524e-05	0.000186221	6.72763
						ZAK	C vs UT	0.000114009	0.000526887	6.18158		RIOK1	TC vs UT	1.85043e-06	3.57801e-05	6.70554
						RELB	C vs UT	4.2553e-05	0.000257701	6.17564		MRPL3P1	TC vs UT	2.40876e-06	4.07014e-05	6.70317
						SEC61G	C vs UT	2.3837e-05	0.000174117	6.16264		CCT5	TC vs UT	2.7933e-07	1.53073e-05	6.69334
						GAPDHL10	C vs UT	2.95984e-08	7.35445e-06	6.16168		HNRNPAB	TC vs UT	2.03837e-06	3.74405e-05	6.6823
						COX17P1	C vs UT	8.15145e-08	9.66417e-06	6.15968		YARS	TC vs UT	3.6229e-06	4.95237e-05	6.67964
						NCRNA00263	C vs UT	0.000540388	0.00169283	6.14603		HSPA5	TC vs UT	1.62082e-05	0.000120973	6.67363
						TRIP10	C vs UT	1.77099e-06	3.57973e-05	6.14134		RAPH1	TC vs UT	5.79753e-05	0.000280328	6.67199
						GAPDHP1	C vs UT	5.07963e-07	1.95724e-05	6.09455		RANBP1	TC vs UT	1.19115e-05	9.78079e-05	6.62865
						PRDX4	C vs UT	3.73951e-06	5.50217e-05	6.06865		SLC25A33	TC vs UT	0.000682732	0.0018542	6.61342
						HMGCS1	C vs UT	1.83081e-07	1.2631e-05	6.02983		USP12	TC vs UT	9.95757e-06	8.78362e-05	6.56948
						UCHL3	C vs UT	1.92284e-05	0.000151989	6.01897		LOC100132715	TC vs UT	1.99701e-07	1.302e-05	6.54484
						HSP90AB1	C vs UT	3.08807e-06	4.90037e-05	5.97947		EIF4A1	TC vs UT	1.25607e-07	1.19875e-05	6.53749
						DUXAP8	C vs UT	0.000903336	0.00253658	5.97844		WDR43	TC vs UT	1.03672e-05	8.983e-05	6.52613
						LOC100130003	C vs UT	2.87414e-07	1.45207e-05	5.9525		AK2	TC vs UT	5.39143e-06	6.10434e-05	6.51165
						LDHAL3	C vs UT	0.00012287	0.000554376	5.94783		TPI1P1	TC vs UT	1.13837e-07	1.1947e-05	6.50463
						HSPD1P4	C vs UT	9.7403e-05	0.000467853	5.93946		INSIG1	TC vs UT	3.94761e-05	0.000214707	6.50042
						LOC642969	C vs UT	2.75935e-07	1.45207e-05	5.92315		TXNRD1	TC vs UT	2.89466e-06	4.38466e-05	6.47833
						TUBB2C	C vs UT	9.19904e-07	2.63806e-05	5.91956		PFDN2	TC vs UT	1.25357e-06	2.99391e-05	6.47648
						CARS	C vs UT	4.57126e-07	1.82406e-05	5.91709		NDUFV2P1	TC vs UT	4.53823e-06	5.5678e-05	6.4644
						LOC643576	C vs UT	1.58081e-06	3.44691e-05	5.91014		RANP1	TC vs UT	1.74266e-07	1.24442e-05	6.46251
						PGAM1	C vs UT	2.25627e-07	1.32572e-05	5.89811		NFKB1	TC vs UT	2.70915e-05	0.000166603	6.4617
						SURF4	C vs UT	8.90605e-08	9.79792e-06	5.88113		CIRH1A	TC vs UT	7.81216e-07	2.39017e-05	6.45741
						ARF4	C vs UT	8.34308e-06	8.7752e-05	5.87972		GNPNAT1	TC vs UT	8.99044e-07	2.57216e-05	6.45663
						NUPL1	C vs UT	3.87811e-08	8.69402e-06	5.87908		UCHL3	TC vs UT	1.11423e-05	9.3778e-05	6.43786
						TCEB1	C vs UT	4.96214e-08	8.901e-06	5.84318		LOC653698	TC vs UT	1.34518e-05	0.000106327	6.43496
						PNO1	C vs UT	6.66422e-05	0.00035695	5.82783		AARS	TC vs UT	7.51961e-07	2.36378e-05	6.41447
						NHP2P1	C vs UT	7.16352e-05	0.000374899	5.82245		HUWE1	TC vs UT	4.58233e-07	1.88334e-05	6.41349
						JUN	C vs UT	0.00757375	0.01479	5.81897		EIF4A1P4	TC vs UT	1.83047e-07	1.26088e-05	6.41009
						VCP	C vs UT	1.74286e-08	5.88927e-06	5.81588		PIM1	TC vs UT	3.28614e-06	4.72718e-05	6.40569
						PSPH	C vs UT	3.44038e-05	0.00022486	5.80409		RBM8A	TC vs UT	1.05011e-06	2.77852e-05	6.402
						PSMC1P	C vs UT	2.25792e-07	1.32572e-05	5.80103		ZFHX2	TC vs UT	0.00211877	0.00473439	6.38897
						IARS	C vs UT	1.97792e-07	1.27284e-05	5.79366		NDUFAF2	TC vs UT	1.03485e-05	8.97938e-05	6.38169
						LOC727919	C vs UT	3.4356e-05	0.000224846	5.79259		SPAG1	TC vs UT	0.000110284	0.000447158	6.37224
						MAPK6	C vs UT	1.32682e-05	0.000118463	5.7909		PRDX1	TC vs UT	2.17513e-07	1.34771e-05	6.3637
						FAM100B	C vs UT	1.74558e-06	3.57562e-05	5.78674		CARS	TC vs UT	3.36181e-07	1.64489e-05	6.36321
						ATF4	C vs UT	6.66294e-06	7.76503e-05	5.76507		SLC25A19	TC vs UT	2.16468e-05	0.000145197	6.34773
						PPIF	C vs UT	8.68649e-07	2.58706e-05	5.75759		RAN	TC vs UT	4.7147e-07	1.91672e-05	6.32323
						SNRPD1	C vs UT	4.91229e-05	0.000285566	5.75256		TSR1	TC vs UT	2.89248e-06	4.38466e-05	6.29932
						CMAH	C vs UT	0.000266451	0.000976328	5.74862		EIF4A1P2	TC vs UT	2.39106e-07	1.37765e-05	6.29286
						CXCL16	C vs UT	0.00796587	0.0153828	5.74462		GAR1	TC vs UT	1.05072e-05	9.0182e-05	6.29268
						CALU	C vs UT	5.47675e-06	6.90908e-05	5.74077		BEND3	TC vs UT	2.08662e-06	3.79757e-05	6.29074
						PSME2P1	C vs UT	7.00614e-07	2.36673e-05	5.7374		NFE2L1	TC vs UT	1.61381e-08	8.29095e-06	6.26948
						TMEM65	C vs UT	1.82508e-06	3.62372e-05	5.7345		IGHV_	TC vs UT	0.000626948	0.00172987	6.24874
						CSTF2	C vs UT	1.10851e-06	2.87746e-05	5.7337		GTPBP4	TC vs UT	5.79561e-06	6.34635e-05	6.22855
						NANS	C vs UT	3.95398e-05	0.000245977	5.73183		LRP11	TC vs UT	0.00126609	0.00309618	6.22183
						NUS1	C vs UT	2.30581e-05	0.000170857	5.72756		JUNB	TC vs UT	4.99375e-07	1.96719e-05	6.22101
						HSPD1	C vs UT	1.43906e-05	0.000124255	5.7145		TCP1P1	TC vs UT	7.16343e-06	7.15405e-05	6.21258
						ACTR3	C vs UT	1.10506e-07	9.93148e-06	5.71331		CHPF	TC vs UT	4.34196e-05	0.000229311	6.2094
						LOC389333	C vs UT	0.00133161	0.0034486	5.70603		LOC100130003	TC vs UT	2.33818e-07	1.37765e-05	6.19478
						MPDU1	C vs UT	3.21278e-06	4.97398e-05	5.70327		PTTG1	TC vs UT	5.57827e-05	0.000273661	6.19428
						VARS	C vs UT	3.99835e-05	0.000247861	5.68602		SRFBP1	TC vs UT	3.73328e-06	5.01633e-05	6.19383
						EIF4A1P4	C vs UT	3.09177e-07	1.50678e-05	5.68602		CKS1BP3	TC vs UT	4.4958e-05	0.000235285	6.19221
						AARS	C vs UT	1.28678e-06	3.10948e-05	5.65123		ABCE1	TC vs UT	1.87308e-05	0.000131896	6.18255
						FBXO6	C vs UT	1.25555e-06	3.08386e-05	5.64852		PSMB5	TC vs UT	1.70832e-06	3.42763e-05	6.1503
						YARS	C vs UT	7.28837e-06	8.2069e-05	5.64412		MAFG	TC vs UT	2.07091e-08	8.3081e-06	6.1468
						LYRM1	C vs UT	8.6017e-08	9.79792e-06	5.64257		KIF3B	TC vs UT	1.68137e-06	3.40976e-05	6.14277
						PSME2P2	C vs UT	2.04977e-07	1.2966e-05	5.64084		TPM4	TC vs UT	1.15696e-05	9.57402e-05	6.14041
						SEC23B	C vs UT	1.01359e-06	2.73303e-05	5.63116		PSMD12	TC vs UT	4.22741e-06	5.33568e-05	6.13724
						BOLA3	C vs UT	4.12638e-06	5.83948e-05	5.63059		SCML2	TC vs UT	0.00047501	0.0013846	6.13627
						LOC728324	C vs UT	2.30077e-06	4.19925e-05	5.62639		SRD5A3	TC vs UT	1.10932e-05	9.35562e-05	6.13566
						EIF4A1P2	C vs UT	4.09088e-07	1.70985e-05	5.62372		JUN	TC vs UT	0.00759372	0.0139914	6.13006
						METRNL	C vs UT	0.000364225	0.00124816	5.62144		SEC61B	TC vs UT	3.84875e-06	5.1027e-05	6.12884
						VDAC1P1	C vs UT	7.02774e-07	2.36754e-05	5.6082		EPT1	TC vs UT	1.35183e-06	3.07529e-05	6.11999
						SPSB2	C vs UT	5.14309e-06	6.6472e-05	5.58453		BCL2	TC vs UT	0.000705054	0.00190101	6.10137
						PTTG1	C vs UT	9.13454e-05	0.000444822	5.58417		LOC150417	TC vs UT	5.27846e-06	6.08516e-05	6.08434
						SPNS3	C vs UT	0.00380151	0.00824931	5.58157		NOLC1	TC vs UT	7.49023e-06	7.37067e-05	6.08037
						CD70	C vs UT	0.00648298	0.0129744	5.58133		MMD	TC vs UT	3.59332e-07	1.67209e-05	6.05658
						GPR160	C vs UT	0.00444897	0.00937545	5.55077		OTUD6B	TC vs UT	0.00012667	0.000496138	6.04873
						TCEB1P2	C vs UT	6.65625e-05	0.000356843	5.54973		MIR17HG	TC vs UT	0.0083217	0.0151337	6.04801
						EHD4	C vs UT	1.47318e-05	0.000126581	5.54606		MANF	TC vs UT	1.11042e-06	2.83426e-05	6.03174
						FAM57A	C vs UT	0.000376306	0.00127644	5.54594		LOC285591	TC vs UT	2.14267e-05	0.000144446	6.02935
						PPA1	C vs UT	6.96842e-05	0.000367247	5.54048		ATAD3A	TC vs UT	0.000198307	0.000693458	6.00974
						ID2	C vs UT	0.00019073	0.000768531	5.53567		RHOB	TC vs UT	7.67761e-06	7.49324e-05	5.99408
						TICAM1	C vs UT	6.84928e-08	9.50441e-06	5.52018		FNDC3B	TC vs UT	1.92436e-06	3.65675e-05	5.97928
						PRDX1	C vs UT	4.20764e-07	1.74095e-05	5.51192		SEMA4A	TC vs UT	0.00199295	0.00450222	5.96678
						PSMC4	C vs UT	1.37353e-07	1.0875e-05	5.48439		MAPK6	TC vs UT	1.06789e-05	9.0996e-05	5.9596
						GALNT6	C vs UT	0.000116641	0.000536046	5.4784		PSME2P2	TC vs UT	1.58722e-07	1.24442e-05	5.95074
						SLC2A3	C vs UT	1.37591e-07	1.0875e-05	5.47259		NPM1P6	TC vs UT	3.54889e-06	4.91162e-05	5.9117
						TIMM17A	C vs UT	9.29828e-06	9.38967e-05	5.45788		PPIL1	TC vs UT	1.82448e-06	3.54823e-05	5.9084
						TNFAIP8	C vs UT	5.25924e-06	6.74205e-05	5.4574		PRMT5	TC vs UT	5.27778e-06	6.08516e-05	5.90356
						TUBE1	C vs UT	2.21563e-07	1.32572e-05	5.44872		MPP6	TC vs UT	3.44843e-05	0.00019703	5.88806
						SATB1	C vs UT	1.16181e-06	2.92595e-05	5.4459		RPL22L1	TC vs UT	2.41442e-05	0.000155328	5.88477
						GDAP1	C vs UT	6.22828e-05	0.000339049	5.44396		CMAH	TC vs UT	0.000249201	0.000829326	5.87741
						NPM3	C vs UT	0.000201488	0.000798569	5.4372		VDAC1	TC vs UT	1.68763e-07	1.24442e-05	5.86675
						PSMD12	C vs UT	7.73404e-06	8.43154e-05	5.42138		CHCHD9	TC vs UT	3.65576e-05	0.000204221	5.85678
						CHCHD2	C vs UT	5.54856e-06	6.95419e-05	5.40283		TAF13	TC vs UT	5.79418e-05	0.000280276	5.85197
						HMGB3	C vs UT	0.000131706	0.000579978	5.40166		ARSB	TC vs UT	7.58756e-08	1.04623e-05	5.8474
						UBE2S	C vs UT	7.21362e-06	8.14725e-05	5.39389		LRRC8B	TC vs UT	0.000125231	0.000492646	5.82927
						SEC24A	C vs UT	3.43538e-07	1.56526e-05	5.39298		PRDX4	TC vs UT	4.32892e-06	5.4122e-05	5.81444
						TMEM208	C vs UT	3.0432e-06	4.87942e-05	5.38861		CLPB	TC vs UT	2.12925e-05	0.000143935	5.8119
						LDHAL7	C vs UT	0.000490941	0.00156643	5.38677		NDUFV2	TC vs UT	3.8436e-06	5.10135e-05	5.80588
						LOC100127952	C vs UT	0.000149283	0.00063515	5.37797		LOC643634	TC vs UT	9.44455e-06	8.52311e-05	5.80359
						NEDD4	C vs UT	2.69894e-06	4.57535e-05	5.36982		LMAN1	TC vs UT	1.5454e-05	0.000117103	5.79994
						STARD4	C vs UT	0.00120056	0.00318478	5.36626		CD226	TC vs UT	0.000303012	0.00096641	5.78281
						DNAJB9	C vs UT	1.52012e-06	3.3813e-05	5.36625		DNAJA1	TC vs UT	1.73798e-07	1.24442e-05	5.77641
						EIF2B3	C vs UT	9.60376e-05	0.000462556	5.36307		IL6ST	TC vs UT	6.73611e-11	4.15281e-07	5.74656
						AK2	C vs UT	1.34727e-05	0.000119596	5.36152		TSEN15	TC vs UT	1.3913e-07	1.24442e-05	5.73637
						DCTPP1	C vs UT	4.15197e-06	5.85072e-05	5.36065		PSMC1P	TC vs UT	2.34755e-07	1.37765e-05	5.72549
						HAX1	C vs UT	4.81366e-09	4.41671e-06	5.35556		ILF2	TC vs UT	2.04471e-07	1.302e-05	5.70588
						GNPNAT1	C vs UT	2.20889e-06	4.10175e-05	5.35439		TSHZ3	TC vs UT	0.0034571	0.00713885	5.69489
						SCML2	C vs UT	0.00077585	0.00224559	5.3543		MZT1	TC vs UT	2.93649e-05	0.000175847	5.69418
						WIPI1	C vs UT	6.48899e-06	7.61993e-05	5.35397		MRPL15	TC vs UT	3.90794e-06	5.14796e-05	5.69393
						ARSB	C vs UT	1.14027e-07	9.93148e-06	5.34911		FTHL5	TC vs UT	0.00100892	0.00256126	5.69142
						LOC100287554	C vs UT	1.76578e-06	3.57754e-05	5.34834		FTHL11	TC vs UT	8.40303e-06	7.83889e-05	5.69138
						EIF4A1	C vs UT	3.21295e-07	1.52956e-05	5.33877		ESF1	TC vs UT	0.000108146	0.000441097	5.687
						RBM8A	C vs UT	2.52482e-06	4.42082e-05	5.33744		BOLA3	TC vs UT	3.75927e-06	5.02931e-05	5.6862
						XPO5	C vs UT	2.87343e-07	1.45207e-05	5.33672		NPM1	TC vs UT	1.93761e-06	3.66476e-05	5.68306
						TXNDC17	C vs UT	0.000291961	0.00105321	5.3272		PHB	TC vs UT	2.03645e-06	3.74405e-05	5.67206
						LOC100132715	C vs UT	4.97415e-07	1.92261e-05	5.32476		MKI67IP	TC vs UT	1.68894e-06	3.41695e-05	5.66469
						SLC4A10	C vs UT	1.78733e-07	1.25462e-05	5.32305		SLC19A2	TC vs UT	7.41772e-05	0.00033453	5.66203
						TXNRD1	C vs UT	6.87379e-06	7.90357e-05	5.31721		ERRFI1	TC vs UT	1.77173e-05	0.000127817	5.65241
						ACOT7	C vs UT	7.69944e-06	8.41304e-05	5.29363		VDAC1P1	TC vs UT	6.80567e-07	2.27846e-05	5.63921
						CBWD3	C vs UT	0.000670316	0.00199831	5.29032		MTX1P1	TC vs UT	2.3444e-05	0.000152702	5.63623
						PGAM4	C vs UT	2.71077e-06	4.57535e-05	5.28606		EXOSC5	TC vs UT	1.33841e-05	0.000106327	5.63612
						PFKFB3	C vs UT	0.00188367	0.00460461	5.28405		FTHL16	TC vs UT	1.12398e-05	9.42443e-05	5.62805
						ARID3A	C vs UT	0.000341071	0.00118596	5.28345		NUDCP2	TC vs UT	4.10523e-05	0.000220546	5.6248
						LASS6	C vs UT	1.28713e-05	0.000116352	5.28233		LOC442112	TC vs UT	1.4421e-06	3.15828e-05	5.62181
						SNRPB2	C vs UT	8.66699e-06	8.99529e-05	5.27413		PSME2P1	TC vs UT	7.74287e-07	2.38079e-05	5.60294
						P2RY14	C vs UT	0.000299847	0.00107287	5.274		GTF3C6	TC vs UT	2.87218e-06	4.36745e-05	5.5938
						IL15RA	C vs UT	7.95924e-06	8.58093e-05	5.25707		HSPH1	TC vs UT	6.07753e-06	6.51051e-05	5.59159
						SCFD2	C vs UT	0.000198749	0.000790255	5.25238		EIF1AXP1	TC vs UT	0.000352095	0.00109134	5.56708
						LOC729200	C vs UT	0.00014023	0.000608172	5.2483		TAP1	TC vs UT	3.20114e-07	1.62112e-05	5.5667
						TUBB2A	C vs UT	0.000264954	0.000973369	5.24738		GCH1	TC vs UT	1.87252e-07	1.27559e-05	5.56021
						SDC4	C vs UT	7.07219e-05	0.000371064	5.22414		LOC100129009	TC vs UT	5.65197e-05	0.000275777	5.55768
						SNX10	C vs UT	9.954e-05	0.000474421	5.21017		YWHAE	TC vs UT	1.38989e-06	3.09498e-05	5.55217
						BTG3	C vs UT	0.000209956	0.000820604	5.20516		NANS	TC vs UT	4.06942e-05	0.000219301	5.53477
						THOC6	C vs UT	1.12264e-06	2.8837e-05	5.1933		LOC727896	TC vs UT	6.9657e-07	2.27846e-05	5.52961
						BZW2	C vs UT	5.5464e-05	0.000312698	5.1702		SARS	TC vs UT	1.31445e-08	7.50086e-06	5.52735
						CLIC1	C vs UT	3.04886e-06	4.87962e-05	5.16884		FTHL10	TC vs UT	8.12536e-06	7.71846e-05	5.5241
						CCT2	C vs UT	6.72523e-06	7.80077e-05	5.16427		LOC100129096	TC vs UT	8.95556e-06	8.19763e-05	5.5226
						RND1	C vs UT	0.00110432	0.00297872	5.15053		GADD45A	TC vs UT	4.37967e-05	0.000230823	5.51547
						HYOU1	C vs UT	2.32406e-06	4.22649e-05	5.14046		TCEB1	TC vs UT	6.1704e-08	9.59336e-06	5.51371
						SARS	C vs UT	1.85731e-08	5.88927e-06	5.13639		GNL2	TC vs UT	1.07822e-05	9.14969e-05	5.50812
						AGK	C vs UT	0.00031817	0.0011244	5.12893		TOMM34	TC vs UT	4.45308e-06	5.50165e-05	5.50476
						GNG2	C vs UT	3.39524e-06	5.14924e-05	5.11777		TMEM121	TC vs UT	0.000398692	0.00120428	5.49154
						ELL2	C vs UT	1.37439e-05	0.000120958	5.11662		LOC643276	TC vs UT	1.36933e-05	0.000107199	5.48272
						FKBP4	C vs UT	2.70546e-05	0.000190401	5.08048		THOC6	TC vs UT	8.93206e-07	2.57216e-05	5.47252
						BAK1	C vs UT	6.577e-06	7.70127e-05	5.07856		LOC100132840	TC vs UT	3.67669e-05	0.000204687	5.47047
						PIGW	C vs UT	0.0001861	0.000756051	5.0677		TRIB3	TC vs UT	1.89896e-06	3.64707e-05	5.46634
						EPT1	C vs UT	3.42221e-06	5.15212e-05	5.04046		ETF1	TC vs UT	3.57004e-07	1.67209e-05	5.46594
						YWHAE	C vs UT	2.28097e-06	4.19766e-05	5.03389		UCK2	TC vs UT	6.92647e-06	7.01754e-05	5.45956
						ARPC5L	C vs UT	2.09656e-06	3.97701e-05	5.03348		RRP9	TC vs UT	0.000341788	0.00106524	5.45776
						ZFHX2	C vs UT	0.00442523	0.009335	5.00353		MCM6	TC vs UT	6.2244e-08	9.59336e-06	5.45232
						POP1	C vs UT	4.58994e-06	6.20548e-05	4.99495		TICAM1	TC vs UT	7.25036e-08	1.04484e-05	5.45147
						GFPT1	C vs UT	7.65637e-06	8.39884e-05	4.98768		NME2P1	TC vs UT	9.74685e-07	2.71284e-05	5.44591
						CCT5	C vs UT	1.0951e-06	2.8729e-05	4.98767		SERBP1P1	TC vs UT	2.34947e-06	4.05095e-05	5.44216
						TRIB3	C vs UT	2.90926e-06	4.7411e-05	4.9842		NCRNA00263	TC vs UT	0.000908978	0.00234815	5.43888
						PSMD1	C vs UT	8.83908e-08	9.79792e-06	4.9812		TAF4B	TC vs UT	8.71405e-05	0.000377434	5.43628
						BAK1P1	C vs UT	1.72407e-06	3.56662e-05	4.96655		CENPN	TC vs UT	2.16795e-05	0.000145242	5.43441
						PSMB5	C vs UT	4.69039e-06	6.2725e-05	4.95118		HSP90AA3P	TC vs UT	0.000143402	0.000544883	5.42812
						RAB7L1	C vs UT	1.0674e-07	9.93148e-06	4.94934		LRP8	TC vs UT	5.99558e-08	9.59336e-06	5.41696
						TCP1P1	C vs UT	2.23076e-05	0.00016693	4.94611		UTP11L	TC vs UT	2.49801e-06	4.1363e-05	5.40508
						PSMB2	C vs UT	1.23856e-06	3.05189e-05	4.94296		PSMB2	TC vs UT	8.04339e-07	2.42482e-05	5.40461
						LRRC59	C vs UT	6.08811e-06	7.34505e-05	4.93078		SUB1	TC vs UT	7.67869e-07	2.37885e-05	5.39998
						TNFRSF12A	C vs UT	0.000146414	0.000628663	4.92365		CSTF2	TC vs UT	1.40541e-06	3.10825e-05	5.37689
						ILF2	C vs UT	4.38081e-07	1.78269e-05	4.91163		FARSB	TC vs UT	1.3423e-05	0.000106327	5.36938
						TMSB10	C vs UT	2.64546e-08	7.09097e-06	4.90575		LYRM4	TC vs UT	1.68598e-07	1.24442e-05	5.36897
						MRPL3P1	C vs UT	1.14396e-05	0.000106695	4.90334		FTHL20	TC vs UT	2.43747e-05	0.000156125	5.35358
						DNAJA1	C vs UT	3.91493e-07	1.67608e-05	4.89377		SURF4	TC vs UT	1.37449e-07	1.24442e-05	5.35328
						CEBPB	C vs UT	1.78617e-06	3.5905e-05	4.86892		AHCY	TC vs UT	1.20795e-05	9.87013e-05	5.35127
						CTPS	C vs UT	1.49344e-05	0.000127684	4.86458		NEDD4	TC vs UT	2.64013e-06	4.23496e-05	5.34637
						CBWD1	C vs UT	0.00485195	0.0100957	4.8601		GART	TC vs UT	4.12092e-07	1.81467e-05	5.33838
						LARP4	C vs UT	1.49937e-06	3.37571e-05	4.85659		HAX1	TC vs UT	4.8785e-09	5.91588e-06	5.33495
						PAK1IP1	C vs UT	9.15867e-07	2.63806e-05	4.85655		LOC728324	TC vs UT	2.72054e-06	4.28063e-05	5.33238
						RSL24D1P1	C vs UT	1.58577e-06	3.44691e-05	4.85654		FTHL2	TC vs UT	2.85049e-05	0.00017254	5.33199
						ANXA2	C vs UT	8.33973e-06	8.7752e-05	4.84861		UBE2S	TC vs UT	6.99832e-06	7.05554e-05	5.3258
						NDUFAF2	C vs UT	4.18628e-05	0.000254815	4.82745		RELB	TC vs UT	7.61388e-05	0.000340883	5.3236
						FOXP4	C vs UT	6.92946e-05	0.000366068	4.82483		DCUN1D5	TC vs UT	6.12348e-06	6.53702e-05	5.32081
						TOMM40	C vs UT	1.08623e-05	0.000102866	4.81523		BRIX1	TC vs UT	1.43904e-05	0.000111454	5.31808
						GTF3C6	C vs UT	5.86428e-06	7.16617e-05	4.81075		SELS	TC vs UT	1.60285e-05	0.000120141	5.31623
						UBE2SP1	C vs UT	9.55988e-07	2.6608e-05	4.79348		FARSA	TC vs UT	3.45629e-06	4.83182e-05	5.30937
						PSMC3	C vs UT	1.71031e-06	3.56662e-05	4.79086		LOC644563	TC vs UT	2.81559e-06	4.33392e-05	5.30358
						UBE2MP1	C vs UT	1.57101e-06	3.44059e-05	4.78614		MRPL3	TC vs UT	1.29835e-05	0.000104181	5.30161
						NFKB1	C vs UT	8.96504e-05	0.000439214	4.78157		TMEM208	TC vs UT	3.17507e-06	4.62452e-05	5.30112
						LRP8	C vs UT	1.11508e-07	9.93148e-06	4.78051		FTH1	TC vs UT	9.41561e-06	8.52311e-05	5.29374
						TMEM64	C vs UT	2.10874e-05	0.000162025	4.75198		NUPL1	TC vs UT	6.2056e-08	9.59336e-06	5.29139
						ANXA2P2	C vs UT	2.69759e-06	4.57535e-05	4.75142		NEFH	TC vs UT	0.00039671	0.00120094	5.28087
						SUB1	C vs UT	1.48063e-06	3.35019e-05	4.74321		DDX10	TC vs UT	5.38471e-05	0.000266748	5.27777
						MAK16	C vs UT	8.30213e-06	8.77166e-05	4.74271		SERBP1	TC vs UT	4.57426e-06	5.58946e-05	5.26063
						BZW1	C vs UT	1.26892e-06	3.09809e-05	4.73145		PRDM1	TC vs UT	2.08999e-07	1.3081e-05	5.25614
						ITK	C vs UT	4.96722e-05	0.00028808	4.73136		SLC25A22	TC vs UT	0.000121746	0.000483765	5.24978
						LONP1	C vs UT	2.28545e-05	0.000169654	4.72073		POLR3D	TC vs UT	2.79729e-05	0.000170324	5.24713
						PLAUR	C vs UT	6.50998e-05	0.000351899	4.71676		RBPJ	TC vs UT	2.81793e-06	4.33392e-05	5.24048
						LOC643689	C vs UT	1.08363e-07	9.93148e-06	4.71458		ATF4	TC vs UT	1.0242e-05	8.92468e-05	5.23335
						UBE2N	C vs UT	1.15988e-07	9.93148e-06	4.70095		BOLA2B	TC vs UT	4.19621e-06	5.32845e-05	5.23043
						RRBP1	C vs UT	0.0005148	0.00162631	4.68926		TPX2	TC vs UT	0.00222486	0.00493835	5.22752
						SRD5A3	C vs UT	3.69967e-05	0.000236613	4.68739		CCT6A	TC vs UT	9.28928e-07	2.63303e-05	5.22589
						BOP1	C vs UT	0.000236357	0.000896428	4.68699		LOC642969	TC vs UT	4.95197e-07	1.96719e-05	5.22489
						IKBIP	C vs UT	1.94485e-06	3.78233e-05	4.67667		POMP	TC vs UT	2.48808e-05	0.000158297	5.21655
						POMP	C vs UT	4.48672e-05	0.00026777	4.66978		EIF3C	TC vs UT	1.93789e-06	3.66476e-05	5.19979
						SRP54	C vs UT	1.1963e-05	0.000110296	4.66804		GRPEL1	TC vs UT	4.42128e-07	1.86973e-05	5.19307
						SEH1L	C vs UT	7.30787e-06	8.21386e-05	4.66008		POLD2	TC vs UT	2.79387e-06	4.33392e-05	5.19076
						ADSL	C vs UT	9.95682e-08	9.93148e-06	4.65927		EIF3CL	TC vs UT	6.44946e-06	6.73202e-05	5.17369
						CRELD2	C vs UT	7.33956e-05	0.00038136	4.6574		NDUFAF4	TC vs UT	7.75707e-06	7.53306e-05	5.17221
						CISD1	C vs UT	8.06991e-06	8.63071e-05	4.6489		PFDN4	TC vs UT	0.000451172	0.00132989	5.16811
						SRM	C vs UT	5.08203e-05	0.000292674	4.64455		ARPC5L	TC vs UT	1.80535e-06	3.53085e-05	5.16646
						USP12	C vs UT	5.19527e-05	0.000296976	4.61974		FTHL7	TC vs UT	7.38974e-06	7.30093e-05	5.16532
						ANAPC10	C vs UT	1.57367e-05	0.000132164	4.61684		NARS	TC vs UT	4.34707e-07	1.86167e-05	5.16256
						ADPRH	C vs UT	0.00260624	0.0060054	4.61245		LOC402152	TC vs UT	4.57367e-05	0.000238148	5.15942
						HSF5	C vs UT	0.000604578	0.00184607	4.61147		LRRC59	TC vs UT	4.67391e-06	5.6666e-05	5.1592
						ANAPC10P1	C vs UT	0.00270515	0.00618823	4.60433		SUV39H2	TC vs UT	3.37368e-05	0.000194018	5.15372
						SNRPG	C vs UT	0.000554759	0.0017247	4.59749		POFUT1	TC vs UT	5.27285e-07	2.00044e-05	5.15052
						EIF1	C vs UT	6.10285e-08	9.40602e-06	4.58588		PSMC4	TC vs UT	1.80749e-07	1.25912e-05	5.14571
						CCDC6	C vs UT	1.76996e-05	0.000143388	4.57749		NHP2	TC vs UT	5.3202e-06	6.08516e-05	5.139
						LOC100129009	C vs UT	0.000125899	0.00056041	4.57718		IER5	TC vs UT	1.5021e-06	3.19878e-05	5.13894
						INF2	C vs UT	5.45337e-05	0.000308724	4.56493		MRPL13	TC vs UT	5.03695e-06	5.91482e-05	5.13659
						GBP5	C vs UT	5.73905e-05	0.000319614	4.55677		EIF3J	TC vs UT	6.62323e-07	2.26516e-05	5.12996
						BOLA2B	C vs UT	8.63448e-06	8.97665e-05	4.55052		LOC389465	TC vs UT	8.87677e-05	0.00038256	5.12479
						SEC13	C vs UT	4.92313e-06	6.5262e-05	4.54385		LONP1	TC vs UT	1.48993e-05	0.000114441	5.12345
						NOP10	C vs UT	8.53432e-07	2.58071e-05	4.53836		SLC25A32	TC vs UT	4.72803e-06	5.68748e-05	5.10037
						CYP51P2	C vs UT	3.80061e-05	0.000240362	4.5374		PES1	TC vs UT	3.17118e-06	4.62452e-05	5.09333
						NUDCP2	C vs UT	0.000121488	0.000550309	4.53707		IL21R	TC vs UT	0.00272069	0.00584122	5.08578
						PFDN4	C vs UT	0.00096085	0.00265634	4.51881		LOC643576	TC vs UT	3.17648e-06	4.62452e-05	5.07573
						PMVK	C vs UT	2.84999e-06	4.69178e-05	4.51337		FTHL8	TC vs UT	2.32215e-05	0.000151895	5.05143
						PARVB	C vs UT	0.00224507	0.00529997	4.5123		SLC38A5	TC vs UT	3.59218e-05	0.000201692	5.04727
						TAF1B	C vs UT	7.30554e-06	8.21386e-05	4.5065		TANK	TC vs UT	1.99989e-06	3.72077e-05	5.04619
						XRCC4	C vs UT	1.38973e-05	0.000121728	4.50222		PDCD1	TC vs UT	0.00014839	0.000558672	5.0431
						PDIA6	C vs UT	4.11184e-05	0.000252234	4.48559		NOL10	TC vs UT	2.70146e-07	1.52096e-05	5.0368
						DPY19L1	C vs UT	2.0335e-05	0.000158118	4.48508		COX17P1	TC vs UT	1.98042e-07	1.302e-05	5.02928
						UTP11L	C vs UT	6.78802e-06	7.84407e-05	4.48312		HYOU1	TC vs UT	2.63392e-06	4.23496e-05	5.0279
						JMJD4	C vs UT	6.10635e-05	0.000334475	4.47531		WARS2	TC vs UT	2.68602e-05	0.000165754	5.02444
						FKBP14	C vs UT	0.000771639	0.00223528	4.46647		CCND2	TC vs UT	0.000318554	0.00100738	5.02324
						WARS2	C vs UT	5.12529e-05	0.000294388	4.46618		CAMTA2	TC vs UT	2.30055e-05	0.000150962	4.98238
						POU2F2	C vs UT	0.00219776	0.00520922	4.46535		LYN	TC vs UT	0.000221936	0.000756558	4.97961
						SBNO2	C vs UT	1.02024e-08	5.09572e-06	4.45936		PSMC3	TC vs UT	1.38758e-06	3.09498e-05	4.97231
						MRPL13	C vs UT	1.0961e-05	0.000103404	4.45408		FTHL12	TC vs UT	4.94496e-05	0.000251636	4.96947
						SLC39A14	C vs UT	7.94822e-06	8.58093e-05	4.45142		WDR46	TC vs UT	9.94263e-06	8.78362e-05	4.96282
						NME2P1	C vs UT	2.69994e-06	4.57535e-05	4.43932		CISD1	TC vs UT	5.31978e-06	6.08516e-05	4.96243
						CKS2	C vs UT	3.57691e-05	0.000231149	4.43517		NDUFAB1	TC vs UT	6.91579e-05	0.000317941	4.95013
						MYO1G	C vs UT	0.000266426	0.000976328	4.42735		CCT7	TC vs UT	8.98628e-07	2.57216e-05	4.9482
						CCND3	C vs UT	0.00020817	0.000816394	4.41697		FAM100B	TC vs UT	3.45066e-06	4.83182e-05	4.93497
						GRPEL1	C vs UT	1.06801e-06	2.82588e-05	4.41607		CALU	TC vs UT	1.07396e-05	9.12609e-05	4.91868
						NDUFAB1	C vs UT	0.00014829	0.000633373	4.41537		JMJD4	TC vs UT	3.85647e-05	0.000211344	4.91796
						PDK1	C vs UT	8.61204e-06	8.96643e-05	4.41308		CCT3	TC vs UT	3.80726e-06	5.07058e-05	4.91787
						TSEN15	C vs UT	5.12577e-07	1.96659e-05	4.39381		MRRF	TC vs UT	9.4716e-06	8.52726e-05	4.90707
						PTS	C vs UT	6.45034e-05	0.000349134	4.38924		EPRS	TC vs UT	1.88791e-08	8.3081e-06	4.907
						SLC31A1	C vs UT	0.000164069	0.000682283	4.37902		LOC729200	TC vs UT	0.000176997	0.000633857	4.90678
						ELOVL6	C vs UT	0.00654544	0.0130824	4.37858		GLRX2	TC vs UT	0.000285516	0.00092278	4.90512
						BZW1L1	C vs UT	7.6753e-07	2.467e-05	4.37759		TNFSF4	TC vs UT	0.00920153	0.0164881	4.89112
						IFRD2	C vs UT	1.42916e-05	0.000123833	4.37434		CYP51P2	TC vs UT	2.78425e-05	0.000169697	4.88503
						DOCK10	C vs UT	0.000299236	0.00107193	4.37138		VASP	TC vs UT	1.11914e-07	1.1947e-05	4.85816
						PSMD3	C vs UT	1.21783e-05	0.000111476	4.36796		SAP30	TC vs UT	0.000161161	0.000592463	4.85706
						EIF1AXP1	C vs UT	0.00123475	0.0032517	4.36735		TRMT6	TC vs UT	1.37089e-05	0.000107253	4.85504
						SNRPG.1	C vs UT	2.45359e-06	4.36315e-05	4.35823		TXNDC17	TC vs UT	0.000329143	0.00103423	4.85361
						ATP2A2	C vs UT	2.17514e-08	6.09534e-06	4.35505		SNRPB2	TC vs UT	1.18519e-05	9.76176e-05	4.84547
						CCND2	C vs UT	0.000517782	0.00163364	4.35255		DHX33	TC vs UT	1.67562e-05	0.000123276	4.83574
						NARS	C vs UT	1.04105e-06	2.77043e-05	4.35227		RRP15	TC vs UT	1.83719e-05	0.000130864	4.83097
						IDI1	C vs UT	3.74607e-07	1.6237e-05	4.34415		CBWD6	TC vs UT	0.000994905	0.00253506	4.82888
						C1QBP	C vs UT	8.67274e-05	0.000427459	4.34213		MRPL24	TC vs UT	1.08115e-05	9.16719e-05	4.82814
						ANKRD32	C vs UT	8.644e-07	2.58071e-05	4.31341		PGAM1	TC vs UT	5.91523e-07	2.13885e-05	4.82582
						LOC644563	C vs UT	7.97546e-06	8.58093e-05	4.30854		PPAT	TC vs UT	1.78893e-05	0.000128766	4.82498
						RANBP1	C vs UT	9.35102e-05	0.000453216	4.30484		TRIP10	TC vs UT	5.38308e-06	6.1024e-05	4.81821
						ST8SIA4	C vs UT	3.44693e-05	0.00022486	4.29339		SLC35F2	TC vs UT	6.48428e-05	0.000304808	4.81657
						CDK7PS	C vs UT	3.2319e-05	0.000216531	4.28962		RBM28	TC vs UT	2.0463e-05	0.000140406	4.80997
						LOC653698	C vs UT	8.09032e-05	0.00040799	4.2815		IRAK2	TC vs UT	0.000337178	0.00105331	4.80562
						CDK4	C vs UT	1.31198e-05	0.000117906	4.28065		WDR36	TC vs UT	4.53167e-05	0.000236861	4.80224
						EIF3CL	C vs UT	1.66947e-05	0.000137874	4.27754		HSP90AA1	TC vs UT	1.12555e-06	2.84386e-05	4.78425
						DNAJB11	C vs UT	6.85758e-05	0.000363517	4.2737		PSMD1	TC vs UT	1.08864e-07	1.1947e-05	4.7669
						PSMB6	C vs UT	5.99151e-06	7.27119e-05	4.26206		THOC4	TC vs UT	9.94952e-06	8.78362e-05	4.75855
						CD226	C vs UT	0.00125504	0.0032919	4.25847		LOC729342	TC vs UT	0.000492829	0.00142242	4.75502
						ATP6V1C2	C vs UT	2.02282e-05	0.000157746	4.25399		XBP1	TC vs UT	1.32181e-06	3.02372e-05	4.75464
						RANP1	C vs UT	1.3406e-06	3.17877e-05	4.25275		MAPK13	TC vs UT	7.15056e-05	0.000326301	4.75347
						MRPL1	C vs UT	0.000292154	0.00105329	4.25229		TCEB1P2	TC vs UT	0.000122756	0.000486533	4.75079
						MRPS36	C vs UT	5.62198e-06	7.00191e-05	4.25215		FASN	TC vs UT	5.52377e-06	6.16974e-05	4.73901
						LOC653503	C vs UT	4.12351e-07	1.71188e-05	4.25202		LOC644584	TC vs UT	0.00075612	0.00200839	4.73272
						CLPB	C vs UT	8.75578e-05	0.000430973	4.24891		B4GALT5	TC vs UT	8.68534e-07	2.53169e-05	4.72003
						TMED9	C vs UT	8.26216e-07	2.54046e-05	4.24623		SLC31A1	TC vs UT	0.00012043	0.000479309	4.71946
						CALR	C vs UT	6.92689e-06	7.92749e-05	4.24497		NAA15	TC vs UT	1.44858e-05	0.000111911	4.716
						ACO2	C vs UT	7.71974e-08	9.50441e-06	4.24171		TBXAS1	TC vs UT	0.000283415	0.000917181	4.70454
						RAN	C vs UT	3.3438e-06	5.10893e-05	4.24024		CYP27B1	TC vs UT	1.63056e-05	0.000121538	4.70051
						ZNRF1	C vs UT	0.000122922	0.000554376	4.23781		VCP	TC vs UT	4.80001e-08	9.19697e-06	4.69892
						CYP51A1	C vs UT	1.522e-06	3.3813e-05	4.22793		SLC19A1	TC vs UT	3.19798e-05	0.0001867	4.69603
						PSMC2	C vs UT	7.93106e-07	2.50102e-05	4.22223		BZW1	TC vs UT	1.2846e-06	3.01078e-05	4.69501
						TRAF3IP2	C vs UT	0.000485351	0.00155116	4.21948		PTS	TC vs UT	4.30587e-05	0.000227762	4.695
						MYBL1	C vs UT	0.00187784	0.00459491	4.21818		SNRPG	TC vs UT	0.000407307	0.00122502	4.69388
						IL6ST	C vs UT	3.19207e-10	1.31194e-06	4.21557		SRSF1	TC vs UT	6.0959e-06	6.52049e-05	4.68313
						MTX1P1	C vs UT	0.000106048	0.000496232	4.21166		HELLS	TC vs UT	0.000226031	0.000767363	4.68029
						PPIL1	C vs UT	1.03628e-05	9.96673e-05	4.20848		HSPA9P1	TC vs UT	5.46211e-06	6.13927e-05	4.6757
						DAB2IP	C vs UT	0.000680339	0.00202378	4.20713		RPIA	TC vs UT	1.38294e-06	3.09498e-05	4.67537
						CPEB4	C vs UT	1.22608e-06	3.03565e-05	4.20281		SHF	TC vs UT	0.000567884	0.00159827	4.67449
						ETV3	C vs UT	2.00837e-08	5.97545e-06	4.20126		GTF2F2	TC vs UT	2.40182e-05	0.000154887	4.65582
						DNAJC3	C vs UT	1.24901e-05	0.000113321	4.20111		SNHG3_	TC vs UT	9.56467e-06	8.57066e-05	4.65366
						RAPH1	C vs UT	0.000359715	0.00123511	4.19966		TFB2M	TC vs UT	5.45899e-05	0.000269156	4.65275
						RRAS2	C vs UT	4.90942e-05	0.000285534	4.19779		HPRT1	TC vs UT	1.50684e-05	0.000115358	4.65116
						RIOK1	C vs UT	1.6486e-05	0.000136595	4.19602		SEC24D	TC vs UT	0.000215251	0.000739906	4.64941
						TAP1	C vs UT	1.32711e-06	3.15892e-05	4.18905		GCSH.1	TC vs UT	0.00057135	0.00160582	4.64886
						HNRNPAB	C vs UT	1.93724e-05	0.00015292	4.18675		LOC541471	TC vs UT	0.00562066	0.010839	4.64612
						DNAJC25-GNG10	C vs UT	1.20303e-05	0.000110614	4.18672		SMTN	TC vs UT	0.000305094	0.000971039	4.6459
						LYRM4	C vs UT	5.95746e-07	2.1606e-05	4.17992		FAM60A	TC vs UT	2.40418e-07	1.37877e-05	4.6423
						TRMT6	C vs UT	3.26512e-05	0.000217734	4.17821		CHCHD2	TC vs UT	1.01984e-05	8.90552e-05	4.6392
						RAP1B	C vs UT	1.45498e-06	3.31292e-05	4.17563		NUP35	TC vs UT	2.20153e-06	3.92267e-05	4.63891
						LGALS3	C vs UT	0.00397209	0.00855174	4.16867		HSP90AA2	TC vs UT	1.25259e-06	2.99391e-05	4.63588
						THOC4	C vs UT	2.11534e-05	0.000162202	4.16188		PPIF	TC vs UT	2.37065e-06	4.05095e-05	4.63053
						ACVR1B	C vs UT	1.51808e-06	3.3813e-05	4.1488		MRPS23	TC vs UT	7.13177e-06	7.13177e-05	4.62764
						ARRB2	C vs UT	0.000694899	0.00205915	4.14795		SDF2L1	TC vs UT	0.000420396	0.00125525	4.62416
						GTPBP4	C vs UT	4.25416e-05	0.000257701	4.14603		CDK7PS	TC vs UT	2.11635e-05	0.000143455	4.61885
						STAT4	C vs UT	2.08666e-05	0.000160803	4.1435		TIMM9	TC vs UT	3.987e-06	5.20208e-05	4.61773
						LOC100130289	C vs UT	1.73428e-05	0.000141842	4.13779		CHCHD8	TC vs UT	6.47688e-06	6.73313e-05	4.61226
						LOC645652	C vs UT	2.13324e-05	0.000163169	4.12991		POU2F2	TC vs UT	0.00192724	0.00437542	4.59949
						PP1P	C vs UT	0.000185408	0.000754203	4.12844		LOC645233	TC vs UT	1.66703e-05	0.000122934	4.59085
						AKR1A1	C vs UT	5.91842e-06	7.21089e-05	4.12597		MDFIC	TC vs UT	0.000102252	0.000424106	4.57908
						ETF1	C vs UT	1.50619e-06	3.3766e-05	4.12549		ADSL	TC vs UT	1.06184e-07	1.1947e-05	4.57904
						SPTY2D1	C vs UT	4.85633e-08	8.901e-06	4.12047		CKS1B	TC vs UT	1.28515e-07	1.20044e-05	4.57619
						ESF1	C vs UT	0.000562766	0.00174476	4.11672		ARF4	TC vs UT	2.36094e-05	0.000153293	4.57597
						DPH2	C vs UT	9.48112e-05	0.000458081	4.11575		PA2G4P5	TC vs UT	6.03858e-06	6.48005e-05	4.56638
						OSTC	C vs UT	7.21488e-06	8.14725e-05	4.10929		RRAS2	TC vs UT	3.47203e-05	0.000197829	4.56457
						SLC25A32	C vs UT	1.4889e-05	0.000127487	4.10705		SFXN1	TC vs UT	5.31502e-06	6.08516e-05	4.55953
						VAV1	C vs UT	8.22741e-07	2.54046e-05	4.10671		IDH3A	TC vs UT	1.66325e-06	3.40098e-05	4.54186
						UFM1	C vs UT	2.19747e-05	0.000165515	4.10248		NIP7	TC vs UT	3.15859e-06	4.62452e-05	4.54113
						CTSH	C vs UT	0.000404054	0.00134285	4.09312		SLC43A2	TC vs UT	0.00166792	0.00388908	4.53944
						NUDT15	C vs UT	0.000340399	0.00118396	4.09191		UBE2SP1	TC vs UT	1.32076e-06	3.02372e-05	4.53753
						HSP90AA1	C vs UT	2.70394e-06	4.57535e-05	4.08604		RPL26L1	TC vs UT	1.61348e-05	0.000120717	4.5363
						SF3B5	C vs UT	1.74225e-06	3.57562e-05	4.08127		LOC152594	TC vs UT	0.000332789	0.00104246	4.53614
						SAP30	C vs UT	0.000461907	0.00148897	4.07823		TRMT61A	TC vs UT	2.29543e-05	0.000150787	4.53126
						RBKS	C vs UT	0.0035831	0.00783604	4.0732		SENP3_	TC vs UT	1.37824e-07	1.24442e-05	4.53095
						PUS7	C vs UT	0.00126528	0.0033144	4.07103		RUVBL2	TC vs UT	9.83241e-07	2.73049e-05	4.52918
						SPPL2A	C vs UT	6.09221e-05	0.000333958	4.0685		CEBPB	TC vs UT	2.37018e-06	4.05095e-05	4.52785
						UPP1	C vs UT	8.94619e-06	9.16167e-05	4.06499		MRPL17	TC vs UT	1.12246e-05	9.42443e-05	4.52295
						PSMD8	C vs UT	9.18605e-07	2.63806e-05	4.05858		CBWD1	TC vs UT	0.00877453	0.0158427	4.52223
						GTF2A2	C vs UT	1.7176e-06	3.56662e-05	4.05855		MCM4	TC vs UT	1.96919e-06	3.70688e-05	4.52097
						INO80C	C vs UT	6.08307e-05	0.000333649	4.05623		UTP15	TC vs UT	3.17146e-05	0.000185679	4.51981
						H3F3B	C vs UT	5.00155e-09	4.41671e-06	4.05546		HMGCS1	TC vs UT	7.59361e-07	2.36378e-05	4.51426
						EPRS	C vs UT	5.20657e-08	8.901e-06	4.05414		ZNHIT6	TC vs UT	6.91308e-07	2.27846e-05	4.5129
						LYPLA1	C vs UT	6.67305e-05	0.000357107	4.05143		SLC17A9	TC vs UT	0.00106218	0.00267115	4.51039
						CCT7	C vs UT	2.76224e-06	4.62122e-05	4.04697		EIF2S1	TC vs UT	9.39827e-07	2.65173e-05	4.50931
						LMNB1	C vs UT	0.000152158	0.000644711	4.04419		PTGER4	TC vs UT	2.45101e-06	4.12339e-05	4.50778
						PSMD2P1	C vs UT	6.02903e-07	2.1606e-05	4.04295		PGAM4	TC vs UT	6.4225e-06	6.73202e-05	4.50621
						PHB	C vs UT	1.17221e-05	0.000108509	4.04077		FLOT1	TC vs UT	2.20941e-05	0.000146699	4.50594
						ARCN1	C vs UT	1.49939e-07	1.1342e-05	4.0365		BTG3	TC vs UT	0.000348721	0.00108251	4.4952
						PSMB3	C vs UT	1.30719e-07	1.06037e-05	4.03405		LOC100127952	TC vs UT	0.000336811	0.00105269	4.49371
						GPATCH4	C vs UT	0.000244215	0.000919161	4.03252		GLA	TC vs UT	9.07349e-07	2.57779e-05	4.48658
						OTUD6B	C vs UT	0.000870972	0.00246819	4.03188		LMNB1	TC vs UT	8.5084e-05	0.000369879	4.47635
						SEMA4A	C vs UT	0.00548838	0.0112114	4.03175		LYPLA1	TC vs UT	3.92893e-05	0.000214068	4.4661
						RNF145	C vs UT	1.1851e-08	5.09572e-06	4.03175		DCAF13	TC vs UT	5.38476e-06	6.1024e-05	4.46011
						SRFBP1	C vs UT	3.02967e-05	0.000207201	4.02834		BNIP1	TC vs UT	5.38429e-05	0.000266748	4.45371
						PSMC6P1	C vs UT	9.57123e-06	9.5172e-05	4.02426		PA2G4P4	TC vs UT	4.82216e-07	1.93672e-05	4.45334
						SLC25A22	C vs UT	0.000467939	0.00150566	4.02367		ATP5G1	TC vs UT	1.00514e-05	8.81461e-05	4.45279
						ATP6V0B	C vs UT	1.33354e-05	0.000118805	4.01482		PSMD3	TC vs UT	1.00334e-05	8.80508e-05	4.45131
						GOLT1B	C vs UT	6.44527e-06	7.60235e-05	4.01436		LOC389333	TC vs UT	0.00342262	0.00708426	4.44843
						LOC643276	C vs UT	6.63708e-05	0.00035627	4.01315		ARMC6	TC vs UT	1.28929e-06	3.01078e-05	4.44585
						RDX	C vs UT	1.49511e-06	3.37571e-05	4.00867		PHF5A	TC vs UT	1.97761e-06	3.70941e-05	4.44506
						NDUFAF1	C vs UT	0.000179628	0.000735328	4.00518		GGCT	TC vs UT	2.89605e-05	0.000174102	4.43676
						HPRT1	C vs UT	3.48357e-05	0.000226065	4.00224		PGK1P1	TC vs UT	0.000856601	0.00223578	4.43291
						LOC644584	C vs UT	0.00156668	0.00395035	4.00091		PFDN6	TC vs UT	2.17919e-05	0.000145713	4.42143
						PARP15	C vs UT	0.000220679	0.000850513	-4.00118		ATP2A2	TC vs UT	2.05508e-08	8.3081e-06	4.41732
						LOC387895	C vs UT	7.5511e-05	0.000389866	-4.0013		FAM89A	TC vs UT	1.46083e-06	3.16555e-05	4.41507
						DYNC2H1	C vs UT	0.00261285	0.00601614	-4.00479		GINS3	TC vs UT	1.29927e-05	0.000104181	4.41396
						NOD1	C vs UT	1.02714e-05	9.93302e-05	-4.00611		NOC3L	TC vs UT	3.01394e-05	0.00017918	4.40314
						DPYSL2	C vs UT	3.64142e-05	0.000233633	-4.00804		NQO1	TC vs UT	0.00137918	0.00332784	4.39945
						THAP8	C vs UT	0.00036914	0.0012601	-4.01151		LOC643689	TC vs UT	1.56017e-07	1.24442e-05	4.3994
						CBFA2T2	C vs UT	3.22769e-05	0.000216511	-4.01804		CCT4	TC vs UT	7.55468e-06	7.42107e-05	4.3984
						MYO1F	C vs UT	0.000372565	0.00126828	-4.01875		IKZF4	TC vs UT	0.000153093	0.000569767	4.38614
						NUDT7	C vs UT	0.00704082	0.0138968	-4.02271		KIAA0664	TC vs UT	0.000123484	0.000488627	4.38389
						CCDC85C	C vs UT	0.000112447	0.000521415	-4.03077		PNPT1	TC vs UT	0.000100712	0.000419519	4.37992
						LOC729678	C vs UT	0.000204807	0.000807311	-4.03104		LOC401010	TC vs UT	6.94327e-06	7.02398e-05	4.37501
						SYNE2	C vs UT	0.00176307	0.00435901	-4.03708		BAK1	TC vs UT	1.35642e-05	0.000106726	4.36976
						GOLGA8B	C vs UT	0.00265518	0.00609312	-4.03928		POLR1B	TC vs UT	1.07849e-06	2.82715e-05	4.36877
						TRIM52	C vs UT	6.23382e-06	7.45519e-05	-4.03979		SEC23B	TC vs UT	3.30047e-06	4.72718e-05	4.36784
						ZNF767	C vs UT	0.0095941	0.0180328	-4.04457		PSMB3	TC vs UT	8.46288e-08	1.06477e-05	4.36702
						ZNF862	C vs UT	3.08224e-05	0.000209327	-4.04758		TWISTNB	TC vs UT	1.84551e-06	3.57785e-05	4.36655
						CNNM3	C vs UT	2.63817e-06	4.53676e-05	-4.0486		CAMK2D	TC vs UT	0.000366703	0.00112867	4.36552
						PKD1P4	C vs UT	0.0061565	0.0124117	-4.05197		BZW1L1	TC vs UT	7.5792e-07	2.36378e-05	4.36089
						ZMYM3	C vs UT	7.77853e-07	2.48079e-05	-4.08248		CBWD3	TC vs UT	0.00133371	0.0032346	4.35907
						NEO1	C vs UT	3.40949e-06	5.15184e-05	-4.09245		TIMM44	TC vs UT	1.69077e-06	3.41695e-05	4.34963
						CDC14B	C vs UT	0.00120322	0.00318909	-4.10004		TTC27	TC vs UT	9.77996e-05	0.000410998	4.34833
						LOC728535	C vs UT	0.00495412	0.0102732	-4.11425		NAA20	TC vs UT	3.81219e-06	5.07058e-05	4.34414
						CREB3L4	C vs UT	5.87739e-05	0.0003257	-4.11744		LOC652276	TC vs UT	1.48062e-05	0.000113887	4.33651
						KIAA0513	C vs UT	3.08504e-05	0.000209348	-4.11891		BCL3	TC vs UT	0.000104431	0.000430476	4.31974
						SEMA4C	C vs UT	0.00124901	0.00328014	-4.13335		ARHGEF2	TC vs UT	2.63396e-05	0.000163941	4.3148
						RAD54B	C vs UT	3.27383e-06	5.03949e-05	-4.13694		SLC25A5	TC vs UT	2.37224e-06	4.05095e-05	4.30917
						RBL2	C vs UT	5.7064e-05	0.000318515	-4.13883		LOC100130139	TC vs UT	7.96157e-05	0.000351733	4.30845
						BZRAP1	C vs UT	0.000630828	0.00190547	-4.14033		YBX1P1	TC vs UT	1.93505e-06	3.66476e-05	4.30688
						TPRG1	C vs UT	0.000695285	0.00205979	-4.14595		SLAMF1	TC vs UT	0.000332859	0.00104246	4.30556
						IDUA	C vs UT	5.13669e-05	0.000294858	-4.14939		DDX49	TC vs UT	3.42083e-06	4.81497e-05	4.29475
						LAPTM5	C vs UT	8.37825e-05	0.000418065	-4.15085		CD55	TC vs UT	8.99298e-06	8.21359e-05	4.29131
						MAP3K12	C vs UT	4.08952e-05	0.000251615	-4.15947		GPN3	TC vs UT	4.18174e-05	0.00022311	4.2884
						SLC25A23	C vs UT	0.000276497	0.00100656	-4.16432		SNRPF	TC vs UT	1.65102e-05	0.000122265	4.28087
						TP53TG1	C vs UT	0.0013613	0.00350706	-4.17176		UBE2N	TC vs UT	1.85122e-07	1.26808e-05	4.28029
						ZNF446	C vs UT	6.41569e-05	0.000348023	-4.17359		SEC61G	TC vs UT	0.000112389	0.00045446	4.27593
						HPCAL4	C vs UT	0.00737006	0.0144575	-4.18183		LOC100130289	TC vs UT	1.34665e-05	0.000106327	4.27334
						NLGN2	C vs UT	1.2228e-06	3.03364e-05	-4.18213		PSMD8	TC vs UT	6.78357e-07	2.27846e-05	4.26677
						RABGAP1L	C vs UT	2.50568e-06	4.41357e-05	-4.18328		SNRPE	TC vs UT	8.35749e-06	7.81257e-05	4.26656
						CCL5	C vs UT	0.000342229	0.0011873	-4.18596		ABCF2	TC vs UT	3.60726e-07	1.67209e-05	4.26314
						ZNF692	C vs UT	6.09413e-05	0.000333958	-4.21523		POLR2H	TC vs UT	8.19153e-06	7.74122e-05	4.24994
						FLJ32255	C vs UT	0.0008835	0.00249452	-4.22406		PDIA6	TC vs UT	4.99784e-05	0.00025349	4.24738
						SLA2	C vs UT	6.02107e-05	0.000331132	-4.22484		WDR3	TC vs UT	2.22261e-05	0.000147266	4.24367
						TLE2	C vs UT	0.000936501	0.00260538	-4.2268		FICD	TC vs UT	9.40977e-05	0.000400353	4.23589
						AMOT	C vs UT	0.000637554	0.00192202	-4.23135		NRIP3	TC vs UT	0.00184496	0.00422912	4.23154
						ANO8	C vs UT	0.000232312	0.000884623	-4.23723		PLEK	TC vs UT	0.000527951	0.00150826	4.23015
						RAB37	C vs UT	0.000595372	0.00182474	-4.26527		ACVR1B	TC vs UT	1.38983e-06	3.09498e-05	4.22026
						PLEKHF1	C vs UT	0.000239057	0.000904163	-4.26953		LOC644422	TC vs UT	4.86589e-05	0.000248891	4.21822
						ACSS1	C vs UT	6.96965e-05	0.000367247	-4.27266		AKR1A1	TC vs UT	5.09837e-06	5.96422e-05	4.21169
						ENGASE	C vs UT	3.47046e-05	0.000225452	-4.27896		EZH2	TC vs UT	0.000248575	0.00082836	4.20941
						CLSTN3	C vs UT	5.79303e-06	7.12855e-05	-4.2977		GRASP	TC vs UT	0.00100672	0.00255723	4.20673
						CLK4	C vs UT	1.20737e-06	3.00746e-05	-4.30924		TTC26	TC vs UT	0.000151504	0.00056659	4.20263
						TK2	C vs UT	0.00179294	0.00441697	-4.31929		FBXO6	TC vs UT	5.31182e-06	6.08516e-05	4.19993
						MPP1	C vs UT	0.001857	0.00455205	-4.32134		HS6ST1	TC vs UT	8.59809e-06	7.96998e-05	4.19596
						TSC22D3	C vs UT	4.47892e-06	6.13964e-05	-4.32507		SNRPG.1	TC vs UT	2.81347e-06	4.33392e-05	4.19365
						MLLT3	C vs UT	4.38345e-05	0.000263263	-4.33279		ANKRD13B	TC vs UT	0.000819949	0.00215564	4.19136
						DUSP1	C vs UT	5.88395e-05	0.000325844	-4.33687		PUS1	TC vs UT	2.32889e-05	0.000152093	4.19023
						TTC16	C vs UT	0.0058325	0.0118222	-4.3413		UFM1	TC vs UT	1.77121e-05	0.000127817	4.18974
						TRIM3	C vs UT	0.00297979	0.0067033	-4.34147		QTRT1	TC vs UT	0.000126018	0.00049437	4.1897
						CLDN15	C vs UT	0.000108138	0.000504863	-4.36111		ISOC2	TC vs UT	0.000406471	0.00122358	4.18553
						PLD1	C vs UT	0.000522425	0.00164534	-4.36424		SNRPA	TC vs UT	7.21779e-07	2.33583e-05	4.17898
						LOC440104	C vs UT	0.00317144	0.00707377	-4.36609		CCDC59	TC vs UT	7.61086e-07	2.36378e-05	4.17568
						PARP10	C vs UT	5.44649e-05	0.000308476	-4.38148		SNRPEL1	TC vs UT	1.09318e-06	2.83066e-05	4.17313
						ZNF528	C vs UT	0.000872493	0.00247079	-4.38151		EHD4	TC vs UT	5.20658e-05	0.000260329	4.17313
						MAGEE1	C vs UT	6.22681e-05	0.000339049	-4.38159		HERPUD1	TC vs UT	5.8563e-07	2.13634e-05	4.16803
						CRTC1	C vs UT	2.34021e-07	1.34957e-05	-4.38875		MTHFD1	TC vs UT	0.000166579	0.000607849	4.16484
						SLC25A45	C vs UT	0.000142665	0.000616133	-4.39588		NOC4L	TC vs UT	4.22901e-06	5.33568e-05	4.16456
						TBCD	C vs UT	9.31517e-05	0.000452011	-4.39754		ANAPC10P1	TC vs UT	0.00395179	0.00799436	4.16311
						FAM46A	C vs UT	1.82284e-05	0.000146708	-4.40271		ANK3	TC vs UT	0.00383383	0.0077905	4.14594
						CD5	C vs UT	0.000370177	0.00126329	-4.41685		TRAP1	TC vs UT	9.73754e-05	0.000409774	4.1453
						PRKCA	C vs UT	1.03391e-06	2.76532e-05	-4.42867		TIMM8AP1	TC vs UT	0.00126043	0.00308477	4.14457
						EIF2C4	C vs UT	2.16211e-05	0.000163943	-4.42988		RND1	TC vs UT	0.0025402	0.005521	4.13689
						KLHL24	C vs UT	9.11875e-06	9.26147e-05	-4.43855		HSPBP1	TC vs UT	2.70555e-05	0.000166548	4.13584
						ACBD4	C vs UT	0.000387912	0.00130432	-4.45707		NFAT5	TC vs UT	0.000129051	0.000503496	4.13275
						TRERF1	C vs UT	0.00305316	0.00683841	-4.47017		POLR1C	TC vs UT	2.75906e-05	0.000168662	4.12965
						HDAC5	C vs UT	4.14982e-06	5.85072e-05	-4.4897		PSMD11	TC vs UT	4.4888e-07	1.87617e-05	4.12698
						FLJ35390	C vs UT	9.1107e-05	0.000444187	-4.49697		PGAP1	TC vs UT	0.000178264	0.000636917	4.12275
						AKAP8L	C vs UT	3.96127e-06	5.69259e-05	-4.52458		XRCC4	TC vs UT	1.94154e-05	0.000135333	4.11956
						CD300A	C vs UT	0.00259922	0.0059937	-4.53785		ETFA	TC vs UT	0.000140644	0.000538218	4.11894
						CKAP2	C vs UT	0.000394168	0.00131817	-4.55188		NDUFAF1	TC vs UT	0.000126477	0.000495695	4.1161
						TARBP1	C vs UT	8.29494e-05	0.000415252	-4.55525		LONRF1	TC vs UT	4.23955e-06	5.33568e-05	4.10698
						ZNF831	C vs UT	0.000153877	0.00065043	-4.55824		STAT5A	TC vs UT	9.76957e-05	0.000410842	4.10434
						SFXN3	C vs UT	0.000115441	0.000532109	-4.5608		B4GALT4	TC vs UT	0.00452064	0.0089888	4.09962
						LOC283070	C vs UT	3.95152e-05	0.000245948	-4.56242		YBX1	TC vs UT	3.31645e-06	4.73285e-05	4.09292
						ANKAR	C vs UT	2.30765e-05	0.000170891	-4.56881		SUB1P1	TC vs UT	0.000106913	0.000437807	4.0869
						TFDP2	C vs UT	5.26879e-05	0.000300482	-4.57908		DDX1	TC vs UT	1.84613e-05	0.000130938	4.07888
						CAMK2G	C vs UT	2.49339e-05	0.000179892	-4.58435		ITK	TC vs UT	9.98029e-05	0.000416578	4.07787
						FAM159A	C vs UT	6.16516e-05	0.000336351	-4.58678		BCCIP	TC vs UT	8.76745e-05	0.000379175	4.0719
						CHN2	C vs UT	0.00194369	0.00472138	-4.58741		POLR2K	TC vs UT	7.3852e-07	2.36378e-05	4.06922
						DDB2	C vs UT	5.72824e-06	7.09014e-05	-4.58742		PGK1	TC vs UT	3.60199e-07	1.67209e-05	4.06799
						MICAL2	C vs UT	0.00059671	0.00182748	-4.60092		EIF1	TC vs UT	1.16272e-07	1.1947e-05	4.06306
						LOC100132984	C vs UT	0.00180319	0.00443957	-4.60967		GFM1	TC vs UT	5.91641e-06	6.41031e-05	4.06297
						GNB5	C vs UT	0.000305287	0.00108823	-4.61776		LOC644037	TC vs UT	7.04897e-06	7.08344e-05	4.06176
						RAB40B	C vs UT	8.53986e-05	0.000423081	-4.62954		DLD	TC vs UT	1.25104e-05	0.000101282	4.06119
						ADRB2	C vs UT	2.45678e-05	0.000177771	-4.63987		RAB7L1	TC vs UT	2.8715e-07	1.55798e-05	4.05891
						CXXC5	C vs UT	0.000980262	0.00270032	-4.64864		CEBPG	TC vs UT	3.10063e-07	1.60743e-05	4.05117
						ENG	C vs UT	0.000326147	0.00114625	-4.66861		EIF4G1	TC vs UT	2.98652e-06	4.46724e-05	4.04294
						RORC	C vs UT	0.000134363	0.000588105	-4.66937		ANAPC10	TC vs UT	2.77609e-05	0.000169368	4.03929
						WDR27	C vs UT	1.46937e-05	0.000126389	-4.67374		RCL1	TC vs UT	7.18588e-05	0.00032767	4.03766
						DHX58	C vs UT	0.00111842	0.00300699	-4.67768		PSMD2P1	TC vs UT	6.41149e-07	2.23315e-05	4.03741
						SLC35E2B	C vs UT	8.40881e-06	8.80249e-05	-4.70133		KLHL8	TC vs UT	5.53371e-06	6.17042e-05	4.03708
						LOC613037	C vs UT	0.00924595	0.0174931	-4.71233		GTF2A2	TC vs UT	1.64023e-06	3.3793e-05	4.03083
						MSX2P1	C vs UT	8.63627e-05	0.000426623	-4.7158		NOC2L	TC vs UT	1.35723e-05	0.000106726	4.03032
						NRBP2	C vs UT	0.0038012	0.00824931	-4.72131		RPL26P30	TC vs UT	0.000116488	0.000467392	4.02646
						ZNF846	C vs UT	0.00871694	0.0166403	-4.72679		PSMC6P1	TC vs UT	9.03894e-06	8.24336e-05	4.02456
						NBPF15	C vs UT	0.000269023	0.000983703	-4.74161		RPL7L1	TC vs UT	3.52635e-06	4.89639e-05	4.01983
						SLC27A3	C vs UT	0.000135835	0.000593074	-4.75258		H3F3B	TC vs UT	5.27775e-09	5.91588e-06	4.01952
						TRNAN35	C vs UT	1.8348e-05	0.000147382	-4.75463		SIAH2	TC vs UT	3.50982e-05	0.000199153	4.01886
						BTLA	C vs UT	0.000767609	0.00222802	-4.75633		CCDC124	TC vs UT	6.46683e-06	6.73202e-05	4.01304
						MPPE1	C vs UT	1.83369e-07	1.2631e-05	-4.76394		AGPAT5	TC vs UT	1.0145e-05	8.86558e-05	4.01217
						ASPH	C vs UT	1.31492e-05	0.000117924	-4.78145		GHITM	TC vs UT	2.11636e-07	1.31791e-05	4.01188
						TCP11L2	C vs UT	2.38532e-06	4.30265e-05	-4.83578		SPINT1	TC vs UT	0.00111124	0.00277753	4.00777
						YPEL2	C vs UT	0.00133557	0.00345667	-4.83907		PRDX3	TC vs UT	2.1823e-06	3.90533e-05	4.00475
						CAMKK1	C vs UT	0.000626994	0.00189808	-4.87792		LOC728535	TC vs UT	0.00525325	0.0102117	-4.00149
						POLI	C vs UT	0.000240317	0.000907672	-4.88087		TSC22D3	TC vs UT	6.84768e-06	6.98085e-05	-4.01223
						NLRC3	C vs UT	3.8696e-05	0.000242894	-4.88561		ZNF799	TC vs UT	5.2e-05	0.000260106	-4.02023
						TMC6	C vs UT	9.59756e-06	9.53088e-05	-4.88589		CTSO	TC vs UT	8.12135e-05	0.000357247	-4.02056
						SNX33	C vs UT	0.000198979	0.000790911	-4.8953		ZBTB4	TC vs UT	3.30017e-06	4.72718e-05	-4.02252
						MZF1	C vs UT	1.30571e-05	0.000117599	-4.92097		ENG	TC vs UT	0.000504386	0.00145035	-4.02828
						RNF168	C vs UT	3.95029e-06	5.69259e-05	-4.92399		KBTBD3	TC vs UT	1.31591e-05	0.000105085	-4.031
						CRIM1	C vs UT	0.000119938	0.00054711	-4.9317		ANKRD13D	TC vs UT	9.16873e-06	8.34321e-05	-4.03626
						DYRK2	C vs UT	1.38019e-06	3.23532e-05	-4.96251		DDX60	TC vs UT	0.00136341	0.00329494	-4.03878
						STARD5	C vs UT	1.05533e-05	0.000100948	-4.96775		NPC2	TC vs UT	0.000519586	0.00148746	-4.03983
						PGAP3	C vs UT	3.74952e-06	5.50586e-05	-4.99196		SEPW1	TC vs UT	1.19146e-05	9.78079e-05	-4.06106
						SLC27A1	C vs UT	0.000298607	0.00107017	-4.99447		ITM2B	TC vs UT	2.68729e-05	0.000165754	-4.06361
						TACC3	C vs UT	2.38144e-05	0.000174055	-4.99855		ZNF821	TC vs UT	9.45533e-05	0.000401599	-4.06761
						AMDHD2	C vs UT	1.61034e-05	0.00013434	-4.99929		BZRAP1	TC vs UT	0.000875778	0.00227813	-4.0677
						FAM117B	C vs UT	8.66131e-05	0.000427459	-5.00755		ZKSCAN3	TC vs UT	0.000451083	0.00132989	-4.07082
						ANXA1	C vs UT	0.00071047	0.00209772	-5.02155		LOC100133331	TC vs UT	0.00330691	0.00688057	-4.07368
						CROCCP2	C vs UT	0.00278579	0.00634326	-5.02653		CARD16	TC vs UT	0.000468928	0.00137142	-4.09378
						HSBP1L1	C vs UT	0.000164267	0.000682878	-5.02819		YPEL2	TC vs UT	0.00303797	0.00641957	-4.09775
						FLT4	C vs UT	4.76679e-05	0.000279214	-5.03994		KLF12	TC vs UT	4.78162e-06	5.73515e-05	-4.09786
						LOC729683	C vs UT	7.56828e-06	8.38427e-05	-5.04714		CACNB3	TC vs UT	0.00136232	0.00329361	-4.09887
						PAIP2B	C vs UT	0.000159273	0.000666837	-5.05493		DYRK1B	TC vs UT	4.58999e-05	0.000238796	-4.10166
						ABHD15	C vs UT	7.16465e-06	8.1195e-05	-5.06231		MAP3K12	TC vs UT	4.74771e-05	0.000244463	-4.10781
						GDPD5	C vs UT	2.08165e-05	0.000160618	-5.06463		DHRS12	TC vs UT	7.91743e-06	7.60976e-05	-4.12387
						TTC12	C vs UT	8.42864e-05	0.000419053	-5.06578		ATP8A1	TC vs UT	9.64047e-05	0.000406661	-4.12507
						MAN1B1	C vs UT	9.52949e-06	9.4939e-05	-5.0776		TSPAN9	TC vs UT	0.00153778	0.00364211	-4.13109
						TMEM107	C vs UT	0.00271732	0.00621023	-5.07844		ESYT1	TC vs UT	0.00114611	0.00284738	-4.13158
						ADAM1	C vs UT	0.000270027	0.000987082	-5.09899		XYLT1	TC vs UT	0.00903026	0.0162403	-4.13858
						POU6F1	C vs UT	2.54098e-05	0.000182471	-5.11814		IDS	TC vs UT	0.00015565	0.000577541	-4.1439
						SMAD3	C vs UT	0.000346531	0.00119852	-5.11856		RNF168	TC vs UT	8.74003e-06	8.07225e-05	-4.14547
						TPCN1	C vs UT	3.31914e-05	0.000219909	-5.12541		LSP1	TC vs UT	9.34283e-05	0.000398193	-4.14566
						SUV420H2	C vs UT	0.00140608	0.00361112	-5.13		MAP4K1	TC vs UT	1.57983e-06	3.30396e-05	-4.15083
						ADAM22	C vs UT	0.00503154	0.0104144	-5.14227		TMEM170B	TC vs UT	5.8194e-05	0.000280945	-4.15621
						C3AR1	C vs UT	9.0614e-07	2.63806e-05	-5.14499		ZCCHC24	TC vs UT	0.000346455	0.00107656	-4.15932
						TANC2	C vs UT	0.000578259	0.00178204	-5.14755		PRKCA	TC vs UT	1.48547e-06	3.18853e-05	-4.17419
						MIB2	C vs UT	1.96238e-05	0.000154509	-5.17362		ALOX5AP	TC vs UT	0.00258105	0.00559402	-4.17576
						LOC100131564	C vs UT	0.000201408	0.000798508	-5.23218		TXNDC16	TC vs UT	4.43917e-05	0.000233312	-4.17855
						PLEKHG3	C vs UT	4.55854e-05	0.000270802	-5.23226		KIAA1109	TC vs UT	2.84482e-05	0.000172415	-4.17908
						PDXDC2	C vs UT	0.00739342	0.0144907	-5.24136		GPC1	TC vs UT	0.00118095	0.00292041	-4.18028
						CAPN12	C vs UT	0.000665199	0.00198738	-5.26025		ZMYM3	TC vs UT	6.9126e-07	2.27846e-05	-4.18327
						ZNF554	C vs UT	0.00012306	0.000554376	-5.26547		ARHGAP32	TC vs UT	0.000429761	0.0012784	-4.18816
						IRS2	C vs UT	7.91416e-06	8.55979e-05	-5.27515		BCAS3	TC vs UT	2.39565e-05	0.000154605	-4.19375
						LAX1	C vs UT	2.12416e-06	3.99861e-05	-5.27818		AGAP1	TC vs UT	0.000563727	0.00159052	-4.19619
						TBC1D10C	C vs UT	2.14715e-05	0.000163687	-5.29491		PHF7	TC vs UT	0.00271891	0.00583942	-4.19905
						CALHM2	C vs UT	0.00154069	0.00389117	-5.30472		H6PD	TC vs UT	0.000167282	0.000610051	-4.20122
						MALAT1	C vs UT	0.00164447	0.00411785	-5.31823		TRAF5	TC vs UT	2.50215e-06	4.1363e-05	-4.20292
						ZNF276	C vs UT	1.26741e-06	3.09809e-05	-5.31983		INPP4A	TC vs UT	3.05439e-07	1.60683e-05	-4.20428
						LTB4R	C vs UT	4.06825e-06	5.8074e-05	-5.32728		ZDHHC23	TC vs UT	0.00559932	0.0108077	-4.20736
						MAP2K6	C vs UT	0.000998858	0.00274541	-5.3496		NEO1	TC vs UT	3.3862e-06	4.78806e-05	-4.21049
						EPHA4	C vs UT	0.0063631	0.0127703	-5.36918		CLIP2	TC vs UT	0.000271438	0.000887137	-4.216
						FAM8A1	C vs UT	0.000124737	0.000557857	-5.36991		TBC1D5	TC vs UT	6.75717e-05	0.000313674	-4.22015
						ACER2	C vs UT	7.6048e-05	0.000391186	-5.38707		NDRG3	TC vs UT	7.86272e-06	7.58587e-05	-4.22715
						PLAC8	C vs UT	1.74122e-05	0.000142114	-5.38755		NR3C2	TC vs UT	7.60495e-07	2.36378e-05	-4.23587
						STARD9	C vs UT	4.07895e-05	0.000251216	-5.39041		MTRNR2L2	TC vs UT	0.00444943	0.00886149	-4.24186
						LOC400986	C vs UT	0.00953813	0.017944	-5.39455		ZNF238	TC vs UT	0.00610425	0.0116079	-4.24648
						CDHR1	C vs UT	0.000540826	0.00169377	-5.39775		RASSF7	TC vs UT	0.000142415	0.000542764	-4.24741
						B3GNTL1	C vs UT	0.000159153	0.000666787	-5.39856		ZFYVE9	TC vs UT	0.000615421	0.001701	-4.25933
						RRN3P1	C vs UT	0.0046403	0.0097238	-5.41221		ZIK1	TC vs UT	0.000143182	0.000544382	-4.25961
						POLG2	C vs UT	7.35251e-05	0.000381872	-5.41564		AKAP7	TC vs UT	0.000304191	0.000969619	-4.2608
						CCDC64	C vs UT	0.000334016	0.00116768	-5.4276		RBMS2	TC vs UT	0.00193838	0.00439665	-4.26818
						TCTN1	C vs UT	6.67792e-05	0.000357107	-5.42788		CRAT	TC vs UT	0.000489698	0.00141522	-4.2726
						DHRS1	C vs UT	5.43416e-05	0.000308144	-5.4484		ZNF554	TC vs UT	0.000354782	0.00109855	-4.27447
						SCRN2	C vs UT	1.8612e-06	3.66991e-05	-5.48568		ZFP14	TC vs UT	4.34259e-05	0.000229311	-4.27757
						CACNA2D2	C vs UT	0.000120982	0.000549318	-5.48866		FAM117A	TC vs UT	4.7189e-07	1.91672e-05	-4.2803
						TRAM2	C vs UT	0.000271399	0.000991512	-5.49998		SPATA7	TC vs UT	0.000111698	0.000452295	-4.29519
						TJP3	C vs UT	0.000600557	0.00183685	-5.51128		PYHIN1	TC vs UT	3.08559e-06	4.5346e-05	-4.30473
						NELL2	C vs UT	0.00519195	0.0106801	-5.53604		PQLC3	TC vs UT	0.000208104	0.000720563	-4.30482
						CROCC	C vs UT	0.000135029	0.000590182	-5.56379		PTCH1	TC vs UT	2.02604e-05	0.000139501	-4.30554
						ATP10A	C vs UT	9.68692e-06	9.57049e-05	-5.59086		GOLGA8A	TC vs UT	0.00232601	0.00512961	-4.32402
						CYP2U1	C vs UT	0.000143413	0.000618498	-5.59265		KIAA1609	TC vs UT	0.000656165	0.00179311	-4.33713
						PATL2	C vs UT	0.000257191	0.000952875	-5.59871		CROCCP2	TC vs UT	0.00559513	0.010803	-4.34088
						TRIM66	C vs UT	0.00092538	0.00258377	-5.60979		USP13	TC vs UT	2.79558e-06	4.33392e-05	-4.3575
						LOC642852	C vs UT	0.00216337	0.00514724	-5.63821		TBCD	TC vs UT	9.81176e-05	0.000411773	-4.35903
						SAMD12	C vs UT	0.0056776	0.0115424	-5.64297		TACC3	TC vs UT	4.15275e-05	0.000222334	-4.36079
						ZC3HAV1L	C vs UT	0.00433836	0.00919581	-5.69017		MX1	TC vs UT	0.00623404	0.0118091	-4.36132
						MTRNR2L2	C vs UT	0.00145921	0.00372429	-5.71398		POLI	TC vs UT	0.00044662	0.00132058	-4.36236
						LOC153684	C vs UT	0.00532663	0.0109225	-5.72336		GIMAP7	TC vs UT	8.03421e-06	7.64956e-05	-4.36611
						GGT7	C vs UT	7.60622e-06	8.39884e-05	-5.76274		CHST12	TC vs UT	8.6759e-07	2.53169e-05	-4.37506
						LOC390595	C vs UT	0.000156084	0.000657505	-5.78189		KIAA0513	TC vs UT	2.22273e-05	0.000147266	-4.37757
						AGAP1	C vs UT	0.000154111	0.000650972	-5.84313		ST3GAL5	TC vs UT	3.13745e-05	0.000184301	-4.38706
						PYCARD	C vs UT	0.00432844	0.00918108	-5.84896		COL6A2	TC vs UT	0.000173459	0.000626096	-4.395
						ZFYVE9	C vs UT	0.000256326	0.000951571	-5.85731		TRIM6-TRIM34	TC vs UT	5.50814e-06	6.16851e-05	-4.40287
						SPOCK2	C vs UT	0.00116727	0.00311182	-5.89064		FAM159A	TC vs UT	6.78804e-05	0.000314412	-4.40494
						CA11	C vs UT	7.47639e-06	8.31984e-05	-5.90832		CKAP2	TC vs UT	0.00040338	0.00121552	-4.41435
						ZNF226	C vs UT	2.24044e-07	1.32572e-05	-5.91002		RNASEL	TC vs UT	2.07826e-06	3.79067e-05	-4.42013
						REEP6	C vs UT	4.51877e-06	6.15113e-05	-5.9183		ARHGAP9	TC vs UT	0.000293834	0.00094422	-4.4231
						ZNF792	C vs UT	0.00272124	0.0062158	-5.92566		CXXC5	TC vs UT	0.000743439	0.00198111	-4.4265
						FDXR	C vs UT	0.00132051	0.00342993	-5.94961		LZTS2	TC vs UT	1.70051e-05	0.000124214	-4.4474
						CCDC136	C vs UT	0.0015674	0.00395135	-5.95839		ZFP36	TC vs UT	0.000124874	0.000491955	-4.45068
						BTBD2	C vs UT	6.51182e-06	7.63947e-05	-5.96537		HHAT	TC vs UT	2.50478e-05	0.000158803	-4.45304
						LTBP3	C vs UT	1.58542e-06	3.44691e-05	-6.00484		ZNF862	TC vs UT	2.29793e-05	0.00015087	-4.45684
						BTBD11	C vs UT	5.10835e-06	6.64534e-05	-6.03633		AMDHD2	TC vs UT	2.20843e-05	0.000146699	-4.45796
						SBK1	C vs UT	0.000353395	0.0012168	-6.05693		CERK	TC vs UT	2.39461e-06	4.06389e-05	-4.45912
						SYNE1	C vs UT	3.70058e-05	0.000236613	-6.07583		BMP8B	TC vs UT	0.00215638	0.0048045	-4.46072
						TNK1	C vs UT	0.00488211	0.0101392	-6.109		FLJ35776	TC vs UT	0.0022829	0.00504538	-4.46115
						FAM125B	C vs UT	1.07256e-05	0.0001022	-6.11735		SIDT2	TC vs UT	1.10002e-05	9.30263e-05	-4.46391
						AHSA2	C vs UT	0.00014566	0.000626655	-6.1259		PLCG1	TC vs UT	3.8567e-06	5.10774e-05	-4.4683
						MCART6	C vs UT	0.000194889	0.000779616	-6.13649		GATS	TC vs UT	2.85794e-06	4.35579e-05	-4.48191
						EVL	C vs UT	4.20241e-05	0.00025525	-6.14258		REEP6	TC vs UT	1.60612e-05	0.000120313	-4.48546
						NPTXR	C vs UT	0.0018716	0.00458147	-6.16753		CRTC1	TC vs UT	2.05126e-07	1.302e-05	-4.49765
						SESN1	C vs UT	8.12625e-07	2.52552e-05	-6.17374		ZMYM1	TC vs UT	0.000279859	0.000909504	-4.50472
						LEPREL2	C vs UT	0.00105144	0.00285746	-6.18279		CLIC5	TC vs UT	0.000496504	0.00143035	-4.5165
						LOC678655	C vs UT	0.00326721	0.00725066	-6.18546		DUSP1	TC vs UT	4.72507e-05	0.000243664	-4.52448
						TMC8	C vs UT	7.91481e-05	0.0004021	-6.18867		RWDD2A	TC vs UT	2.59386e-05	0.000162264	-4.53653
						GOLGA8A	C vs UT	0.000464082	0.00149559	-6.21848		KLHL24	TC vs UT	8.21325e-06	7.74122e-05	-4.53897
						KIF3C	C vs UT	8.39269e-05	0.000418447	-6.21887		WDFY2	TC vs UT	4.94853e-05	0.000251713	-4.54525
						S1PR1	C vs UT	0.00180586	0.00444457	-6.22706		RABGAP1L	TC vs UT	1.64297e-06	3.3793e-05	-4.54589
						CPT1A	C vs UT	1.9078e-06	3.72793e-05	-6.22768		MIB2	TC vs UT	3.27006e-05	0.00018921	-4.54807
						F2R	C vs UT	2.69234e-05	0.000189912	-6.25808		SNED1	TC vs UT	0.00260912	0.00564295	-4.55587
						PCYOX1	C vs UT	0.000119267	0.000545057	-6.268		CARHSP1	TC vs UT	0.000169317	0.000614926	-4.5639
						LOC388692	C vs UT	0.00021741	0.000841226	-6.31465		PRMT2	TC vs UT	8.35097e-07	2.49316e-05	-4.56498
						ATM	C vs UT	4.58261e-06	6.20236e-05	-6.3238		ZNF767	TC vs UT	0.00576676	0.0110771	-4.58392
						CTSA	C vs UT	5.90662e-05	0.000326586	-6.32991		GM2A	TC vs UT	0.000834617	0.00218814	-4.60974
						LOC100129196	C vs UT	0.00137959	0.00354826	-6.36163		SNX30	TC vs UT	0.000292069	0.000939774	-4.61334
						THBS3	C vs UT	0.000228892	0.00087484	-6.36875		S1PR4	TC vs UT	0.000109744	0.000445534	-4.62215
						IGFBP4	C vs UT	0.00943989	0.0177972	-6.38984		LOC100132062	TC vs UT	0.000952246	0.00244439	-4.6335
						THRA	C vs UT	2.71765e-06	4.57535e-05	-6.39434		ASB13	TC vs UT	0.00423452	0.00849937	-4.63426
						AQP3	C vs UT	0.00676186	0.0134409	-6.40498		ACSS2	TC vs UT	0.00134589	0.00325967	-4.6372
						ZNF204P	C vs UT	9.81656e-06	9.6368e-05	-6.41853		UTRN	TC vs UT	0.000197792	0.000692046	-4.66153
						RHPN1	C vs UT	0.000164804	0.000684416	-6.44251		HLA-DRA	TC vs UT	0.00407553	0.00822039	-4.66201
						PCMTD2	C vs UT	2.42369e-06	4.35854e-05	-6.46118		DPYD	TC vs UT	0.000282803	0.000916633	-4.6628
						ECHDC2	C vs UT	4.33692e-06	6.02866e-05	-6.4663		PRR5-ARHGAP8	TC vs UT	8.22058e-05	0.00036007	-4.67226
						SLAMF6	C vs UT	1.11948e-07	9.93148e-06	-6.47896		TMEM143	TC vs UT	0.000134788	0.000520657	-4.67874
						ATP1A3	C vs UT	0.000135012	0.000590182	-6.52657		KLRG1	TC vs UT	0.000101569	0.000422235	-4.68031
						TMEM71	C vs UT	1.45629e-06	3.31292e-05	-6.54418		PINK1	TC vs UT	3.27074e-06	4.71676e-05	-4.68671
						CAPRIN2	C vs UT	0.000132143	0.000581694	-6.55308		CTDSP2	TC vs UT	1.17574e-06	2.91175e-05	-4.68907
						LOC100129387	C vs UT	4.70989e-05	0.000276802	-6.58816		H2AFY2	TC vs UT	0.00926866	0.0165988	-4.6969
						RBPMS	C vs UT	0.00115496	0.00308573	-6.61203		LLGL2	TC vs UT	0.000102073	0.000423775	-4.70227
						SLC35E2	C vs UT	4.8803e-06	6.48428e-05	-6.63179		GOLGA8B	TC vs UT	0.00146111	0.00349477	-4.71188
						TNK2	C vs UT	6.59527e-06	7.70803e-05	-6.67514		PCMTD2	TC vs UT	1.04336e-05	9.0182e-05	-4.71552
						RALGPS1	C vs UT	0.000380267	0.00128598	-6.70685		CYP2U1	TC vs UT	0.000325449	0.00102445	-4.71727
						TMEM204	C vs UT	3.23785e-05	0.000216531	-6.78048		B3GALT2	TC vs UT	0.00188546	0.00430353	-4.72851
						CEP68	C vs UT	2.15329e-05	0.000163687	-6.80327		RCSD1	TC vs UT	0.000853654	0.00222952	-4.74205
						CYP4F22	C vs UT	0.00127662	0.00333772	-6.81528		TRBV_	TC vs UT	3.32228e-05	0.000191688	-4.74765
						PRX	C vs UT	0.000337655	0.0011784	-6.87238		TFDP2	TC vs UT	4.38058e-05	0.000230823	-4.7555
						CRTAM	C vs UT	0.000914233	0.00256019	-6.90383		PLEKHM1P	TC vs UT	0.000719062	0.00193076	-4.76366
						SAMD3	C vs UT	0.000135584	0.000592188	-6.96077		LSS	TC vs UT	1.73114e-05	0.000125792	-4.76618
						SGSM2	C vs UT	9.72771e-07	2.67823e-05	-6.97159		BTLA	TC vs UT	0.00113962	0.00283412	-4.76864
						SNED1	C vs UT	0.000438717	0.00142765	-6.99763		ZC3H12B	TC vs UT	6.71416e-05	0.000312281	-4.77034
						PKD1P6	C vs UT	0.00010175	0.000481972	-7.03523		GSDMB	TC vs UT	0.00138935	0.00334977	-4.78115
						MXD4	C vs UT	8.4742e-07	2.57992e-05	-7.05502		LOC729678	TC vs UT	9.62531e-05	0.000406501	-4.78481
						B3GNT1	C vs UT	0.000553856	0.00172233	-7.08677		HCG4P7	TC vs UT	0.00265514	0.00572942	-4.79392
						SIRPG	C vs UT	9.33134e-05	0.000452518	-7.08754		PLCD3	TC vs UT	0.00661421	0.0124281	-4.79408
						EPHB6	C vs UT	9.40468e-06	9.42761e-05	-7.08811		PARP4	TC vs UT	2.29343e-06	4.02247e-05	-4.81797
						USP13	C vs UT	2.97451e-07	1.48484e-05	-7.13532		ZNF846	TC vs UT	0.00692562	0.0129305	-4.83505
						PLEC	C vs UT	0.00185537	0.00454986	-7.16761		TMEM187	TC vs UT	0.00012429	0.000490711	-4.83997
						TNFRSF13C	C vs UT	8.90267e-05	0.00043733	-7.16772		HSBP1L1	TC vs UT	0.000255723	0.000844872	-4.84671
						LRFN1	C vs UT	4.49201e-06	6.14041e-05	-7.17198		IFI6	TC vs UT	5.18831e-05	0.000259626	-4.84932
						GCHFR	C vs UT	1.67962e-05	0.00013862	-7.18766		RGS14	TC vs UT	1.98471e-05	0.00013748	-4.85369
						PLCL1	C vs UT	0.000173645	0.000715589	-7.21062		TRGV_	TC vs UT	6.11152e-05	0.000291171	-4.85851
						LOC115110	C vs UT	0.00308052	0.00688741	-7.27604		CPNE2	TC vs UT	0.000343419	0.00106928	-4.86632
						MIAT	C vs UT	0.00262278	0.00603449	-7.27733		ARSA	TC vs UT	0.00012492	0.000491955	-4.86848
						KIAA1147	C vs UT	3.32901e-06	5.09264e-05	-7.28883		GRAP	TC vs UT	0.00319917	0.0066914	-4.87986
						UBXN11	C vs UT	8.42644e-05	0.000419053	-7.29287		KLRB1	TC vs UT	0.000168309	0.000612926	-4.88624
						FLJ46020	C vs UT	7.15736e-05	0.000374736	-7.3043		CAMK2G	TC vs UT	1.82998e-05	0.000130426	-4.89433
						COL5A1	C vs UT	0.00143895	0.00367968	-7.31086		PARVG	TC vs UT	3.47829e-05	0.000198023	-4.8995
						MGC23284	C vs UT	3.28732e-05	0.000218387	-7.31632		LAX1	TC vs UT	2.99323e-06	4.4681e-05	-4.90936
						CRTAP	C vs UT	3.76527e-05	0.000239062	-7.36599		GAB1	TC vs UT	0.00135324	0.00327487	-4.91382
						LRRC37B	C vs UT	6.99436e-06	7.99263e-05	-7.38523		NELL2	TC vs UT	0.0070829	0.0131802	-4.91564
						IFFO1	C vs UT	5.87564e-06	7.17293e-05	-7.39209		SEMA4B	TC vs UT	8.09478e-06	7.69534e-05	-4.91811
						KIFC2	C vs UT	0.00134878	0.00348283	-7.43322		SIPA1	TC vs UT	3.16807e-08	8.3081e-06	-4.92702
						TRNAN34P	C vs UT	0.000333207	0.00116651	-7.45134		THBS3	TC vs UT	0.000680265	0.00184791	-4.944
						KIAA1324	C vs UT	0.000188501	0.000763038	-7.51101		ADCY7	TC vs UT	0.000217887	0.000746886	-4.94967
						CG030	C vs UT	0.00785186	0.0152246	-7.54343		MGST3	TC vs UT	0.000926216	0.00238518	-4.95543
						CCDC109B	C vs UT	0.000148274	0.000633373	-7.57208		SORBS3	TC vs UT	7.27642e-05	0.000329979	-4.95594
						DFNB31	C vs UT	0.00182367	0.00447837	-7.65408		DYRK2	TC vs UT	1.41421e-06	3.11937e-05	-4.97259
						TAGLN	C vs UT	0.00112906	0.0030301	-7.72702		PARP8	TC vs UT	2.34556e-06	4.05095e-05	-4.98884
						ATXN7L1	C vs UT	0.00238103	0.00557609	-7.72705		GNAO1	TC vs UT	0.000773761	0.002045	-4.99318
						BCL9L	C vs UT	2.3507e-05	0.000172435	-7.75646		STK38	TC vs UT	4.93871e-06	5.8665e-05	-4.99878
						ZC3H6	C vs UT	2.58619e-05	0.000184963	-7.90027		LOC283070	TC vs UT	3.02892e-05	0.000179824	-5.00152
						ABLIM1	C vs UT	0.000380769	0.00128627	-7.90245		STARD9	TC vs UT	7.41539e-05	0.00033453	-5.00595
						PILRB	C vs UT	1.03587e-05	9.96673e-05	-7.92749		PTPLAD2	TC vs UT	0.000227382	0.000770562	-5.01454
						AHNAK	C vs UT	0.00124547	0.00327295	-7.9505		ARAP3	TC vs UT	1.23178e-05	0.000100052	-5.01885
						HERC2P2	C vs UT	0.000236949	0.000897293	-7.9602		SLC35E2B	TC vs UT	5.63613e-06	6.2438e-05	-5.04672
						GOLGA6L5	C vs UT	0.000189025	0.000764371	-8.00652		DIP2A	TC vs UT	5.96174e-06	6.4368e-05	-5.05143
						LOC400685	C vs UT	0.000710907	0.00209851	-8.02642		ORAI3	TC vs UT	8.4777e-06	7.89502e-05	-5.05657
						LRMP	C vs UT	4.78842e-05	0.000279949	-8.06274		ATG16L2	TC vs UT	0.000931429	0.0023951	-5.0682
						TSC22D1	C vs UT	7.80655e-07	2.48079e-05	-8.0812		TXK	TC vs UT	0.000133238	0.000516285	-5.07426
						LOC339192	C vs UT	0.00164873	0.00412594	-8.09236		ANGPTL6	TC vs UT	0.000239201	0.00080233	-5.08023
						PLCD1	C vs UT	3.60651e-05	0.000232453	-8.12236		SCRN2	TC vs UT	2.53855e-06	4.15073e-05	-5.08771
						CDC25B	C vs UT	4.08193e-05	0.000251274	-8.15689		ZNF276	TC vs UT	1.52383e-06	3.23946e-05	-5.12472
						MAPK8IP3	C vs UT	0.000188202	0.000762579	-8.16685		STARD5	TC vs UT	9.22819e-06	8.37877e-05	-5.14019
						FRAT1	C vs UT	5.4904e-08	9.01285e-06	-8.1674		KIAA1147	TC vs UT	1.42715e-05	0.000110741	-5.14159
						NR1D1	C vs UT	2.2928e-05	0.000170097	-8.22128		IQSEC2	TC vs UT	4.03003e-06	5.23056e-05	-5.15118
						TMEM8B	C vs UT	2.85334e-07	1.45207e-05	-8.28332		PRIC285	TC vs UT	0.000370157	0.00113731	-5.1795
						TMIGD2	C vs UT	0.00081791	0.00234585	-8.28865		CLEC2B	TC vs UT	0.000174727	0.000629018	-5.19063
						ABCA2	C vs UT	2.23634e-06	4.13404e-05	-8.42367		OBFC1	TC vs UT	3.05718e-06	4.50897e-05	-5.1959
						RASA3	C vs UT	4.8232e-06	6.41532e-05	-8.42935		FGD3	TC vs UT	7.99101e-06	7.64956e-05	-5.20686
						LRRC45	C vs UT	0.000231241	0.000881632	-8.49372		ZNF33B	TC vs UT	0.000114225	0.000460562	-5.20805
						CAND2	C vs UT	0.0039334	0.00848029	-8.5049		MBOAT1	TC vs UT	0.000388844	0.00118148	-5.20887
						SIGIRR	C vs UT	3.11702e-06	4.90459e-05	-8.50999		ACP6	TC vs UT	9.3532e-05	0.000398497	-5.21962
						STON1-GTF2A1L	C vs UT	0.00234841	0.0055124	-8.53922		NR1D1	TC vs UT	0.000135902	0.000523156	-5.22242
						VAMP1	C vs UT	5.02955e-05	0.000290874	-8.55175		TC2N	TC vs UT	0.000128312	0.000501297	-5.23654
						D4S234E	C vs UT	0.00179531	0.00442192	-8.68204		ANO8	TC vs UT	7.70138e-05	0.000343677	-5.23821
						SESN3	C vs UT	3.98632e-06	5.71527e-05	-8.68734		ZC3HAV1L	TC vs UT	0.00785773	0.0144154	-5.2561
						ALS2CR8	C vs UT	0.000382189	0.00128965	-8.69284		LOC100132984	TC vs UT	0.00102701	0.00260022	-5.26928
						PTGDR	C vs UT	5.06055e-05	0.000291982	-8.70125		CCM2	TC vs UT	4.70638e-05	0.000243182	-5.26928
						PCNXL2	C vs UT	7.9825e-07	2.50443e-05	-8.70765		CHN2	TC vs UT	0.00102596	0.0025981	-5.27388
						ZFP36L2	C vs UT	6.04873e-07	2.1606e-05	-8.7284		NPTXR	TC vs UT	0.00346879	0.00715939	-5.27535
						TEF	C vs UT	0.00145867	0.00372429	-8.74771		SUV420H2	TC vs UT	0.00187753	0.00429021	-5.30049
						CD84	C vs UT	0.000354347	0.0012194	-8.76595		CEP68	TC vs UT	6.28407e-05	0.000297714	-5.30717
						TLE1	C vs UT	2.87521e-06	4.71909e-05	-8.77184		TTC22	TC vs UT	0.000586946	0.00163882	-5.31071
						ATP8A1	C vs UT	5.47477e-06	6.90908e-05	-8.88289		RBL2	TC vs UT	1.68344e-05	0.00012341	-5.32646
						IFT140	C vs UT	0.000328291	0.00115224	-8.95955		EPB49	TC vs UT	0.00686333	0.0128379	-5.3752
						ASB13	C vs UT	0.000358553	0.00123146	-8.97909		IFI44L	TC vs UT	2.32167e-05	0.000151895	-5.39211
						NDRG2	C vs UT	5.51576e-06	6.9318e-05	-8.98066		PLA2G16	TC vs UT	0.000115334	0.000463968	-5.3934
						CNR2	C vs UT	0.00875167	0.0166963	-9.00859		ZNF83	TC vs UT	2.20673e-05	0.000146691	-5.40142
						BBS2	C vs UT	2.15063e-05	0.000163687	-9.01265		AHSA2	TC vs UT	0.000302393	0.000965183	-5.41216
						MPP7	C vs UT	9.11626e-05	0.000444283	-9.02024		LOC728468	TC vs UT	0.00209111	0.00468618	-5.42495
						FAM13AOS	C vs UT	0.00327028	0.00725488	-9.15896		TRNAN35	TC vs UT	9.47473e-06	8.52726e-05	-5.42735
						YPEL1	C vs UT	4.01794e-05	0.000248451	-9.26892		LOC390595	TC vs UT	0.000173646	0.000626587	-5.44252
						CXCR4	C vs UT	0.000470727	0.00151345	-9.30442		AUTS2	TC vs UT	3.08335e-05	0.000181729	-5.45691
						WASH5P	C vs UT	0.00136713	0.00351989	-9.33166		LOC339192	TC vs UT	0.00513106	0.0100088	-5.46086
						GNAO1	C vs UT	7.24558e-05	0.00037791	-9.40997		GAB3	TC vs UT	2.38046e-05	0.000153993	-5.46601
						WDR86	C vs UT	1.75723e-06	3.57754e-05	-9.44555		SNTA1	TC vs UT	0.00512523	0.0100006	-5.47981
						GNG7	C vs UT	0.000794999	0.00229348	-9.45083		XAF1	TC vs UT	0.00770997	0.0141823	-5.48303
						NTNG2	C vs UT	8.42061e-05	0.000418991	-9.48718		TPPP	TC vs UT	0.00881721	0.0159081	-5.49448
						GLS2	C vs UT	5.69261e-05	0.000318033	-9.48983		CBFA2T2	TC vs UT	8.2114e-06	7.74122e-05	-5.5026
						LOC100289019	C vs UT	0.000146433	0.000628663	-9.54496		ACER2	TC vs UT	6.51939e-05	0.000305759	-5.51559
						ANO9	C vs UT	0.000972909	0.00268306	-9.60317		ZNF204P	TC vs UT	2.16862e-05	0.000145242	-5.51671
						AKAP5	C vs UT	0.00108289	0.00292936	-9.70515		MAN1B1	TC vs UT	6.74432e-06	6.91251e-05	-5.52064
						MANBA	C vs UT	1.20105e-06	3.00384e-05	-9.74839		PTPN22	TC vs UT	3.68134e-05	0.00020474	-5.52286
						CTPS2	C vs UT	1.88908e-05	0.000150702	-9.75047		IFT140	TC vs UT	0.00183667	0.00421246	-5.5339
						MTSS1	C vs UT	0.000245028	0.000921656	-9.75434		CPT1A	TC vs UT	3.1482e-06	4.61561e-05	-5.53809
						LOC643733	C vs UT	0.000171605	0.000708605	-9.92797		NOD1	TC vs UT	2.16337e-06	3.88274e-05	-5.5402
						PLEKHA7	C vs UT	1.75376e-06	3.57754e-05	-10.0701		ZNF449	TC vs UT	0.00010712	0.000438072	-5.55214
						MMP24	C vs UT	0.00269808	0.00617549	-10.1031		LOC653080	TC vs UT	0.00354618	0.00729592	-5.59496
						CROCCP3	C vs UT	0.00149875	0.00380394	-10.2768		SIT1	TC vs UT	2.00594e-05	0.000138562	-5.59521
						TRANK1	C vs UT	6.35038e-05	0.000345087	-10.3972		B3GNT1	TC vs UT	0.00153642	0.00364002	-5.63116
						CECR1	C vs UT	1.11754e-05	0.000105025	-10.4044		FAM46A	TC vs UT	5.35038e-06	6.09942e-05	-5.63903
						JMJD7-PLA2G4B.1	C vs UT	5.13578e-07	1.96659e-05	-10.5813		PAIP2B	TC vs UT	0.000120831	0.000480594	-5.6402
						IFIT2	C vs UT	0.00518693	0.0106736	-10.6313		EPHA4	TC vs UT	0.00815781	0.0148686	-5.66853
						LPCAT4	C vs UT	2.47451e-05	0.000178843	-10.8444		LOC100049716	TC vs UT	0.0017831	0.00411022	-5.68423
						FCGRT	C vs UT	0.000418499	0.00137836	-10.9799		ACSS1	TC vs UT	2.13058e-05	0.000143945	-5.7288
						LY9	C vs UT	5.96687e-05	0.000329083	-11.0195		PSTPIP1	TC vs UT	6.3528e-05	0.000300115	-5.76877
						RARRES3	C vs UT	6.28577e-06	7.47383e-05	-11.0488		GNG7	TC vs UT	0.00279676	0.00598473	-5.78177
						SOX12	C vs UT	0.000155044	0.000653794	-11.1604		TUBB4	TC vs UT	0.00425297	0.00853078	-5.78622
						LOC100129726	C vs UT	3.84643e-05	0.000242239	-11.1933		CTNNBIP1	TC vs UT	2.76195e-06	4.32168e-05	-5.79985
						ATHL1	C vs UT	0.000252357	0.000940617	-11.3009		TCP11L2	TC vs UT	9.9838e-07	2.75392e-05	-5.80022
						CELSR2	C vs UT	0.000256954	0.000952875	-11.3825		CDC25B	TC vs UT	0.000147729	0.000557375	-5.80143
						FBXL16	C vs UT	5.86857e-05	0.000325357	-11.3938		TNK2	TC vs UT	1.20184e-05	9.85285e-05	-5.81174
						MDGA1	C vs UT	0.0020734	0.00497956	-11.4371		P2RY10	TC vs UT	2.82086e-05	0.000171347	-5.81968
						TPM1	C vs UT	5.51731e-06	6.9318e-05	-11.5298		NBPF15	TC vs UT	0.000170739	0.000617712	-5.82103
						RIMBP3	C vs UT	0.00282759	0.00642066	-11.615		ACBD4	TC vs UT	0.000150289	0.000562558	-5.82625
						PLA2G6	C vs UT	1.28283e-06	3.10948e-05	-11.6694		PARP10	TC vs UT	1.34525e-05	0.000106327	-5.85159
						UBA7	C vs UT	0.000366442	0.00125332	-11.8785		CROCC	TC vs UT	0.00010957	0.000445534	-5.87298
						LOC283174	C vs UT	2.52424e-06	4.42082e-05	-12.0055		AKAP5	TC vs UT	0.00483516	0.00950989	-5.87684
						WDR52	C vs UT	9.8499e-06	9.65416e-05	-12.0234		CD101	TC vs UT	0.00820947	0.014945	-5.88343
						STMN3	C vs UT	0.000104836	0.000492279	-12.1039		CD244	TC vs UT	0.00138604	0.00334284	-5.89587
						RIMBP3B	C vs UT	0.000542276	0.0016953	-12.1749		DFNB31	TC vs UT	0.00456347	0.00905351	-5.90596
						S1PR5	C vs UT	1.12668e-07	9.93148e-06	-12.4506		PARP15	TC vs UT	3.85664e-05	0.000211344	-5.9396
						FBXO32	C vs UT	9.33204e-07	2.63941e-05	-12.4865		NS3BP	TC vs UT	0.00940609	0.0168156	-5.94155
						ZMAT1	C vs UT	1.04631e-05	0.000100319	-12.5379		LOC100131564	TC vs UT	0.000145672	0.000551132	-5.95356
						ABTB1	C vs UT	3.96349e-07	1.68517e-05	-12.6225		LOC100129196	TC vs UT	0.00131081	0.00319223	-5.9572
						RBM9	C vs UT	1.08598e-05	0.000102866	-12.7715		SENP7	TC vs UT	1.7263e-06	3.43787e-05	-5.97461
						GALNT12	C vs UT	3.05586e-06	4.87962e-05	-12.8761		APOB48R	TC vs UT	0.00354536	0.00729544	-5.98568
						LMTK3	C vs UT	1.71507e-05	0.00014051	-13.111		PATL2	TC vs UT	0.000148822	0.000559468	-5.98678
						LDLRAP1	C vs UT	0.000433764	0.00141415	-13.3828		ERMP1	TC vs UT	1.11715e-06	2.83426e-05	-6.00817
						OSBPL7	C vs UT	2.23137e-07	1.32572e-05	-13.4323		FDXR	TC vs UT	0.00299934	0.00635209	-6.04185
						YPEL3	C vs UT	2.11632e-06	3.99605e-05	-13.7365		PILRB	TC vs UT	2.81604e-05	0.000171212	-6.05661
						NMT2	C vs UT	1.76696e-05	0.000143239	-13.855		POU6F1	TC vs UT	1.39351e-05	0.000108678	-6.06503
						MFGE8	C vs UT	3.13687e-05	0.000212164	-13.8794		CYBA	TC vs UT	3.07046e-05	0.000181081	-6.0715
						LOC100129550	C vs UT	1.03289e-05	9.96673e-05	-13.9953		GPR155	TC vs UT	0.000298014	0.000955163	-6.07806
						PIK3IP1	C vs UT	2.91562e-05	0.000201398	-14.0306		MALAT1	TC vs UT	0.00190108	0.00433278	-6.08391
						PASK	C vs UT	1.22763e-05	0.00011229	-14.2376		LEPREL2	TC vs UT	0.00112695	0.00280785	-6.08901
						PLEKHB1	C vs UT	3.46892e-05	0.000225452	-14.2986		SGSH	TC vs UT	6.75938e-05	0.000313674	-6.09068
						THBS1	C vs UT	1.15991e-06	2.92595e-05	-14.4958		ABHD15	TC vs UT	3.28257e-06	4.72718e-05	-6.10142
						OBSCN	C vs UT	9.94723e-07	2.70153e-05	-14.5049		HDAC11	TC vs UT	0.000667022	0.00181674	-6.10733
						CXCR7	C vs UT	0.00108527	0.00293387	-14.6716		SLC35E2	TC vs UT	6.48194e-06	6.73313e-05	-6.1372
						ABCA7	C vs UT	1.61265e-05	0.000134442	-14.681		ARHGAP12	TC vs UT	7.3569e-06	7.28014e-05	-6.16933
						SMARCD3	C vs UT	0.00018298	0.000746328	-14.6827		TAGLN	TC vs UT	0.00139776	0.00336741	-6.17963
						IL17RE	C vs UT	5.03243e-05	0.000290904	-14.8937		MOV10	TC vs UT	9.03865e-05	0.00038818	-6.19386
						IER5L	C vs UT	0.000145593	0.000626655	-14.9862		PLEKHF1	TC vs UT	4.96235e-05	0.000252142	-6.20276
						SUSD3	C vs UT	0.00212257	0.00507293	-15.047		CTSA	TC vs UT	6.59971e-05	0.000308521	-6.20414
						RTN4R	C vs UT	0.000358426	0.00123137	-15.1005		MCART6	TC vs UT	0.000191459	0.000673522	-6.23412
						TMEM63A	C vs UT	1.42753e-06	3.29e-05	-16.4152		DDX60L	TC vs UT	0.000104634	0.000430476	-6.23579
						FBLN5	C vs UT	0.00055612	0.00172763	-16.8566		ZNF652	TC vs UT	0.000144505	0.000547893	-6.24024
						RNF166	C vs UT	1.51332e-05	0.000128773	-16.8756		IRS2	TC vs UT	3.75671e-06	5.02931e-05	-6.25237
						RASGEF1A	C vs UT	0.000457912	0.00147803	-16.9327		CCL5	TC vs UT	5.03889e-05	0.000254943	-6.26243
						FAM102A	C vs UT	2.51979e-06	4.42082e-05	-17.0836		ECHDC2	TC vs UT	4.72222e-06	5.68748e-05	-6.28065
						LTK	C vs UT	2.29892e-05	0.000170449	-17.2432		EPHB6	TC vs UT	1.3097e-05	0.000104725	-6.29051
						ENPP5	C vs UT	0.00219133	0.00519627	-17.6569		PRX	TC vs UT	0.000239202	0.00080233	-6.29142
						GOLGA2B	C vs UT	2.65498e-05	0.000188029	-17.8722		SYNE2	TC vs UT	0.00044006	0.00130416	-6.32254
						IGFBP3	C vs UT	0.00577391	0.0117131	-17.956		ATG9B	TC vs UT	1.19984e-06	2.94116e-05	-6.3418
						AMICA1	C vs UT	5.08579e-06	6.63574e-05	-18.0929		ALS2CR8	TC vs UT	0.00156623	0.00369712	-6.37
						CD52	C vs UT	7.13098e-06	8.09622e-05	-18.1663		TTC12	TC vs UT	2.87686e-05	0.000173584	-6.39962
						IL7R	C vs UT	0.000146204	0.000628115	-18.3828		CYTH4	TC vs UT	1.12414e-06	2.84386e-05	-6.39972
						DTX4	C vs UT	0.000251076	0.000937709	-18.4167		GGT7	TC vs UT	5.22963e-06	6.07841e-05	-6.42911
						AMIGO1	C vs UT	1.79635e-05	0.000145239	-18.6586		DPYSL2	TC vs UT	4.14634e-06	5.29786e-05	-6.4346
						FAIM3	C vs UT	2.04983e-06	3.90618e-05	-19.9433		SLC27A1	TC vs UT	0.000122758	0.000486533	-6.44959
						SYNM	C vs UT	9.96814e-06	9.75454e-05	-20.0333		CDHR1	TC vs UT	0.000295414	0.000948063	-6.45193
						PLXND1	C vs UT	7.46571e-06	8.31984e-05	-20.9423		CCDC109B	TC vs UT	0.00017678	0.000633265	-6.45724
						SNAI3	C vs UT	3.61283e-05	0.000232739	-21.3704		SESN1	TC vs UT	5.99202e-07	2.15252e-05	-6.46335
						ZCCHC18	C vs UT	3.53783e-06	5.27467e-05	-21.4284		LOC400986	TC vs UT	0.00381176	0.00775688	-6.47926
						VIPR1	C vs UT	0.000662331	0.00198073	-21.8622		CDC14B	TC vs UT	0.00021917	0.000749408	-6.48476
						ACSL6	C vs UT	1.09228e-06	2.8716e-05	-22.2427		VAMP1	TC vs UT	0.000162577	0.000596243	-6.49233
						NKD1	C vs UT	0.000606427	0.00185034	-22.2748		PLEKHG3	TC vs UT	1.84779e-05	0.000130938	-6.5136
						NUAK2	C vs UT	2.38427e-07	1.36448e-05	-23.1858		LOC642852	TC vs UT	0.00330666	0.00688057	-6.5169
						SGK223	C vs UT	2.99619e-06	4.81656e-05	-26.0862		PPP2R2B	TC vs UT	0.000127383	0.000498182	-6.51831
						CD27	C vs UT	8.01451e-05	0.00040568	-26.5218		LOC100289019	TC vs UT	0.000776655	0.00205101	-6.52052
						RASGRP2	C vs UT	0.000113443	0.000524665	-26.8407		GIMAP6	TC vs UT	1.50817e-05	0.000115358	-6.5242
						ACACB	C vs UT	0.000853883	0.00242981	-27.2974		SNN	TC vs UT	0.00142712	0.0034261	-6.55655
						SORL1	C vs UT	3.08769e-06	4.90037e-05	-27.8375		FRAT1	TC vs UT	1.22226e-07	1.19875e-05	-6.5685
						GAS7	C vs UT	8.35615e-06	8.77609e-05	-28.1677		HERC2P2	TC vs UT	0.000515993	0.00147923	-6.57446
						KLF2	C vs UT	5.26448e-06	6.74205e-05	-28.629		ZNF528	TC vs UT	0.000218892	0.000748667	-6.58969
						TNFSF13B	C vs UT	0.00469301	0.00981091	-33.6023		LTBP3	TC vs UT	1.04553e-06	2.77852e-05	-6.59032
						SALL2	C vs UT	2.0768e-05	0.000160605	-36.1202		SSX2IP	TC vs UT	2.83181e-05	0.000171832	-6.60166
						TCF7	C vs UT	9.39163e-08	9.91583e-06	-37.933		MAPK8IP3	TC vs UT	0.000382707	0.00116657	-6.64862
						EPHA1	C vs UT	0.000137357	0.000597816	-39.0227		HLA-DPB1	TC vs UT	0.00202277	0.00455987	-6.659
						SPON1	C vs UT	0.000123731	0.000555427	-39.6399		LRRC45	TC vs UT	0.000720547	0.00193432	-6.7037
						MEGF6	C vs UT	0.000465536	0.00149884	-40.8562		BTBD11	TC vs UT	3.19475e-06	4.63973e-05	-6.75144
						DBP	C vs UT	2.52299e-05	0.000181496	-42.0266		CTPS2	TC vs UT	8.03398e-05	0.000354669	-6.78174
						CPNE7	C vs UT	8.53116e-05	0.000423081	-51.8941		GIMAP8	TC vs UT	4.49518e-05	0.000235285	-6.78219
						KIT	C vs UT	0.00020368	0.000803897	-66.405		OAS1	TC vs UT	0.0041069	0.00827824	-6.80509
						CXCR3	C vs UT	0.000501604	0.00159442	-75.319		GZMK	TC vs UT	0.00529577	0.0102825	-6.86142
						PRSS35	C vs UT	0.000123607	0.000555422	-113.115		ISG20	TC vs UT	0.000260407	0.000858507	-6.905
						SCML4	C vs UT	3.05614e-07	1.50128e-05	-127.064		SLC35E3	TC vs UT	1.84515e-05	0.000130938	-6.93579
												ABCA2	TC vs UT	4.10417e-06	5.27942e-05	-6.96951
												RBM43	TC vs UT	1.69269e-05	0.000123862	-6.97135
												PCYOX1	TC vs UT	9.87079e-05	0.000413285	-6.97598
												WDR27	TC vs UT	2.51479e-06	4.1363e-05	-6.98566
												DYNC2H1	TC vs UT	0.000320449	0.00101182	-7.03553
												TP53TG1	TC vs UT	0.000252848	0.000838269	-7.15614
												LOC283174	TC vs UT	1.49112e-05	0.000114441	-7.15737
												WASH5P	TC vs UT	0.00458099	0.00908097	-7.16831
												CD200R1	TC vs UT	0.000661293	0.00180393	-7.17894
												BTBD2	TC vs UT	3.29466e-06	4.72718e-05	-7.18609
												IFIT2	TC vs UT	0.00448417	0.00892491	-7.22248
												BBS2	TC vs UT	3.57798e-05	0.000201353	-7.24765
												DHRS1	TC vs UT	2.12418e-05	0.000143907	-7.25356
												ABCD2	TC vs UT	1.50984e-05	0.000115414	-7.29106
												LRFN1	TC vs UT	3.97821e-06	5.20137e-05	-7.31088
												TRIM3	TC vs UT	0.000304571	0.000969877	-7.34057
												CCDC136	TC vs UT	0.00148525	0.00354082	-7.39115
												SBK1	TC vs UT	0.000182166	0.000647763	-7.39516
												CNN2	TC vs UT	8.61822e-05	0.000374033	-7.39795
												TMEM204	TC vs UT	2.37609e-05	0.000153993	-7.40964
												TANC2	TC vs UT	0.000232188	0.000782847	-7.41039
												BCL9L	TC vs UT	2.78008e-05	0.000169527	-7.41774
												PCNXL2	TC vs UT	1.45251e-06	3.1615e-05	-7.41954
												LOC100287278	TC vs UT	0.00019482	0.000683785	-7.43198
												LOC678655	TC vs UT	0.00114272	0.00284067	-7.47369
												ITM2C	TC vs UT	0.00135462	0.00327692	-7.52811
												EIF2C4	TC vs UT	2.48021e-06	4.13256e-05	-7.63073
												MAGEE1	TC vs UT	6.16578e-06	6.57079e-05	-7.65186
												MANBA	TC vs UT	2.80405e-06	4.33392e-05	-7.65849
												TPM1	TC vs UT	2.46714e-05	0.000157371	-7.66937
												CRTAP	TC vs UT	3.0849e-05	0.000181733	-7.74945
												PLA2G6	TC vs UT	5.23049e-06	6.07841e-05	-7.77945
												TTC16	TC vs UT	0.00113808	0.00283084	-7.78203
												BLK	TC vs UT	0.00811667	0.0148023	-7.7919
												ZNF226	TC vs UT	7.2876e-08	1.04484e-05	-7.81231
												RALGPS2	TC vs UT	0.00178374	0.00411093	-7.81463
												TRIB2	TC vs UT	0.0042487	0.00852505	-7.81567
												SLC9A9	TC vs UT	0.000112589	0.000455007	-7.84543
												RAB37	TC vs UT	5.27628e-05	0.000262748	-7.8902
												SELPLG	TC vs UT	0.000122234	0.000484925	-7.89062
												FAM125B	TC vs UT	3.6676e-06	4.98584e-05	-7.90201
												CYP4F22	TC vs UT	0.000997803	0.00254035	-7.90594
												UBXN11	TC vs UT	6.39642e-05	0.000301598	-7.92983
												IL16	TC vs UT	4.38952e-05	0.000231195	-7.99974
												FLJ46020	TC vs UT	5.00977e-05	0.000253886	-8.00214
												RHPN1	TC vs UT	8.30006e-05	0.000362907	-8.00667
												AQP3	TC vs UT	0.00258058	0.00559397	-8.01162
												GALNT12	TC vs UT	1.34632e-05	0.000106327	-8.05635
												SAMD12	TC vs UT	0.00130781	0.00318555	-8.06954
												SLC25A23	TC vs UT	2.45407e-05	0.000156862	-8.10679
												VNN2	TC vs UT	0.000532041	0.00151748	-8.11337
												DHX58	TC vs UT	0.000106709	0.000437409	-8.19019
												TRERF1	TC vs UT	0.000742217	0.00197999	-8.22375
												MGC39372	TC vs UT	0.000262515	0.00086384	-8.24277
												DTX4	TC vs UT	0.00133303	0.00323371	-8.25226
												ABLIM1	TC vs UT	0.000230632	0.000779306	-8.28009
												NLRC3	TC vs UT	5.28233e-06	6.08516e-05	-8.29241
												LOC100129726	TC vs UT	9.61863e-05	0.000406501	-8.30357
												ATM	TC vs UT	1.69323e-06	3.41695e-05	-8.4301
												LTB4R	TC vs UT	6.40389e-07	2.23315e-05	-8.43592
												FAM8A1	TC vs UT	2.086e-05	0.000142102	-8.46228
												TMEM229B	TC vs UT	0.000107478	0.000439174	-8.4682
												GIMAP4	TC vs UT	1.85419e-05	0.00013109	-8.47092
												SLC27A3	TC vs UT	1.51473e-05	0.000115573	-8.55454
												ZC3H6	TC vs UT	1.77282e-05	0.000127817	-8.55892
												FLT4	TC vs UT	5.68464e-06	6.27499e-05	-8.56312
												LAPTM5	TC vs UT	3.96445e-06	5.19991e-05	-8.57288
												PLCL1	TC vs UT	7.63624e-05	0.000341512	-8.59624
												MSX2P1	TC vs UT	7.06692e-06	7.09569e-05	-8.63483
												LRRC37B	TC vs UT	4.53598e-06	5.5678e-05	-8.64767
												TK2	TC vs UT	0.000155972	0.000578214	-8.67097
												IGFBP4	TC vs UT	0.00699139	0.0130316	-8.71709
												SLAMF6	TC vs UT	3.29088e-08	8.3081e-06	-8.73092
												SGSM2	TC vs UT	4.17338e-07	1.81954e-05	-8.73308
												CLSTN3	TC vs UT	3.26414e-07	1.64273e-05	-8.73883
												GNB5	TC vs UT	3.41875e-05	0.000195879	-8.77488
												KIFC2	TC vs UT	0.000879858	0.00228391	-8.77871
												SIRPG	TC vs UT	4.13378e-05	0.00022151	-8.80415
												PLEKHA7	TC vs UT	2.71661e-06	4.28063e-05	-8.81017
												GCHFR	TC vs UT	7.17961e-06	7.1564e-05	-8.81104
												NCAPH	TC vs UT	8.36592e-05	0.000365268	-8.86429
												LAIR1	TC vs UT	0.00105865	0.00266446	-8.9019
												IFFO1	TC vs UT	2.6953e-06	4.28063e-05	-8.92313
												RASA3	TC vs UT	3.56593e-06	4.91162e-05	-8.92578
												WDR52	TC vs UT	2.55257e-05	0.00016025	-8.97246
												ZFP36L2	TC vs UT	5.80065e-07	2.12232e-05	-8.9909
												CACNA2D2	TC vs UT	1.77368e-05	0.000127817	-9.02186
												RBPMS	TC vs UT	0.00059247	0.00165088	-9.06766
												ZNF831	TC vs UT	1.25512e-05	0.000101546	-9.07371
												GOLGA6L5	TC vs UT	0.000150001	0.000561993	-9.19034
												LOC643733	TC vs UT	0.000181183	0.000645102	-9.26241
												TLE1	TC vs UT	2.39891e-06	4.06389e-05	-9.27704
												PYCARD	TC vs UT	0.00172845	0.0039992	-9.38427
												CLU	TC vs UT	0.000315295	0.000999123	-9.39937
												TSC22D1	TC vs UT	4.42791e-07	1.86973e-05	-9.45456
												CAPRIN2	TC vs UT	3.67972e-05	0.00020474	-9.51122
												PLEC	TC vs UT	0.000739421	0.00197382	-9.51871
												VIPR1	TC vs UT	0.00349226	0.00720542	-9.52449
												THRA	TC vs UT	6.0596e-07	2.15316e-05	-9.56503
												PLAC8	TC vs UT	2.04663e-06	3.74405e-05	-9.6057
												C3AR1	TC vs UT	7.04717e-08	1.04484e-05	-9.71508
												TMC8	TC vs UT	1.71873e-05	0.000125174	-9.72494
												IER5L	TC vs UT	0.000627303	0.00173034	-9.80063
												SYNE1	TC vs UT	9.53409e-06	8.56609e-05	-9.82828
												NTN4	TC vs UT	0.000381096	0.00116281	-9.84207
												RALGPS1	TC vs UT	8.14236e-05	0.000357916	-9.84316
												B3GALT4	TC vs UT	5.17667e-05	0.000259254	-9.94309
												AMIGO1	TC vs UT	0.000140357	0.000537454	-10.0303
												STMN3	TC vs UT	0.000169305	0.000614926	-10.0639
												ZNF792	TC vs UT	0.000538266	0.00153211	-10.0665
												SMAD3	TC vs UT	2.87759e-05	0.000173584	-10.0993
												ZCCHC18	TC vs UT	2.69609e-05	0.000166048	-10.1248
												EVL	TC vs UT	6.33617e-06	6.66595e-05	-10.1266
												RASGEF1A	TC vs UT	0.00309044	0.00650258	-10.1654
												SFXN3	TC vs UT	5.76556e-06	6.34015e-05	-10.1871
												CD5	TC vs UT	1.6169e-05	0.000120826	-10.2085
												LOC153684	TC vs UT	0.000440115	0.00130416	-10.2502
												ANXA1	TC vs UT	6.55554e-05	0.000307104	-10.3192
												SGK223	TC vs UT	2.894e-05	0.000174063	-10.3629
												SESN3	TC vs UT	2.0416e-06	3.74405e-05	-10.3744
												TMC6	TC vs UT	5.03818e-07	1.97209e-05	-10.4
												KIF3C	TC vs UT	1.56113e-05	0.000117802	-10.4585
												FLJ32255	TC vs UT	2.68073e-05	0.000165598	-10.4822
												PASK	TC vs UT	3.03585e-05	0.000179898	-10.4959
												PLD1	TC vs UT	2.06507e-05	0.000141189	-10.5196
												PTGDR	TC vs UT	2.91055e-05	0.000174633	-10.5511
												TRNAN34P	TC vs UT	0.00010406	0.000429404	-10.5844
												TP53INP1	TC vs UT	2.55047e-05	0.0001602	-10.589
												GDPD5	TC vs UT	1.08808e-06	2.83066e-05	-10.7047
												TBC1D10C	TC vs UT	1.35895e-06	3.0799e-05	-10.7538
												FCGRT	TC vs UT	0.000356547	0.00110292	-10.7586
												ADRB2	TC vs UT	7.95306e-07	2.41019e-05	-10.9461
												CXCR7	TC vs UT	0.00137043	0.00330932	-10.9915
												MXD4	TC vs UT	1.62658e-07	1.24442e-05	-11.1346
												AMOT	TC vs UT	3.11324e-05	0.000183228	-11.2167
												WDR86	TC vs UT	9.9831e-07	2.75392e-05	-11.3186
												SPOCK2	TC vs UT	0.000127524	0.000498532	-11.3415
												FBXO32	TC vs UT	1.19661e-06	2.93907e-05	-11.3659
												CD300A	TC vs UT	0.000214707	0.000738655	-11.3981
												NDRG2	TC vs UT	2.70686e-06	4.28063e-05	-11.4091
												NKD1	TC vs UT	0.00285818	0.00609607	-11.4511
												MYO1F	TC vs UT	7.9533e-06	7.6374e-05	-11.5301
												LOC400685	TC vs UT	0.000247872	0.000826465	-11.5541
												LOC100129550	TC vs UT	1.98176e-05	0.000137353	-11.5848
												ANO9	TC vs UT	0.000586491	0.00163882	-11.585
												PDGFB	TC vs UT	0.00561524	0.0108317	-11.5934
												KIAA1324	TC vs UT	4.13176e-05	0.00022151	-11.5969
												ABTB1	TC vs UT	5.74413e-07	2.12051e-05	-11.6891
												LOC388692	TC vs UT	3.90393e-05	0.000213083	-11.7269
												UBA7	TC vs UT	0.000411496	0.00123569	-11.8339
												COL5A1	TC vs UT	0.000583076	0.0016306	-11.873
												CROCCP3	TC vs UT	0.000476358	0.00138722	-12.2582
												ATXN7L1	TC vs UT	0.000628036	0.00173159	-12.3786
												CAPN12	TC vs UT	4.77083e-05	0.000245101	-12.4748
												TMIGD2	TC vs UT	0.000209204	0.000723357	-12.4837
												FBXL16	TC vs UT	4.91029e-05	0.000250595	-12.6707
												THAP8	TC vs UT	8.40243e-06	7.83889e-05	-12.6845
												TMEM107	TC vs UT	0.000149904	0.000561993	-12.7343
												MGC23284	TC vs UT	5.16095e-06	6.02029e-05	-12.7827
												RIMBP3B	TC vs UT	0.000565189	0.00159239	-12.9765
												OBSCN	TC vs UT	1.29208e-06	3.0116e-05	-13.0248
												FAM102A	TC vs UT	5.59722e-06	6.22306e-05	-13.0347
												TEF	TC vs UT	0.000415764	0.00124638	-13.205
												CELSR2	TC vs UT	0.000201716	0.000702986	-13.273
												CNR2	TC vs UT	0.00668756	0.0125392	-13.4163
												JMJD7-PLA2G4B.1	TC vs UT	2.38669e-07	1.37765e-05	-13.4787
												MPP7	TC vs UT	2.25571e-05	0.000148866	-13.5314
												B3GNT8	TC vs UT	0.000143028	0.000544072	-13.5469
												AMICA1	TC vs UT	1.05103e-05	9.0182e-05	-13.6202
												FAIM3	TC vs UT	4.98034e-06	5.88759e-05	-13.6532
												TMEM8B	TC vs UT	4.82267e-08	9.19697e-06	-13.9274
												PECAM1	TC vs UT	0.00314139	0.00659179	-14.1351
												CALHM2	TC vs UT	0.000104688	0.000430556	-14.3591
												MTSS1	TC vs UT	9.72442e-05	0.000409362	-14.3757
												PLEKHB1	TC vs UT	4.15748e-05	0.00022249	-14.4534
												TJP3	TC vs UT	2.73188e-05	0.000167666	-14.4888
												NMT2	TC vs UT	1.64489e-05	0.000121911	-14.5092
												TMEM71	TC vs UT	9.46784e-08	1.12248e-05	-14.5515
												MDGA1	TC vs UT	0.00112127	0.00279806	-14.5621
												ZMAT1	TC vs UT	7.00943e-06	7.05731e-05	-14.6124
												IL17RE	TC vs UT	4.05922e-05	0.000219134	-14.6951
												NRBP2	TC vs UT	9.47031e-05	0.000402097	-14.7757
												SIGIRR	TC vs UT	5.76161e-07	2.12062e-05	-15.0492
												ATHL1	TC vs UT	0.000102249	0.000424106	-15.2582
												LPCAT4	TC vs UT	6.89096e-06	6.99881e-05	-15.4036
												NLRP6	TC vs UT	0.000884815	0.00229341	-15.4471
												CD84	TC vs UT	5.4968e-05	0.000270561	-15.8987
												SAMD3	TC vs UT	7.6835e-06	7.49324e-05	-16.2414
												CXCR4	TC vs UT	9.70794e-05	0.000408821	-16.27
												D4S234E	TC vs UT	0.000319563	0.00100979	-16.373
												THBS1	TC vs UT	6.88642e-07	2.27846e-05	-16.7691
												RARRES3	TC vs UT	1.3742e-06	3.08911e-05	-17.3138
												MIAT	TC vs UT	0.0010274	0.00260065	-17.4938
												LGALS3BP	TC vs UT	0.00187849	0.00429159	-17.6326
												OSBPL7	TC vs UT	8.64425e-08	1.06584e-05	-18.7469
												LMTK3	TC vs UT	7.71348e-06	7.51242e-05	-18.8769
												SALL2	TC vs UT	8.71496e-05	0.000377434	-19.3875
												F2R	TC vs UT	7.72115e-07	2.38079e-05	-19.6621
												S1PR5	TC vs UT	3.14151e-08	8.3081e-06	-19.7458
												PLCD1	TC vs UT	1.97956e-06	3.70941e-05	-19.8694
												ACSL6	TC vs UT	1.60608e-06	3.33384e-05	-19.9639
												SYNM	TC vs UT	9.94498e-06	8.78362e-05	-20.3886
												YPEL3	TC vs UT	7.36891e-07	2.36378e-05	-21.1665
												PLXND1	TC vs UT	8.50847e-06	7.90962e-05	-21.2724
												GOLGA2B	TC vs UT	1.34698e-05	0.000106327	-21.7351
												LDLRAP1	TC vs UT	0.000139036	0.000533057	-22.0426
												TMEM63A	TC vs UT	7.28512e-07	2.35145e-05	-22.3582
												RIMBP3	TC vs UT	0.00039766	0.00120234	-22.3979
												LRMP	TC vs UT	2.58374e-06	4.19178e-05	-23.2131
												YPEL1	TC vs UT	3.13726e-06	4.60505e-05	-23.3997
												AHNAK	TC vs UT	0.000143229	0.000544393	-23.8168
												STON1-GTF2A1L	TC vs UT	0.000264053	0.000866821	-23.8571
												LY9	TC vs UT	1.05624e-05	9.042e-05	-23.8594
												ABCA7	TC vs UT	5.01263e-06	5.90877e-05	-24.03
												RNF166	TC vs UT	6.24468e-06	6.62223e-05	-24.0749
												MMP24	TC vs UT	0.000811436	0.002136	-25.0141
												MFGE8	TC vs UT	8.26586e-06	7.74552e-05	-25.0479
												SUSD3	TC vs UT	0.000841536	0.002203	-25.2466
												NUAK2	TC vs UT	1.81921e-07	1.26016e-05	-25.2628
												NTNG2	TC vs UT	8.92994e-06	8.18633e-05	-25.4848
												ACACB	TC vs UT	0.000388574	0.00118097	-25.6988
												TNFSF13B	TC vs UT	0.00352188	0.00725438	-25.7338
												IGFBP3	TC vs UT	0.00143386	0.00344026	-25.786
												SMARCD3	TC vs UT	5.84567e-05	0.000281502	-26.2525
												CECR1	TC vs UT	8.86219e-07	2.57216e-05	-26.2976
												TRANK1	TC vs UT	5.31449e-06	6.08516e-05	-26.4244
												PIK3IP1	TC vs UT	5.66295e-06	6.25665e-05	-27.2411
												CD27	TC vs UT	0.000124456	0.00049121	-27.321
												FAM13AOS	TC vs UT	0.0002307	0.000779325	-29.5987
												GAS7	TC vs UT	6.45192e-06	6.73202e-05	-30.0042
												ENPP5	TC vs UT	0.000479137	0.00139203	-30.873
												CD52	TC vs UT	1.92284e-06	3.65675e-05	-31.1379
												MAP2K6	TC vs UT	7.76522e-06	7.53306e-05	-31.8515
												IL7R	TC vs UT	3.27013e-05	0.00018921	-37.4294
												KLF2	TC vs UT	2.70907e-06	4.28063e-05	-39.3873
												SORL1	TC vs UT	1.44983e-06	3.1615e-05	-39.9478
												SNAI3	TC vs UT	8.31732e-06	7.78092e-05	-41.7148
												DBP	TC vs UT	2.57078e-05	0.000161066	-42.961
												FBLN5	TC vs UT	0.0001579	0.000583431	-47.348
												PRSS35	TC vs UT	0.00045507	0.00133976	-49.2447
												TCF7	TC vs UT	4.75146e-08	9.19697e-06	-49.3692
												SCML4	TC vs UT	1.67153e-06	3.40589e-05	-50.1296
												RTN4R	TC vs UT	2.91798e-05	0.00017497	-50.5706
												CXCR3	TC vs UT	0.00158732	0.00373576	-50.6997
												LTK	TC vs UT	1.9866e-06	3.71697e-05	-50.9665
												SPON1	TC vs UT	0.000101123	0.000420947	-51.7892
												RASGRP2	TC vs UT	3.45494e-05	0.000197037	-51.8021
												EPHA1	TC vs UT	8.05187e-05	0.00035495	-59.01
												MEGF6	TC vs UT	0.000145849	0.000551293	-61.1752
												CPNE7	TC vs UT	5.26353e-05	0.000262219	-69.9382
												KIT	TC vs UT	0.000102077	0.000423775	-80.5786

## Sheet: Sheet_2
Gene Name	Contrast 1	P-value	FDR	Fold-Change		Contrast 2	P-value	FDR	Fold-Change		Contrast 3	P-value	FDR	Fold-Change		UT1	UT2	UT3		T1	T2	T3		C1	C2	C3		TC1	TC2	TC3
ACTN1	T vs UT	0.00353103	0.0293494	7.38256		C vs UT	0.000405346	0.00134533	17.1235		TC vs UT	0.000273028	0.000891023	18.196		0.450252	0.457046	1.41809		9.94268	4.54884	2.6758		18.8239	15.8594	5.13549		16.4874	16.0691	9.75632
AGMAT	T vs UT	0.000120698	0.00686928	9.29477		C vs UT	0.000259664	0.000960018	7.0252		TC vs UT	1.66831e-05	0.000122954	16.9985		0.690333	0.750798	0.369889		8.93402	4.82572	3.07326		3.16135	6.13775	3.42369		10.7508	11.5325	8.50137
AK4	T vs UT	0.00573097	0.0375753	5.27949		C vs UT	5.86579e-07	2.1606e-05	346.26		TC vs UT	3.4832e-06	4.85287e-05	117.39		0.292097	0.219243	0.276397		1.18895	0.629058	2.34085		83.0491	66.8146	122.898		21.3852	15.1698	55.9175
ANKRD33B	T vs UT	5.81792e-05	0.00529136	7.54929		C vs UT	1.28108e-05	0.000115975	11.487		TC vs UT	7.37803e-06	7.2952e-05	13.5826		2.31088	3.36192	3.63636		33.8276	22.7834	13.6666		39.9468	24.1923	42.795		42.9576	34.2581	49.2265
ARHGAP31	T vs UT	1.80369e-05	0.00327051	9.32041		C vs UT	1.39676e-05	0.000121791	9.44656		TC vs UT	6.3524e-06	6.67164e-05	12.2581		6.15218	5.38554	10.6624		92.3751	76.1421	38.3965		69.308	68.2758	72.1304		83.3403	84.67	104.12
BATF3	T vs UT	0.00090469	0.0150945	12.3616		C vs UT	7.33715e-06	8.23176e-05	144.926		TC vs UT	4.24085e-06	5.33568e-05	206.094		0.270191	0.391768	0.832126		10.0616	5.69591	2.71171		39.8509	51.1174	125.563		69.3823	65.7599	172.779
BCAT1	T vs UT	0.00114748	0.0169583	12.0963		C vs UT	9.34709e-06	9.41582e-05	93.5306		TC vs UT	2.40973e-06	4.07014e-05	242.351		0.150151	0.228573	0.339074		5.76812	1.93826	0.97628		25.2901	26.2084	15.6376		89.2115	50.5395	34.2077
BCL2A1	T vs UT	0.006766	0.0411215	5.63724		C vs UT	8.30598e-05	0.000415299	19.5854		TC vs UT	0.000145785	0.000551241	15.6857		3.33123	4.04734	3.79045		35.9095	21.5572	5.49563		79.7489	72.9344	66.0665		68.6593	58.7647	47.7694
BHLHE40	T vs UT	0.00140186	0.018694	4.39017		C vs UT	2.02396e-05	0.000157746	12.4904		TC vs UT	2.75801e-05	0.000168662	11.254		80.9075	97.2306	102.178		555.733	508.331	166.571		1268.63	1054.87	1177.77		947.224	1050.01	1157.45
C2CD4A	T vs UT	0.000670804	0.0131764	186.973		C vs UT	0.00110452	0.00297872	151.53		TC vs UT	0.000591604	0.00164884	143.446		0.180161	0.195934	0.215811		87.0409	17.4831	6.14642		76.1102	4.88334	8.69789		50.4105	9.96376	24.5323
CCL20	T vs UT	8.87795e-05	0.00643913	8.65016		C vs UT	1.20454e-06	3.00647e-05	43.4218		TC vs UT	1.0235e-06	2.77193e-05	45.8593		2.61098	4.56956	5.33123		42.848	47.2672	18.1136		125.395	197.481	220.408		176.89	194.355	202.537
CCL3	T vs UT	0.00476534	0.0341013	15.4812		C vs UT	0.00175864	0.00435161	23.7953		TC vs UT	3.77906e-05	0.00020872	343.249		3.66755	4.92664	12.3766		176.558	114.936	33.1583		279.231	142.954	76.8201		4410.82	2302.45	484.919
CCL3L1	T vs UT	0.00320537	0.0280101	20.206		C vs UT	0.00761251	0.0148516	14.4666		TC vs UT	0.000123901	0.000489647	146.523		4.91132	3.65146	6.23088		189.184	36.2612	73.4764		139.5	18.8401	55.6741		1576.64	247.474	343.496
CCR4	T vs UT	0.00189097	0.0219183	5.50853		C vs UT	2.07874e-05	0.000160605	25.8924		TC vs UT	2.50421e-06	4.1363e-05	79.2285		1.20051	1.14247	0.986205		6.80896	3.32266	8.20724		17.1954	28.9859	40.0192		56.4185	52.7863	154.561
CD69	T vs UT	0.000229692	0.00852238	5.99958		C vs UT	3.44046e-05	0.00022486	10.0043		TC vs UT	8.06237e-05	0.000355286	7.52861		29.9202	38.7099	20.9548		229.291	211.539	96.6419		385.008	311.596	199.634		184.791	233.407	256.252
CD83	T vs UT	2.77171e-05	0.00375551	12.186		C vs UT	4.70005e-05	0.000276487	10.2699		TC vs UT	5.8885e-06	6.39757e-05	24.2781		2.85106	3.16609	5.42368		55.4686	45.4085	38.5413		30.1757	39.066	48.2544		51.4045	71.2296	155.128
CHAC1	T vs UT	1.15162e-05	0.0025592	14.5529		C vs UT	3.81804e-08	8.69402e-06	265.532		TC vs UT	2.83782e-08	8.3081e-06	330.236		0.300201	0.848715	0.5856		12.9239	6.60567	5.71256		153.032	145.287	162.25		185.966	182.396	204.437
CLIC4	T vs UT	4.83312e-05	0.00480583	14.118		C vs UT	8.77472e-07	2.60078e-05	106.959		TC vs UT	6.83058e-07	2.27846e-05	124.246		0.180161	0.489685	0.832126		8.15339	6.72433	6.32719		45.3329	42.543	72.7742		50.1549	56.2894	80.1692
CSF1	T vs UT	0.00888565	0.0476555	5.58039		C vs UT	0.000619298	0.00188124	11.4851		TC vs UT	0.000163221	0.000597717	20.1477		6.2422	5.28762	2.86597		49.8738	21.2408	9.21957		37.5039	49.4148	78.4188		72.7249	67.3288	149.988
DUSP4	T vs UT	0.00070629	0.0135538	7.75442		C vs UT	0.00105775	0.00286964	7.39739		TC vs UT	2.99777e-05	0.000178563	28.3855		3.03112	14.9105	11.6176		77.066	88.4435	63.7049		41.24	119.035	58.3863		263.798	308.026	267.227
DUSP5	T vs UT	6.42078e-05	0.00545988	26.8602		C vs UT	9.80048e-06	9.62868e-05	54.9374		TC vs UT	1.00224e-05	8.80508e-05	54.0206		2.76103	4.70012	2.03394		113.974	116.843	24.2238		200.307	174.854	146.475		180.047	181.68	151.203
EBI3	T vs UT	0.00283953	0.0264544	116.608		C vs UT	0.00176236	0.00435901	191.62		TC vs UT	0.00068526	0.00185943	538.708		0.0001	0.032739	0.0617316		3.81653	5.65637	1.55476		3.20924	9.45298	5.45935		16.5778	19.673	14.6951
EGR2	T vs UT	2.00334e-06	0.0021304	202.794		C vs UT	0.000397776	0.00132807	12.0673		TC vs UT	8.88096e-06	8.16552e-05	71.1915		0.536211	2.28483	2.21884		397.919	450.311	173.828		10.9208	21.8142	28.0828		112.791	113.67	132.335
EPAS1	T vs UT	0.0007875	0.0140949	12.1537		C vs UT	0.000421554	0.00138459	18.8225		TC vs UT	9.02558e-05	0.000387754	36.2187		0.300201	1.1751	0.523968		7.97992	10.2447	6.0741		9.24435	23.2515	5.1355		28.6836	33.283	10.4445
ESPL1	T vs UT	0.000109079	0.00665053	69.4531		C vs UT	0.0084521	0.016205	6.22494		TC vs UT	0.000309359	0.000983851	27.2591		0.0901304	0.065378	0.246626		11.1892	15.1494	1.59091		0.910156	0.806506	0.786601		3.83962	3.51918	3.60302
FABP5L7	T vs UT	0.000125691	0.00686928	12.3924		C vs UT	4.61954e-05	0.000273315	19.7307		TC vs UT	3.73063e-06	5.01633e-05	55.2998		1.0837	0.998995	1.71731		23.4198	13.5793	10.0919		11.5212	43.6536	19.802		78.2006	80.6034	51.3353
FEZ1	T vs UT	0.0026519	0.0257535	8.96767		C vs UT	2.40283e-05	0.000174997	61.7642		TC vs UT	0.00014258	0.000542764	26.3139		4.38158	6.91958	2.55781		58.2875	53.9917	12.0035		250.359	225.75	379.879		82.0305	81.6175	201.036
FURIN	T vs UT	2.12976e-05	0.00342769	6.04692		C vs UT	2.07278e-07	1.2966e-05	24.6316		TC vs UT	4.75683e-07	1.91672e-05	17.8074		77.936	84.275	88.4106		631.669	600.803	283.019		2276.54	1816.36	2080.31		1420.67	1352.42	1689.82
GPT2	T vs UT	6.81409e-05	0.00563877	7.59586		C vs UT	2.7672e-07	1.45207e-05	58.6622		TC vs UT	1.27361e-07	1.19875e-05	90.1817		0.540282	0.718159	0.986205		8.58707	5.49815	2.96479		48.9038	38.0804	44.6917		66.1755	58.8071	77.4434
HOXB9	T vs UT	0.000970241	0.0155647	8.65636		C vs UT	3.44516e-06	5.18034e-05	142.176		TC vs UT	1.6715e-06	3.40589e-05	239.771		0.0301101	0.195934	0.154179		1.64811	1.02851	0.614732		17.6264	17.741	18.6911		30.1742	32.8166	28.1757
HPDL	T vs UT	0.00711833	0.0421013	6.78179		C vs UT	0.00200101	0.00483394	13.8431		TC vs UT	0.000139805	0.000535674	42.8082		0.420242	0.065378	0.184995		2.342	1.26584	0.940125		0.910156	5.68974	2.68346		9.16978	13.1013	6.43678
ICAM1	T vs UT	0.00128112	0.0179248	4.66691		C vs UT	5.94756e-06	7.23209e-05	22.3053		TC vs UT	6.24288e-06	6.62223e-05	21.9296		8.02836	10.1703	6.28354		53.4484	44.6731	16.1346		168.963	162.356	214.763		159.846	159.641	217.396
IER3	T vs UT	4.11414e-05	0.00452923	9.11363		C vs UT	8.3517e-08	9.69784e-06	137.995		TC vs UT	9.66957e-08	1.13548e-05	125.527		1.74827	0.790805	1.39953		16.0761	13.2032	6.61555		176.537	216.847	150.125		146.373	196.354	151.675
IL23R	T vs UT	0.000164802	0.00763911	7.31125		C vs UT	5.48397e-05	0.000310029	9.0365		TC vs UT	1.39087e-05	0.00010854	14.3073		2.19084	2.97025	3.88289		30.7917	25.75	9.58112		26.0565	25.0883	30.5811		43.7256	39.6006	46.0688
IL2RA	T vs UT	0.00200366	0.0227069	14.555		C vs UT	8.29074e-06	8.76714e-05	176.649		TC vs UT	4.03566e-06	5.23236e-05	295.611		5.58198	5.84249	8.25873		151.445	119.099	15.9443		968.325	1296.48	1212.21		1897.07	2078.43	1843.07
IRF4	T vs UT	1.70315e-06	0.0021304	45.5626		C vs UT	3.32304e-07	1.55201e-05	98.9769		TC vs UT	9.92269e-08	1.14797e-05	210.321		3.90142	4.24317	6.16326		328.17	229.297	94.4361		351.189	492.932	572.025		938.831	954.682	1115.73
IRF8	T vs UT	0.000421391	0.0109615	5.99957		C vs UT	1.11065e-07	9.93148e-06	227.082		TC vs UT	1.13902e-07	1.1947e-05	229.574		0.390232	0.848715	0.862942		5.46454	2.37336	4.77253		145.706	132.697	198.898		111.527	144.195	226.816
LIF	T vs UT	0.0038512	0.0306752	7.69014		C vs UT	0.000151643	0.000643414	40.5321		TC vs UT	2.62393e-06	4.23496e-05	428.484		0.420143	0.424404	1.32518		8.45697	4.03447	4.19406		7.04093	27.8659	53.0368		262.637	349.148	317.907
LOC100288175	T vs UT	0.00671498	0.0409272	4.98802		C vs UT	0.000558698	0.00173433	10.1589		TC vs UT	0.00153083	0.00363124	7.24583		1.11048	0.848715	0.308258		6.23828	3.48088	1.59091		9.14856	5.41966	8.46655		6.27885	3.34959	6.80111
MAFF	T vs UT	0.0020603	0.0228861	4.44622		C vs UT	1.77885e-05	0.000143919	15.6135		TC vs UT	0.000102002	0.000423775	8.64572		4.98178	6.07096	4.12942		37.0803	20.8057	9.61728		94.311	73.2929	69.4435		52.7597	41.3383	37.1627
METTL1	T vs UT	3.86169e-05	0.00452923	6.56256		C vs UT	1.64757e-05	0.000136595	8.08975		TC vs UT	1.5418e-06	3.2552e-05	16.645		2.02073	1.7183	1.71636		16.6106	11.9915	7.19932		11.0645	20.7619	12.3065		28.5932	31.7568	30.4551
MFSD2A	T vs UT	0.000785799	0.0140949	31.7693		C vs UT	0.000251218	0.000937788	50.6254		TC vs UT	3.05741e-05	0.000180719	191.647		0.0901304	0.68552	0.277442		16.7837	14.3583	2.31401		8.57379	28.2691	16.4704		60.0321	78.3951	63.395
MIR146A	T vs UT	6.68694e-05	0.00560884	89.0082		C vs UT	1.15229e-05	0.00010731	231.26		TC vs UT	1.34607e-05	0.000106327	202.739		0.150151	0.032739	0.184995		17.4343	12.8157	2.49478		29.2656	20.7427	35.0688		25.9282	20.521	28.1353
MIR155HG	T vs UT	0.0011219	0.0167471	5.30998		C vs UT	6.7523e-07	2.31922e-05	103.592		TC vs UT	2.02708e-07	1.302e-05	209.57		1.65066	2.87233	1.81823		16.1766	11.3126	6.18257		133.874	352.355	170.671		406.402	578.105	344.423
MKX	T vs UT	0.000621453	0.0128323	5.51466		C vs UT	2.28485e-07	1.33517e-05	144.036		TC vs UT	1.17561e-07	1.19795e-05	235.396		0.0301101	0.065378	0.0617316		0.347048	0.158317	0.361648		6.46629	8.91537	7.26368		8.31155	10.6421	18.0552
MTHFD1L	T vs UT	6.17964e-06	0.00244833	7.01885		C vs UT	5.89385e-08	9.19887e-06	35.0893		TC vs UT	2.61823e-08	8.3081e-06	51.3184		0.840384	1.24119	1.54089		11.1559	7.43632	6.83335		35.1689	51.386	40.5549		55.425	68.3276	62.1468
MYB	T vs UT	0.0019744	0.0225202	26.4673		C vs UT	0.000263633	0.000970037	78.0733		TC vs UT	0.00026882	0.000879657	61.8748		0.180161	0.261212	0.616416		16.35	9.73047	1.9163		37.935	38.0804	6.5697		22.9921	28.492	13.9665
MYO1B	T vs UT	4.53076e-06	0.00244833	9.25798		C vs UT	9.34873e-09	5.09572e-06	148.369		TC vs UT	2.15481e-08	8.3081e-06	90.9461		0.180161	0.391768	0.36989		3.20937	2.68979	2.82017		50.7236	42.471	46.5426		23.0372	25.7785	36.839
NAMPT	T vs UT	0.00219597	0.0234604	4.00593		C vs UT	2.4545e-07	1.37557e-05	102.169		TC vs UT	5.11238e-07	1.98225e-05	67.161		14.3445	19.2964	17.8033		115.485	51.8806	38.7157		2190	1235.33	1830.68		1393.34	827.095	1234.61
NAMPTL	T vs UT	0.000625888	0.0128406	4.34721		C vs UT	8.38841e-08	9.69784e-06	111.186		TC vs UT	1.69342e-07	1.24442e-05	74.5184		12.2447	14.6397	15.1082		96.6735	43.2082	42.6689		1825.22	1103.77	1739.98		1237.4	722.646	1169.17
NCS1	T vs UT	0.0001294	0.00692026	4.70594		C vs UT	4.52816e-06	6.15113e-05	12.358		TC vs UT	5.41993e-06	6.11415e-05	11.5095		2.43092	6.95221	5.20796		20.9471	23.0601	24.6577		48.2327	69.4408	62.643		53.3019	54.397	60.2376
NDFIP2	T vs UT	2.41894e-06	0.0021304	13.3902		C vs UT	1.86279e-08	5.88927e-06	129.859		TC vs UT	1.88039e-08	8.3081e-06	127.573		0.420242	0.881353	0.801311		11.1458	10.3238	6.68874		73.4751	112.537	87.0699		78.9589	95.3961	93.9197
NFKB1	T vs UT	0.000183036	0.00800604	4.07654		C vs UT	8.96504e-05	0.000439214	4.78157		TC vs UT	2.70915e-05	0.000166603	6.4617		30.7002	42.3655	42.4645		185.618	164.624	120.722		160.074	149.408	242.933		199.522	190.026	356.973
NFKB2	T vs UT	4.64289e-05	0.00476475	6.01725		C vs UT	1.95008e-06	3.78653e-05	14.5791		TC vs UT	2.77991e-06	4.33392e-05	13.0176		11.2839	18.18	10.6932		103.477	91.41	46.7482		196.572	197.392	191.491		147.032	168.365	207.352
NFKBIA	T vs UT	1.34634e-05	0.00273923	6.09226		C vs UT	6.34131e-08	9.50441e-06	36.7965		TC vs UT	2.05524e-07	1.302e-05	22.6925		37.0025	50.0683	52.3561		339.32	308.325	201.78		1529.63	1582.39	2018.4		796.171	962.595	1405.17
PKM2	T vs UT	9.16187e-06	0.00254286	5.93235		C vs UT	3.13049e-07	1.50777e-05	14.7298		TC vs UT	1.40161e-06	3.10825e-05	9.15329		105.674	109.153	111.743		907.094	629.692	400.545		1528.89	1500.52	1780.9		929.372	986.75	1073.07
PMAIP1	T vs UT	2.64996e-05	0.00371295	4.7773		C vs UT	5.62847e-08	9.01285e-06	30.2692		TC vs UT	3.62825e-08	8.60314e-06	36.6667		5.34191	6.29944	4.89981		36.8635	24.8403	17.3183		162.029	193.619	145.04		181.353	207.738	217.419
POU2F2	T vs UT	0.00403923	0.0313284	4.13994		C vs UT	0.00219776	0.00520922	4.46535		TC vs UT	0.00192724	0.00437542	4.59949		17.9162	15.9932	9.24482		81.6195	70.6435	26.3931		88.899	51.5203	52.2795		86.8178	64.022	47.6476
PSAT1	T vs UT	1.94632e-05	0.00333307	6.0382		C vs UT	1.29563e-08	5.32505e-06	91.7896		TC vs UT	7.44727e-09	6.12166e-06	127.751		3.15116	4.27581	4.869		37.6441	18.2347	18.3667		372.162	393.424	363.057		497.636	503.357	569.829
RELB	T vs UT	2.06973e-05	0.003421	7.63831		C vs UT	4.2553e-05	0.000257701	6.17564		TC vs UT	7.61388e-05	0.000340883	5.3236		5.85207	14.3613	5.67021		78.6269	67.5591	51.5206		50.3886	51.0724	58.3863		46.0292	40.9996	50.7649
RGS16	T vs UT	9.94967e-05	0.00659567	39.1812		C vs UT	7.05572e-05	0.000370831	56.4323		TC vs UT	5.88909e-06	6.39757e-05	263.518		0.210171	0.587602	1.7566		28.3198	29.824	41.9397		16.429	51.4756	76.2445		157.601	243.199	272.323
SDC4	T vs UT	4.00281e-06	0.00244833	12.2452		C vs UT	7.07219e-05	0.000371064	5.22414		TC vs UT	7.77765e-06	7.53407e-05	9.29556		8.73306	7.83347	7.98139		150.183	93.4672	56.9443		44.0661	34.7651	49.4106		87.8116	66.7777	73.5974
SEMA7A	T vs UT	5.55524e-07	0.0021304	6.53769		C vs UT	3.83736e-08	8.69402e-06	14.0975		TC vs UT	2.48538e-08	8.3081e-06	16.319		2.9711	4.37373	3.02005		21.4242	26.7783	19.5599		51.7771	53.5365	40.8055		58.6771	59.8244	50.6434
SERPINE2	T vs UT	0.000585506	0.0124479	19.7712		C vs UT	0.00745285	0.0145956	6.379		TC vs UT	0.000295277	0.000947869	28.5489		0.0301101	0.195934	0.369889		4.85738	4.43018	2.49478		0.62277	1.83691	1.34178		7.13709	6.23269	3.6435
SGK1	T vs UT	0.00270597	0.0258909	6.59516		C vs UT	2.18661e-06	4.08221e-05	127.922		TC vs UT	2.80164e-05	0.000170505	32.6212		2.88107	3.62303	2.52699		35.5189	15.98	8.06261		449.944	228.844	476.487		78.191	62.5807	153.834
SHMT2	T vs UT	5.17316e-06	0.00244833	7.51943		C vs UT	1.01341e-07	9.93148e-06	25.965		TC vs UT	6.20136e-08	9.59336e-06	32.0797		16.0236	14.5897	17.411		180.933	103.474	76.7091		429.674	410.109	407.171		523.261	484.035	533.31
SLC1A5	T vs UT	2.98744e-05	0.00397532	5.46767		C vs UT	1.03011e-07	9.93148e-06	33.8949		TC vs UT	5.22131e-08	9.19697e-06	46.7602		11.2839	21.1827	18.0191		132.102	77.4484	66.4891		546.987	563.935	600.286		807.744	756.951	796.027
SLC41A2	T vs UT	1.30102e-05	0.00273923	9.65273		C vs UT	5.8961e-07	2.1606e-05	31.8367		TC vs UT	1.08685e-06	2.83066e-05	24.5501		0.630313	1.72997	0.708863		9.28098	11.2335	9.11111		29.0261	33.1076	35.5777		19.1525	28.7887	27.4066
SLC6A9	T vs UT	0.000572527	0.0124252	8.71746		C vs UT	2.79117e-06	4.65069e-05	113.772		TC vs UT	1.17042e-06	2.90953e-05	204.326		0.210171	0.065378	0.400705		2.94916	1.46361	1.48245		22.7036	20.8323	33.4033		41.9637	40.7878	55.4251
SMS	T vs UT	0.000556279	0.0123653	4.24617		C vs UT	6.67977e-06	7.76731e-05	13.4884		TC vs UT	3.96435e-06	5.19991e-05	15.8226		2.85062	3.01999	3.71543		17.8052	15.7558	7.14299		34.3525	59.0254	35.9228		47.4587	58.615	45.6021
SPHK1	T vs UT	0.000854326	0.0146689	4.64733		C vs UT	1.92297e-05	0.000151989	16.3668		TC vs UT	3.59475e-06	4.92481e-05	34.0506		0.180161	0.783437	0.308258		2.342	1.97782	1.59091		5.65202	8.82577	6.33838		13.8675	16.3235	13.1163
SPRED2	T vs UT	0.00836525	0.0460674	5.51066		C vs UT	0.000181865	0.000742518	19.811		TC vs UT	0.000361132	0.00111347	14.191		0.900404	1.82789	0.462337		9.84477	5.89369	1.84399		29.4092	18.9954	14.8048		16.7133	15.7724	12.7925
SPRY4	T vs UT	4.55696e-05	0.00476131	43.5195		C vs UT	4.08772e-06	5.81333e-05	184.703		TC vs UT	6.82867e-06	6.96999e-05	133.658		0.0901304	0.228573	0.0309158		6.8957	5.93324	2.38632		22.512	23.789	18.2747		17.7974	19.4186	9.51341
STX11	T vs UT	0.000110791	0.00668027	5.28483		C vs UT	3.28914e-06	5.05675e-05	13.301		TC vs UT	3.89578e-06	5.14796e-05	12.5665		9.87343	14.0675	8.25873		79.6681	59.8062	30.6955		148.435	138.747	141.108		132.08	127.874	144.684
TMEM217	T vs UT	2.46886e-05	0.00349897	11.2941		C vs UT	1.71365e-05	0.000140487	12.6783		TC vs UT	1.09299e-06	2.83066e-05	36.7461		0.150151	0.241158	0.131434		2.34061	2.44135	1.12196		2.34292	2.94017	1.34443		6.58511	6.81816	5.80548
TNF	T vs UT	3.44962e-05	0.00438493	9.03734		C vs UT	1.40769e-06	3.26871e-05	30.9438		TC vs UT	3.95966e-07	1.78837e-05	56.5043		15.5754	32.1494	16.1476		219.957	208.328	148.952		565.061	943.838	467.554		1295.48	1496.05	817.543
TNFRSF18	T vs UT	5.75581e-06	0.00244833	25.3974		C vs UT	9.55461e-07	2.6608e-05	57.986		TC vs UT	8.34596e-07	2.49316e-05	61.721		3.75137	1.66469	2.06476		89.1225	65.1859	35.6849		109.159	198.737	125.887		114.418	151.533	195.772
TNFRSF9	T vs UT	1.9153e-06	0.0021304	97.2283		C vs UT	1.5642e-06	3.43437e-05	98.425		TC vs UT	2.32771e-07	1.37765e-05	341.502		2.01078	2.90497	4.6841		511.662	296.222	125.493		223.874	450.065	270.927		1067.98	1139.8	1070.6
TRAF1	T vs UT	0.000204059	0.00819081	7.58726		C vs UT	7.78338e-05	0.000397342	9.2247		TC vs UT	4.25342e-05	0.000225763	11.232		65.0012	74.4498	40.6765		618.368	545.449	202.857		435.565	581.848	644.209		530.98	738.638	753.565
TRAF4	T vs UT	5.68365e-05	0.00529136	16.7426		C vs UT	5.56942e-05	0.000313423	14.8304		TC vs UT	1.59302e-05	0.000119551	25.3223		6.57231	13.0642	5.36205		177.138	186.446	54.9555		107.258	126.242	137.239		180.507	179.636	272.877
TRIB1	T vs UT	0.00100658	0.015871	19.0156		C vs UT	0.000994334	0.00273489	14.7764		TC vs UT	0.000151964	0.000567105	34.2173		0.540282	0.750798	0.678047		19.5593	15.4263	2.45863		13.2199	10.3938	5.48293		26.154	26.6264	14.5979
ULBP1	T vs UT	0.000278782	0.0090936	7.10653		C vs UT	1.89881e-07	1.27284e-05	174.154		TC vs UT	1.51984e-07	1.24442e-05	201.251		0.120141	0.130656	0.308258		1.97711	1.34495	0.650886		38.1682	29.0307	30.1626		37.9431	36.7587	37.8085
UTS2	T vs UT	0.00136238	0.0185724	14.4956		C vs UT	0.00343165	0.00754766	8.26679		TC vs UT	0.00020996	0.000725564	29.6614		0.863921	0.167165	1.15403		17.7282	10.5837	3.36251		5.86335	8.24343	3.9571		21.5036	24.8881	18.4218
VDR	T vs UT	2.72697e-05	0.00373595	33.113		C vs UT	0.000727992	0.00214234	8.32875		TC vs UT	3.03406e-05	0.000179898	27.6331		1.71068	2.5133	4.19105		139.385	103.83	35.4319		14.9442	19.9811	35.1614		67.5303	66.1848	98.8181
VEGFA	T vs UT	0.000305811	0.00953579	6.35273		C vs UT	9.1822e-08	9.91583e-06	197.781		TC vs UT	1.14672e-07	1.1947e-05	169.372		0.930414	0.554963	0.554784		7.24265	3.00623	2.71171		158.349	94.8876	150.269		126.253	85.9845	133.308
WARS	T vs UT	0.0012467	0.0177094	6.27922		C vs UT	8.82137e-06	9.07151e-05	33.1626		TC vs UT	3.72397e-06	5.01633e-05	50.3244		26.6405	29.9325	28.2615		299.332	156.026	77.3368		1080.52	1147	585.818		1693.52	1666.97	908.765
ZBED2	T vs UT	0.000189591	0.0080176	41.2801		C vs UT	0.00372662	0.00811108	12.234		TC vs UT	1.68579e-05	0.000123504	153.342		0.570293	0.587602	0.400705		40.0293	14.0419	10.2681		1.53283	5.64494	11.8902		84.0179	47.7833	107.197
ZFHX2	T vs UT	0.000700081	0.0134875	10.6992		C vs UT	0.00442523	0.009335	5.00353		TC vs UT	0.00211877	0.00473439	6.38897		0.118042	0.470434	0.184995		3.78219	3.48088	1.01243		1.14964	1.70251	1.01793		1.94245	1.86564	1.1336
