# Supplementary material for: TCR and Inflammatory Signals Tune Human MAIT Cells to Exert Specific Tissue Repair and Effector Functions
Source: Cell Rep. 2019 Sep 17;28(12):3077–3091.e5. doi: 10.1016/j.celrep.2019.08.050 (PMC6899450; doi:10.1016/j.celrep.2019.08.050)
Supplement: Table S2. Comparison of Gene Expression among Stimulatory Conditions, Related to Figure 4 — List of the p values, FDRs and fold changes compared to UT of each of the 1,594 genes whose expression was altered in at least one condition. Also contains gene expression values for each of the individual samples analyzed. [file mmc3.xlsx]

## Sheet: 1594 genes
																Gene expression values in each sample
Gene Name	Contrast 1	P value	FDR	Fold-Change		Contrast 2	P value	FDR	Fold-Change		Contrast 3	P value	FDR	Fold-Change		UT1	UT2	UT3		T1	T2	T3		C1	C2	C3		TC1	TC2	TC3
AARS	T vs UT	5.57941e-05	0.00528263	2.90344		C vs UT	1.28678e-06	3.10948e-05	5.65123		TC vs UT	7.51961e-07	2.36378e-05	6.41447		16.89	18.3197	23.0903		75.1182	49.5757	44.5765		103.309	111.779	114.379		114.637	128.497	130.83
ABCA2	T vs UT	0.00613266	0.0391791	-1.91806		C vs UT	2.23634e-06	4.13404e-05	-8.42367		TC vs UT	4.10417e-06	5.27942e-05	-6.96951		81.3875	55.7478	56.0847		25.4574	34.1355	41.1442		7.18475	7.79536	7.95764		8.08568	7.25026	12.3877
ABCA7	T vs UT	0.00483532	0.0343826	-3.15411		C vs UT	1.61265e-05	0.000134442	-14.681		TC vs UT	5.01263e-06	5.90877e-05	-24.03		29.4101	19.0613	13.3742		4.25022	7.47587	7.88185		1.05385	1.03051	2.12828		0.632492	0.848071	1.09312
ABCD2	T vs UT	0.256224	0.411092	1.30532		C vs UT	0.000271522	0.000991666	-3.75567		TC vs UT	1.50984e-05	0.000115414	-7.29106		8.76306	12.0765	9.553		13.5745	15.0703	11.0273		3.64032	2.50892	1.94322		1.0842	1.06006	2.02421
ABCE1	T vs UT	0.00889844	0.0476653	2.03231		C vs UT	0.000276225	0.00100646	3.65806		TC vs UT	1.87308e-05	0.000131896	6.18255		29.6192	35.0218	28.9954		69.7778	72.9769	47.5438		84.4853	171.494	86.5485		173.588	223.52	181.803
ABCF2	T vs UT	0.00226083	0.0237445	1.53138		C vs UT	3.61866e-06	5.36275e-05	2.94745		TC vs UT	3.60726e-07	1.67209e-05	4.26314		32.9812	32.9655	37.1022		60.2393	50.3131	47.2544		87.2701	120.646	95.8148		148.971	156.831	133.509
ABHD15	T vs UT	0.578681	0.712477	-1.08971		C vs UT	7.16465e-06	8.1195e-05	-5.06231		TC vs UT	3.28257e-06	4.72718e-05	-6.10142		89.1805	80.7258	101.259		75.7578	72.2594	100.826		18.7334	13.1157	21.7164		14.6109	11.9203	17.9119
ABLIM1	T vs UT	0.20942	0.358069	-1.57155		C vs UT	0.000380769	0.00128627	-7.90245		TC vs UT	0.000230632	0.000779306	-8.28009		6.48229	7.2786	9.89254		3.21061	4.82605	7.01432		0.72367	1.34411	0.925396		0.413698	1.61138	0.831583
ABTB1	T vs UT	0.00806702	0.044987	-1.83039		C vs UT	3.96349e-07	1.68517e-05	-12.6225		TC vs UT	5.74413e-07	2.12051e-05	-11.6891		55.4289	42.4308	42.8957		23.289	23.8909	29.7193		5.36464	2.73292	3.05358		4.38167	3.77357	3.88639
ABTB2	T vs UT	0.00784053	0.0443207	1.89788		C vs UT	2.87897e-08	7.35445e-06	58.193		TC vs UT	5.10582e-08	9.19697e-06	43.7787		0.495419	0.25473	0.591697		0.846096	0.968298	0.732268		25.577	26.4619	26.0472		16.94	20.0282	21.7761
ACACB	T vs UT	0.122229	0.247468	-3.06738		C vs UT	0.000853883	0.00242981	-27.2974		TC vs UT	0.000388574	0.00118097	-25.6988		12.0342	6.00568	9.9536		2.77569	2.37336	3.97713		0.431179	0.224102	0.370218		0.722834	0.0424986	0.323958
ACBD4	T vs UT	0.242464	0.395238	-1.44219		C vs UT	0.000387912	0.00130432	-4.45707		TC vs UT	0.000150289	0.000562558	-5.82625		7.83274	3.39456	4.37594		3.59969	2.80845	4.41099		1.62862	0.761706	1.11045		0.858346	0.848071	0.971674
ACER2	T vs UT	0.00525993	0.0359307	-2.23621		C vs UT	7.6048e-05	0.000391186	-5.38707		TC vs UT	6.51939e-05	0.000305759	-5.51559		3.09114	2.70914	3.14331		0.824103	1.18673	1.98861		0.479077	0.672105	0.509013		0.632492	0.381687	0.607333
ACO2	T vs UT	0.00108289	0.0165037	1.47768		C vs UT	7.71974e-08	9.50441e-06	4.24171		TC vs UT	3.50776e-07	1.67209e-05	3.2914		15.7949	18.2273	14.9473		26.9614	22.3324	23.0673		67.8712	75.0637	64.7795		57.4494	56.1677	47.5612
ACOT7	T vs UT	0.00218889	0.0234604	2.14616		C vs UT	7.69944e-06	8.41304e-05	5.29363		TC vs UT	1.49471e-06	3.18853e-05	7.84449		1.41058	1.56677	1.66415		4.71474	2.57113	2.67556		7.23265	7.43696	9.90078		12.9641	10.8965	12.5496
ACP6	T vs UT	0.991129	0.994921	1.01064		C vs UT	0.000419329	0.00137949	-3.80826		TC vs UT	9.3532e-05	0.000398497	-5.21962		9.63335	5.45082	6.68713		10.1483	5.41904	6.43565		2.39498	1.70251	1.61937		1.53591	0.975267	1.65987
ACSL6	T vs UT	0.00511217	0.0354118	-2.44341		C vs UT	1.09228e-06	2.8716e-05	-22.2427		TC vs UT	1.60608e-06	3.33384e-05	-19.9639		17.2859	13.0883	12.7887		4.46706	5.06305	8.13493		0.431179	0.537704	0.97166		0.677663	0.59368	0.890709
ACSS1	T vs UT	0.242858	0.395619	-1.30099		C vs UT	6.96965e-05	0.000367247	-4.27266		TC vs UT	2.13058e-05	0.000143945	-5.7288		51.9178	45.4988	34.7913		32.6133	33.9377	35.0703		14.8484	7.25775	8.83667		9.757	7.20786	6.11292
ACSS2	T vs UT	0.197758	0.344206	-1.54718		C vs UT	0.0948554	0.131191	-1.85632		TC vs UT	0.00134589	0.00325967	-4.6372		2.25086	5.3529	3.79044		1.38789	2.65024	3.32634		1.43703	1.97131	2.72972		0.587321	1.06006	0.809745
ACTN1	T vs UT	0.00353103	0.0293494	7.38256		C vs UT	0.000405346	0.00134533	17.1235		TC vs UT	0.000273028	0.000891023	18.196		0.450252	0.457046	1.41809		9.94268	4.54884	2.6758		18.8239	15.8594	5.13549		16.4874	16.0691	9.75632
ACTR3	T vs UT	0.000174339	0.00782987	1.93934		C vs UT	1.10506e-07	9.93148e-06	5.71331		TC vs UT	7.86261e-07	2.39965e-05	3.85644		83.3826	83.9065	83.5145		201.072	147.572	137.75		517.611	506.195	409.114		312.6	332.432	322.178
ACVR1B	T vs UT	0.419105	0.573663	1.09449		C vs UT	1.51808e-06	3.3813e-05	4.1488		TC vs UT	1.38983e-06	3.09498e-05	4.22026		14.615	13.5453	19.2908		18.6919	14.9121	18.3306		60.1117	62.4521	74.3012		57.7736	72.2047	70.2775
ADAM1	T vs UT	0.0166895	0.0688001	-2.17198		C vs UT	0.000270027	0.000987082	-5.09899		TC vs UT	0.00737264	0.0136412	-2.64152		4.38158	3.65567	2.65026		2.08179	1.89871	0.940125		1.00595	0.627305	0.462748		1.44557	1.10246	1.49794
ADAM19	T vs UT	0.873335	0.921278	-1.17598		C vs UT	4.98585e-05	0.000288888	40.6536		TC vs UT	0.00013761	0.000528743	23.9786		13.1746	3.62303	23.112		11.2759	4.11375	18.5475		482.038	599.17	541.259		276.267	321.509	359.2
ADAM22	T vs UT	0.667285	0.777249	-1.23866		C vs UT	0.00503154	0.0104144	-5.14227		TC vs UT	0.0126344	0.0217634	-3.85567		2.80655	2.74226	2.81853		2.42549	2.26709	2.06259		0.20187	0.403303	1.02199		0.870662	1.07831	0.221169
ADCY7	T vs UT	0.00402752	0.031311	-2.46996		C vs UT	0.00458459	0.00962178	-2.60044		TC vs UT	0.000217887	0.000746886	-4.94967		63.1409	57.2983	69.9224		15.367	19.2455	42.4582		25.0646	17.5649	30.5742		13.561	11.8668	13.0316
ADM2	T vs UT	0.0222531	0.0820761	1.76362		C vs UT	7.91375e-07	2.50102e-05	13.1897		TC vs UT	8.67837e-07	2.53169e-05	12.6526		3.51128	3.264	4.40676		9.3677	5.61681	4.73637		57.8606	37.8566	51.7708		45.3518	42.6527	53.4772
ADPRH	T vs UT	0.00980685	0.0506456	3.89443		C vs UT	0.00260624	0.0060054	4.61245		TC vs UT	0.0168123	0.0279601	2.90783		6.18218	5.90777	4.59166		36.4294	20.7265	7.80954		32.5226	19.6226	24.798		17.3005	12.4229	18.7839
ADRB2	T vs UT	0.0552523	0.148682	-1.46739		C vs UT	2.45678e-05	0.000177771	-4.63987		TC vs UT	7.95306e-07	2.41019e-05	-10.9461		38.7732	45.2051	34.1748		19.7328	29.9823	30.804		9.10066	8.91537	7.44873		2.4845	3.81597	4.49363
ADSL	T vs UT	4.72248e-05	0.00476475	1.97465		C vs UT	9.95682e-08	9.93148e-06	4.65927		TC vs UT	1.06184e-07	1.1947e-05	4.57904		6.75238	7.605	7.05692		15.0924	14.3583	12.835		28.6429	38.9316	32.2004		32.3424	36.0812	29.6332
AEBP1	T vs UT	0.0548207	0.14778	2.17027		C vs UT	0.0198759	0.0337887	2.94532		TC vs UT	0.000694711	0.00187946	6.99364		0.300201	0.457046	0.986205		0.824103	1.62183	1.33783		0.814361	2.28492	2.03575		2.98137	4.07036	5.14134
AGAP1	T vs UT	0.282299	0.438934	-1.32257		C vs UT	0.000154111	0.000650972	-5.84313		TC vs UT	0.000563727	0.00159052	-4.19619		19.4467	17.3641	25.8547		11.8831	12.9739	22.5246		3.49663	2.50892	4.71911		2.98138	5.59671	6.3558
AGK	T vs UT	0.0126587	0.0583046	2.64618		C vs UT	0.00031817	0.0011244	5.12893		TC vs UT	5.64276e-05	0.000275696	8.21085		5.22324	4.771	4.64396		20.7741	11.4706	6.49056		23.9677	29.9814	21.1291		46.9949	43.8536	29.3435
AGMAT	T vs UT	0.000120698	0.00686928	9.29477		C vs UT	0.000259664	0.000960018	7.0252		TC vs UT	1.66831e-05	0.000122954	16.9985		0.690333	0.750798	0.369889		8.93402	4.82572	3.07326		3.16135	6.13775	3.42369		10.7508	11.5325	8.50137
AGPAT5	T vs UT	0.000473245	0.0114305	2.27988		C vs UT	0.000109942	0.000511156	2.76122		TC vs UT	1.0145e-05	8.86558e-05	4.01217		13.8948	14.4918	16.086		42.8482	32.0786	26.4654		36.7376	52.1026	33.9585		61.1613	62.5379	54.7323
AGRN	T vs UT	0.00110327	0.0166734	5.85238		C vs UT	0.559508	0.614641	1.24415		TC vs UT	0.731776	0.770455	1.39993		1.14048	1.56677	1.41763		8.19675	10.0865	5.85718		1.43703	1.61291	2.08202		0.993859	0.975267	3.80543
AHCY	T vs UT	0.000699098	0.0134875	2.57441		C vs UT	0.000268227	0.000981086	3.06188		TC vs UT	1.20795e-05	9.87013e-05	5.35127		9.72339	11.2279	13.8056		36.0827	24.7611	28.6347		23.1347	44.9795	38.3073		63.285	61.9444	60.764
AHNAK	T vs UT	0.0865231	0.197546	-2.51581		C vs UT	0.00124547	0.00327295	-7.9505		TC vs UT	0.000143229	0.000544393	-23.8168		2397.63	1878.97	1707.08		620.867	724.795	1032.77		336.863	58.8677	356.886		69.8794	51.0056	130.353
AHSA2	T vs UT	0.00979084	0.0506393	-2.60117		C vs UT	0.00014566	0.000626655	-6.1259		TC vs UT	0.000302393	0.000965183	-5.41216		66.6839	48.2596	29.1631		16.2348	22.5634	16.6025		7.26223	4.64707	11.6148		10.1128	7.51908	8.99461
AK2	T vs UT	0.0138604	0.061214	1.75521		C vs UT	1.34727e-05	0.000119596	5.36152		TC vs UT	5.39143e-06	6.10434e-05	6.51165		51.6637	47.8081	46.6282		102.864	85.3149	68.2574		226.095	359.239	197.984		334.9	367.438	249.013
AK2P1	T vs UT	0.00396065	0.0310852	2.17334		C vs UT	6.87797e-06	7.90357e-05	7.4746		TC vs UT	3.49446e-06	4.86305e-05	8.94691		6.97614	5.94882	8.25525		17.918	15.7458	12.368		49.7498	70.0386	38.5253		71.5107	72.7344	45.2523
AK3P1	T vs UT	0.396164	0.553754	-1.31331		C vs UT	0.000247317	0.000928003	19.7723		TC vs UT	0.0108817	0.0190802	6.26895		1.04408	1.26977	1.2186		0.415619	0.675111	1.599		22.2111	19.183	28.4503		5.46971	2.28899	14.386
AK4	T vs UT	0.00573097	0.0375753	5.27949		C vs UT	5.86579e-07	2.1606e-05	346.26		TC vs UT	3.4832e-06	4.85287e-05	117.39		0.292097	0.219243	0.276397		1.18895	0.629058	2.34085		83.0491	66.8146	122.898		21.3852	15.1698	55.9175
AKAP5	T vs UT	0.257798	0.412704	1.85529		C vs UT	0.00108289	0.00292936	-9.70515		TC vs UT	0.00483516	0.00950989	-5.87684		2.52095	3.23136	3.29739		5.94159	6.32879	4.51945		0.287486	0.0897007	0.555277		0.180783	0.508883	0.850227
AKAP7	T vs UT	0.903985	0.942272	1.04292		C vs UT	0.00290316	0.00657167	-2.664		TC vs UT	0.000304191	0.000969619	-4.2608		12.2442	11.8481	9.52217		13.2275	8.7416	13.0881		6.08311	3.89773	2.63719		3.52342	2.54401	1.8218
AKAP8L	T vs UT	0.00844444	0.0462961	-1.57898		C vs UT	3.96127e-06	5.69259e-05	-4.52458		TC vs UT	1.04647e-05	9.0182e-05	-3.75913		26.1657	26.6758	21.4305		11.3982	17.675	17.9648		6.09376	5.41732	4.90417		6.82237	7.30828	5.62713
AKR1A1	T vs UT	0.00126594	0.0178466	1.97032		C vs UT	5.91842e-06	7.21089e-05	4.12597		TC vs UT	5.09837e-06	5.96422e-05	4.21169		8.73305	7.89874	7.54997		21.3374	12.8948	13.4135		31.5168	39.1557	29.1007		33.02	35.0637	33.7623
ALOX5AP	T vs UT	0.513311	0.657708	1.28157		C vs UT	0.17093	0.219196	-1.64115		TC vs UT	0.00258105	0.00559402	-4.17576		66.1712	79.2796	55.7143		77.586	84.4481	95.774		50.7714	21.1906	50.6137		10.8863	7.25026	30.038
ALS2CR8	T vs UT	0.197585	0.34396	-1.72827		C vs UT	0.000382189	0.00128965	-8.69284		TC vs UT	0.00156623	0.00369712	-6.37		5.49196	5.37016	4.23969		2.41678	3.88901	2.43231		0.910162	0.179301	0.647807		0.949133	0.935181	0.486457
AMDHD2	T vs UT	0.0962691	0.211607	-1.39158		C vs UT	1.61034e-05	0.00013434	-4.99929		TC vs UT	2.20843e-05	0.000146699	-4.45796		7.16176	7.4583	6.46275		4.88575	4.69287	5.57168		1.20476	1.46395	1.54846		1.04484	2.27778	1.40663
AMICA1	T vs UT	0.509847	0.654902	-1.20027		C vs UT	5.08579e-06	6.63574e-05	-18.0929		TC vs UT	1.05103e-05	9.0182e-05	-13.6202		495.266	392.156	395.674		316.286	311.054	441.669		21.9372	14.605	34.3748		28.1415	18.7403	47.3238
AMIGO1	T vs UT	0.200142	0.347065	-1.54793		C vs UT	1.79635e-05	0.000145239	-18.6586		TC vs UT	0.000140357	0.000537454	-10.0303		19.8368	22.3578	31.9871		10.5387	13.8837	23.5008		0.718565	0.851306	2.40587		2.89103	2.03523	2.46952
AMOT	T vs UT	0.651717	0.765812	-1.12965		C vs UT	0.000637554	0.00192202	-4.23135		TC vs UT	3.11324e-05	0.000183228	-11.2167		4.83174	5.45082	6.47143		4.12011	4.31152	6.3995		1.34124	0.582504	2.03575		0.496979	0.551281	0.445405
ANAPC10	T vs UT	0.019652	0.0760066	1.58903		C vs UT	1.57367e-05	0.000132164	4.61684		TC vs UT	2.77609e-05	0.000169368	4.03929		2.1314	2.67183	1.63564		3.68872	3.36221	3.18062		8.0041	13.2907	8.43245		8.4825	10.0042	7.52179
ANAPC10P1	T vs UT	0.0777111	0.184442	1.82638		C vs UT	0.00270515	0.00618823	4.60433		TC vs UT	0.00395179	0.00799436	4.16311		0.780364	0.135325	0.678047		0.997577	0.791186	1.122		2.63447	2.39027	2.31334		2.58674	2.33846	1.70969
ANGPTL6	T vs UT	0.423041	0.577582	-1.25402		C vs UT	0.00102415	0.0027987	-3.56204		TC vs UT	0.000239201	0.00080233	-5.08023		9.97956	6.78394	6.65479		7.33945	6.43102	4.90412		1.76304	1.44505	3.36632		2.16212	1.36853	1.07904
ANK3	T vs UT	0.106576	0.225749	-1.85364		C vs UT	0.0111998	0.0206479	3.26816		TC vs UT	0.00383383	0.0077905	4.14594		10.2622	10.0602	7.39308		4.85738	4.74376	5.35079		33.0016	43.2452	14.3318		44.6173	51.5865	18.7028
ANKAR	T vs UT	0.00565649	0.0372702	-1.869		C vs UT	2.30765e-05	0.000170891	-4.56881		TC vs UT	0.000864524	0.00225171	-2.44978		5.72395	4.83762	3.76794		3.05211	2.93464	1.6802		1.07741	1.03041	1.02856		1.77512	2.29408	1.7801
ANKRD13B	T vs UT	0.354829	0.514213	1.29008		C vs UT	0.0217482	0.0364689	2.18111		TC vs UT	0.000819949	0.00215564	4.19136		1.17229	0.700171	0.504782		1.44059	0.83074	0.795506		1.53283	2.40296	1.24925		3.31884	4.21574	2.4293
ANKRD13D	T vs UT	0.000634616	0.0129151	-2.1578		C vs UT	0.000220476	0.000850318	-2.45731		TC vs UT	9.16873e-06	8.34321e-05	-4.03626		40.4237	29.8322	28.9361		13.0974	17.3249	15.5467		15.5668	11.2898	13.5094		9.30529	6.44468	8.82523
ANKRD32	T vs UT	0.604154	0.730172	-1.05465		C vs UT	8.644e-07	2.58071e-05	4.31341		TC vs UT	2.12558e-05	0.000143923	2.60561		3.42125	4.30845	4.25268		4.25022	4.07419	3.0371		18.6802	16.4418	16.5629		10.5701	9.07339	11.578
ANKRD33B	T vs UT	5.81792e-05	0.00529136	7.54929		C vs UT	1.28108e-05	0.000115975	11.487		TC vs UT	7.37803e-06	7.2952e-05	13.5826		2.31088	3.36192	3.63636		33.8276	22.7834	13.6666		39.9468	24.1923	42.795		42.9576	34.2581	49.2265
ANO8	T vs UT	0.0351806	0.110629	-1.8122		C vs UT	0.000232312	0.000884623	-4.23723		TC vs UT	7.70138e-05	0.000343677	-5.23821		8.35818	5.70608	3.9307		2.89387	2.88869	4.14736		1.54772	1.2602	1.43895		1.52312	1.10246	0.809745
ANO9	T vs UT	0.105345	0.224163	-2.5351		C vs UT	0.000972909	0.00268306	-9.60317		TC vs UT	0.000586491	0.00163882	-11.585		21.3373	8.29041	7.98139		5.07422	5.4586	4.30252		1.38913	0.537704	1.98949		1.03903	0.466484	1.74084
ANXA1	T vs UT	0.163558	0.301897	-1.6325		C vs UT	0.00071047	0.00209772	-5.02155		TC vs UT	6.55554e-05	0.000307104	-10.3192		65.6023	63.744	44.7445		30.9219	32.5137	43.2051		13.9862	5.60014	15.0824		4.06548	3.85837	8.94667
ANXA2	T vs UT	0.565306	0.701583	1.1158		C vs UT	8.33973e-06	8.7752e-05	4.84861		TC vs UT	0.0013043	0.00317826	2.16586		24.4927	28.6044	24.79		34.6128	21.8546	30.4388		125.939	104.037	147.669		49.6328	47.1693	71.8908
ANXA2P2	T vs UT	0.597568	0.725412	1.08707		C vs UT	2.69759e-06	4.57535e-05	4.75142		TC vs UT	0.000455887	0.00134061	2.17968		67.5094	63.4888	66.0452		80.9987	57.6043	75.5962		294.669	282.428	359.14		115.951	130.134	183.406
APOB48R	T vs UT	0.903808	0.942167	-1.07254		C vs UT	0.205166	0.257685	-1.72205		TC vs UT	0.00354536	0.00729544	-5.98568		30.6103	27.939	42.8955		35.8051	25.1547	33.6236		17.5156	7.39212	34.0016		2.89128	1.99283	12.0638
AQP3	T vs UT	0.38871	0.546623	-1.354		C vs UT	0.00676186	0.0134409	-6.40498		TC vs UT	0.00258058	0.00559397	-8.01162		80.7288	97.46	147.237		37.2537	45.9226	157.167		10.9208	11.1106	28.7768		6.14333	6.82627	27.6496
ARAP3	T vs UT	0.985681	0.991552	1.00938		C vs UT	0.00393316	0.00848029	-1.95411		TC vs UT	1.23178e-05	0.000100052	-5.01885		10.9538	8.09458	7.76568		10.4519	9.88867	6.72489		5.89152	3.89773	3.93261		1.62625	1.61125	2.10518
ARCN1	T vs UT	0.0859847	0.196696	1.17301		C vs UT	1.49939e-07	1.1342e-05	4.0365		TC vs UT	7.57517e-07	2.36378e-05	3.10412		122.353	138.519	127.641		154.045	147.737	153.946		521.043	595.467	451.722		389.852	459.933	356.204
ARF4	T vs UT	0.025736	0.0897918	1.62143		C vs UT	8.34308e-06	8.7752e-05	5.87972		TC vs UT	2.36094e-05	0.000153293	4.57597		31.7208	37.8286	32.6339		67.3518	50.7873	47.5437		195.09	265.672	140.047		158.868	182.737	125.982
ARHGAP12	T vs UT	0.00903568	0.0481044	-1.75033		C vs UT	0.000149503	0.000635645	-3.34154		TC vs UT	7.3569e-06	7.28014e-05	-6.16933		10.3836	11.5217	10.6007		4.72727	4.5884	9.25573		3.40083	3.18092	3.14611		2.12313	1.52645	1.61939
ARHGAP31	T vs UT	1.80369e-05	0.00327051	9.32041		C vs UT	1.39676e-05	0.000121791	9.44656		TC vs UT	6.3524e-06	6.67164e-05	12.2581		6.15218	5.38554	10.6624		92.3751	76.1421	38.3965		69.308	68.2758	72.1304		83.3403	84.67	104.12
ARHGAP32	T vs UT	0.244311	0.397303	-1.37383		C vs UT	0.000813078	0.002336	-3.53448		TC vs UT	0.000429761	0.0012784	-4.18816		5.28189	9.13905	8.41281		4.03338	6.36834	6.21873		1.38913	1.97131	3.09984		1.49074	1.65364	2.30759
ARHGAP9	T vs UT	0.670897	0.779951	1.19549		C vs UT	0.000573399	0.00176922	-3.89662		TC vs UT	0.000293834	0.00094422	-4.4231		23.7812	23.1317	20.3214		38.5307	26.7706	15.0766		7.1909	4.92814	5.13549		6.94757	4.49435	3.75882
ARHGEF2	T vs UT	0.00146379	0.0189165	2.34076		C vs UT	0.000313932	0.00111165	2.78646		TC vs UT	2.63396e-05	0.000163941	4.3148		34.763	35.7016	46.3482		118.471	98.5803	56.3796		107.671	112.066	105.757		167.499	172.411	164.114
ARID3A	T vs UT	0.123569	0.249322	-1.5685		C vs UT	0.000341071	0.00118596	5.28345		TC vs UT	0.018622	0.0305575	2.26691		3.42126	2.28483	2.46536		1.518	1.30539	2.38632		19.3028	15.6354	8.23524		8.04051	6.23269	4.25073
ARID5B	T vs UT	0.0984215	0.214785	2.04609		C vs UT	0.00123406	0.00325059	7.39959		TC vs UT	0.000615234	0.00170086	8.02102		6.33224	5.71193	5.48531		15.2658	11.2731	9.32804		36.9292	16.3522	76.4295		44.7192	29.1703	66.7148
ARMC6	T vs UT	0.000271777	0.00905679	2.05416		C vs UT	3.69239e-05	0.000236505	2.63052		TC vs UT	1.28929e-06	3.01078e-05	4.44585		7.04293	7.60809	7.36351		17.3193	14.376	13.5261		15.1837	23.913	18.8129		32.4228	36.164	29.2865
ARPC5L	T vs UT	0.0216163	0.0806441	1.48421		C vs UT	2.09656e-06	3.97701e-05	5.03348		TC vs UT	1.80535e-06	3.53085e-05	5.16646		25.4786	27.5773	20.8116		45.7973	35.7136	28.124		128.751	139.149	103.91		133.482	130.715	117.437
ARRB2	T vs UT	0.0857967	0.196521	-1.69004		C vs UT	0.000694899	0.00205915	4.14795		TC vs UT	0.00202606	0.0045653	3.38986		61.1003	48.5671	39.5058		29.5341	27.5299	31.2018		149.583	299.621	169.56		93.4587	229.887	182.33
ARSA	T vs UT	0.65302	0.766544	-1.13477		C vs UT	0.00538107	0.0110214	-2.36062		TC vs UT	0.00012492	0.000491955	-4.86848		16.9858	12.5008	10.9705		11.753	11.7873	12.112		5.55623	3.76333	7.81885		2.39415	1.90804	4.00784
ARSB	T vs UT	0.1112	0.232113	1.19226		C vs UT	1.14027e-07	9.93148e-06	5.34911		TC vs UT	7.58756e-08	1.04623e-05	5.8474		6.9597	6.03832	7.58079		7.41612	7.3572	9.7619		33.0016	39.6484	37.4283		36.3613	42.4363	41.5348
ASB13	T vs UT	0.345533	0.50473	-1.4072		C vs UT	0.000358553	0.00123146	-8.97909		TC vs UT	0.00423452	0.00849937	-4.63426		9.96347	6.52791	11.8642		5.59465	4.03464	10.5211		0.814361	0.492904	1.85069		2.62001	1.27206	2.22662
ASB2	T vs UT	0.00596271	0.0384842	33.7048		C vs UT	0.0603669	0.0883575	5.92715		TC vs UT	0.127074	0.166065	3.74256		1.08047	0.718158	0.462337		55.9458	18.2346	2.02477		7.42424	3.98733	1.98949		3.92996	1.73844	2.79337
ASPH	T vs UT	0.0144214	0.0629436	-1.61811		C vs UT	1.31492e-05	0.000117924	-4.78145		TC vs UT	0.00045971	0.00134926	-2.58462		5.46194	6.33207	6.37897		2.90579	3.0052	5.32		1.00595	1.40673	1.38804		2.25864	2.58641	2.18614
ATAD3A	T vs UT	0.0880965	0.199895	1.76756		C vs UT	0.00226674	0.00534294	3.62663		TC vs UT	0.000198307	0.000693458	6.00974		4.22512	6.6378	4.05685		10.4073	10.7258	5.23849		12.3281	28.4778	13.3026		26.4108	34.8113	28.4419
ATF3	T vs UT	0.0647967	0.164561	1.8906		C vs UT	8.23418e-05	0.000413049	11.8819		TC vs UT	4.83091e-05	0.000247775	14.3417		2.19084	6.62582	1.63334		7.45949	8.46473	3.83251		37.5039	33.7348	52.9272		47.1131	49.564	53.1935
ATF4	T vs UT	0.0887313	0.200818	1.40317		C vs UT	6.66294e-06	7.76503e-05	5.76507		TC vs UT	1.0242e-05	8.92468e-05	5.23335		122.482	179.42	112.926		242.662	203.201	136.211		844.23	840.753	706.532		758.734	792.335	619.872
ATF4C	T vs UT	0.0306828	0.101074	2.55949		C vs UT	0.000833099	0.00238111	10.6157		TC vs UT	0.00115941	0.00287637	9.42551		0.123324	1.36354	0.171412		1.83331	1.49961	0.911424		5.31407	5.88528	6.40436		7.2095	3.92495	4.49567
ATG16L2	T vs UT	0.0341031	0.108414	-2.25218		C vs UT	0.00352587	0.0077287	-3.77006		TC vs UT	0.000931429	0.0023951	-5.0682		31.2696	18.1888	11.7127		9.32946	12.4427	5.38868		5.97157	4.15881	6.09512		4.22696	2.72629	5.11634
ATG9B	T vs UT	0.766082	0.847123	-1.04484		C vs UT	8.41803e-05	0.000418991	-2.78682		TC vs UT	1.19984e-06	2.94116e-05	-6.3418		3.06864	3.49994	2.96454		3.04759	3.31915	2.75723		1.05767	1.48399	0.879131		0.399516	0.576568	0.527136
ATHL1	T vs UT	0.150496	0.284862	-2.0203		C vs UT	0.000252357	0.000940617	-11.3009		TC vs UT	0.000102249	0.000424106	-15.2582		111.758	46.2497	29.0285		34.5649	38.526	19.4875		6.08311	3.89773	6.5697		3.2524	3.0952	5.91051
ATM	T vs UT	0.0860999	0.196887	-1.39797		C vs UT	4.58261e-06	6.20236e-05	-6.3238		TC vs UT	1.69323e-06	3.41695e-05	-8.4301		197.136	189.023	160.626		109.761	145.888	135.479		38.4796	19.7635	28.2216		19.8328	18.6192	26.4091
ATP10A	T vs UT	0.102802	0.220936	-1.38165		C vs UT	9.68692e-06	9.57049e-05	-5.59086		TC vs UT	9.27579e-05	0.000395746	-3.58887		6.72238	5.8425	6.19408		4.03338	4.19286	5.35101		1.38913	0.716905	1.24925		1.94245	1.90804	1.3765
ATP1A3	T vs UT	0.932309	0.958907	-1.03598		C vs UT	0.000135012	0.000590182	-6.52657		TC vs UT	0.0059512	0.011363	-2.95568		4.68168	5.90776	7.02611		5.07422	6.28924	5.64025		0.383281	1.34411	0.97166		1.76176	2.41682	1.78132
ATP1B3	T vs UT	0.00725312	0.0424017	2.04506		C vs UT	1.68718e-05	0.000138877	6.2179		TC vs UT	6.91806e-06	7.01754e-05	7.80891		20.6771	27.6452	19.6914		55.3385	48.1774	35.5763		112.944	188.7	121.259		192.745	211.781	126.587
ATP2A2	T vs UT	0.00682391	0.0411437	1.28223		C vs UT	2.17514e-08	6.09534e-06	4.35505		TC vs UT	2.05508e-08	8.3081e-06	4.41732		58.2798	62.4058	64.96		89.0356	76.6954	72.3096		265.115	280.228	263.153		280.291	298.566	241.198
ATP5G1	T vs UT	0.000542588	0.0122867	2.38921		C vs UT	1.97285e-05	0.000155234	3.98891		TC vs UT	1.00514e-05	8.81461e-05	4.45279		6.87242	6.49738	6.03999		19.77	15.1068	11.4973		20.3687	33.0961	23.9591		30.0704	27.8984	28.4591
ATP6V0B	T vs UT	0.184621	0.329154	1.23202		C vs UT	1.33354e-05	0.000118805	4.01482		TC vs UT	1.82137e-05	0.000130037	3.72934		14.375	17.5273	14.4527		18.4751	17.9182	20.7168		59.2977	80.7755	46.0334		64.8658	60.9265	47.0809
ATP6V1C2	T vs UT	0.0250875	0.0883796	1.56152		C vs UT	2.02282e-05	0.000157746	4.25399		TC vs UT	4.54306e-05	0.000237154	3.70564		5.21591	4.20471	4.31302		7.03569	8.12062	6.289		19.2473	23.4818	15.6937		18.6448	20.4358	11.8113
ATP8A1	T vs UT	0.0878003	0.199445	-1.4879		C vs UT	5.47477e-06	6.90908e-05	-8.88289		TC vs UT	9.64047e-05	0.000406661	-4.12507		66.0222	70.9909	58.3657		36.7768	48.2565	46.278		8.52589	6.89935	6.56971		17.3006	21.1569	8.9062
ATXN7L1	T vs UT	0.250358	0.404258	-1.78929		C vs UT	0.00238103	0.00557609	-7.72705		TC vs UT	0.000628036	0.00173159	-12.3786		12.4543	14.0675	19.1676		6.0717	6.44745	13.0158		1.77231	0.716905	3.42369		0.587321	0.59368	2.51
AUTS2	T vs UT	0.0187637	0.0739157	-1.76441		C vs UT	0.000142044	0.000614527	-3.93887		TC vs UT	3.08335e-05	0.000181729	-5.45691		82.7389	106.697	121.661		39.3789	57.8685	79.0705		30.032	28.2691	20.6805		16.8036	16.2812	23.9251
B3GALT2	T vs UT	0.914284	0.947951	-1.02332		C vs UT	0.00935576	0.0176792	-3.32953		TC vs UT	0.00188546	0.00430353	-4.72851		136.771	100.887	128.933		105.272	93.5856	159.379		48.9515	18.7266	42.4249		19.7397	11.8293	45.9589
B3GALT4	T vs UT	0.364672	0.52363	-1.31927		C vs UT	0.00619286	0.0124795	-2.72142		TC vs UT	5.17667e-05	0.000259254	-9.94309		17.2859	14.7203	16.1168		12.3601	9.69092	14.4259		8.2864	2.68812	6.70849		1.21971	1.27206	2.34807
B3GNT1	T vs UT	0.276533	0.433192	-1.35674		C vs UT	0.000553856	0.00172233	-7.08677		TC vs UT	0.00153642	0.00364002	-5.63116		8.04282	6.91957	12.727		4.20685	3.83687	12.365		1.29334	0.716905	1.89696		1.44557	1.56885	1.90276
B3GNT8	T vs UT	0.36705	0.526003	-1.42168		C vs UT	0.0105752	0.0196285	-3.61013		TC vs UT	0.000143028	0.000544072	-13.5469		31.1806	26.1113	36.1471		19.2558	14.833	31.6356		13.0283	4.48013	8.37403		1.67142	0.975267	4.25073
B3GNTL1	T vs UT	0.0628882	0.161342	-1.82041		C vs UT	0.000159153	0.000666787	-5.39856		TC vs UT	0.00201497	0.00454531	-3.28323		8.54144	3.56781	7.19997		4.0954	3.15967	3.35197		1.15421	0.778712	1.64382		1.94317	1.85109	2.08691
B4GALT2	T vs UT	0.00255537	0.0253234	2.1948		C vs UT	7.62164e-06	8.39884e-05	6.22084		TC vs UT	2.81862e-06	4.33392e-05	7.72349		2.79104	2.74178	3.20494		8.50034	5.18171	5.49563		14.7047	25.4019	14.2496		21.5466	23.1074	22.8321
B4GALT4	T vs UT	0.322962	0.481049	1.48714		C vs UT	0.0103384	0.0192295	3.26538		TC vs UT	0.00452064	0.0089888	4.09962		11.7641	9.49806	6.90284		20.0364	13.1717	8.67725		42.9165	30.778	18.2747		58.9003	36.0812	20.4841
B4GALT5	T vs UT	0.00205636	0.0228861	1.66805		C vs UT	1.93732e-07	1.27284e-05	6.55622		TC vs UT	8.68534e-07	2.53169e-05	4.72003		37.9929	32.9982	41.1084		63.6651	55.9299	67.3926		240.494	207.381	287.073		155.252	160.479	213.382
BACH2	T vs UT	0.00296899	0.0269968	4.36932		C vs UT	0.00317852	0.00708702	-3.83836		TC vs UT	0.236002	0.287086	-1.41228		33.3715	34.9238	44.0667		205.731	181.312	103.903		8.86117	5.37614	15.0361		16.4423	18.9522	44.1663
BAK1	T vs UT	0.190493	0.335301	1.27866		C vs UT	6.577e-06	7.70127e-05	5.07856		TC vs UT	1.35642e-05	0.000106726	4.36976		31.1971	29.3432	30.1607		49.9393	29.6563	36.3805		181.725	156.792	122.114		161.673	121.102	113.567
BAK1P1	T vs UT	0.833751	0.895249	1.02273		C vs UT	1.72407e-06	3.56662e-05	4.96655		TC vs UT	5.37229e-06	6.1024e-05	3.95077		6.31575	9.56276	8.97547		7.35088	7.88096	10.187		35.5399	46.4673	41.4314		30.4869	35.0108	32.6947
BATF	T vs UT	3.68286e-05	0.00444359	3.28352		C vs UT	1.6789e-08	5.88927e-06	25.1965		TC vs UT	2.83447e-08	8.3081e-06	20.7101		9.24322	10.771	9.83035		37.8609	34.175	25.9592		219.851	236.636	295.493		194.732	162.726	260.625
BATF3	T vs UT	0.00090469	0.0150945	12.3616		C vs UT	7.33715e-06	8.23176e-05	144.926		TC vs UT	4.24085e-06	5.33568e-05	206.094		0.270191	0.391768	0.832126		10.0616	5.69591	2.71171		39.8509	51.1174	125.563		69.3823	65.7599	172.779
BBS2	T vs UT	0.026421	0.091406	-1.96074		C vs UT	2.15063e-05	0.000163687	-9.01265		TC vs UT	3.57798e-05	0.000201353	-7.24765		22.9278	15.5403	17.114		8.38281	8.06933	11.8954		1.96518	1.79352	2.40843		2.98893	1.31614	3.36391
BCAS3	T vs UT	0.776549	0.854212	1.06567		C vs UT	0.000172999	0.000713222	-2.91493		TC vs UT	2.39565e-05	0.000154605	-4.19375		9.12318	10.3323	11.8642		9.28097	9.63872	14.4568		4.1672	2.59852	3.97887		2.12313	2.71361	2.63144
BCAT1	T vs UT	0.00114748	0.0169583	12.0963		C vs UT	9.34709e-06	9.41582e-05	93.5306		TC vs UT	2.40973e-06	4.07014e-05	242.351		0.150151	0.228573	0.339074		5.76812	1.93826	0.97628		25.2901	26.2084	15.6376		89.2115	50.5395	34.2077
BCCIP	T vs UT	0.0217086	0.0808754	1.79287		C vs UT	0.00122466	0.00323342	2.65226		TC vs UT	8.76745e-05	0.000379175	4.0719		11.0517	10.8243	10.9739		24.8492	21.0111	13.0354		21.9962	39.9581	25.1724		42.7484	50.4975	40.5157
BCL2	T vs UT	0.0140085	0.0615554	3.31653		C vs UT	0.000656144	0.001967	6.31832		TC vs UT	0.000705054	0.00190101	6.10137		50.5972	61.6879	31.4014		216.456	202.128	57.9565		375.39	286.015	246.453		308.157	295.435	273.093
BCL2A1	T vs UT	0.006766	0.0411215	5.63724		C vs UT	8.30598e-05	0.000415299	19.5854		TC vs UT	0.000145785	0.000551241	15.6857		3.33123	4.04734	3.79045		35.9095	21.5572	5.49563		79.7489	72.9344	66.0665		68.6593	58.7647	47.7694
BCL2L1	T vs UT	0.000230858	0.00852238	3.34379		C vs UT	7.22217e-06	8.14725e-05	6.67295		TC vs UT	1.83699e-06	3.56694e-05	9.84919		35.9822	42.8878	39.9065		164.107	148.527	84.5303		231.299	264.724	296.567		304.541	378.268	487.044
BCL3	T vs UT	0.00201713	0.0227758	2.49627		C vs UT	1.17183e-05	0.000108509	7.18965		TC vs UT	0.000104431	0.000430476	4.31974		7.59267	12.4356	6.84121		22.1181	27.0948	17.8606		61.9317	52.4613	78.7888		34.3299	30.5695	51.1696
BCL9L	T vs UT	0.0450256	0.129681	-1.73736		C vs UT	2.3507e-05	0.000172435	-7.75646		TC vs UT	2.78008e-05	0.000169527	-7.41774		207.604	221.937	368.619		112.374	135.361	211.675		33.8895	25.9766	43.0367		27.3915	35.701	44.5091
BEND3	T vs UT	6.20501e-05	0.00537273	3.22767		C vs UT	3.59038e-05	0.000231655	3.56178		TC vs UT	2.08662e-06	3.79757e-05	6.29074		2.13082	2.35011	2.36714		9.19423	6.32879	6.58027		5.93941	8.73617	9.7157		13.7772	12.34	16.9622
BHLHE40	T vs UT	0.00140186	0.018694	4.39017		C vs UT	2.02396e-05	0.000157746	12.4904		TC vs UT	2.75801e-05	0.000168662	11.254		80.9075	97.2306	102.178		555.733	508.331	166.571		1268.63	1054.87	1177.77		947.224	1050.01	1157.45
BLK	T vs UT	0.952002	0.971131	1.05071		C vs UT	0.0223001	0.0372322	-5.54719		TC vs UT	0.00811667	0.0148023	-7.7919		49.3457	14.8106	45.3125		60.3438	11.3297	43.3463		9.37397	3.11566	7.24448		5.37074	1.69969	6.97862
BLM	T vs UT	0.00350035	0.0293202	2.64386		C vs UT	4.93729e-06	6.5262e-05	12.2539		TC vs UT	1.30861e-05	0.000104706	8.81894		5.22186	4.24317	6.59468		16.8271	16.8107	8.82187		86.3596	45.2934	65.141		49.7335	38.5403	53.3559
BMP8B	T vs UT	0.347279	0.506529	-1.42254		C vs UT	0.00495828	0.0102801	-3.76727		TC vs UT	0.00215638	0.0048045	-4.46072		5.53858	4.29676	5.02424		4.57741	2.95672	2.9117		1.0992	0.716905	2.12828		0.722834	0.584879	2.0235
BNIP1	T vs UT	0.0473225	0.134135	1.60285		C vs UT	0.000138081	0.000600545	3.80974		TC vs UT	5.38429e-05	0.000266748	4.45371		3.12115	2.74178	2.65026		5.98496	4.1533	3.50712		11.735	13.6194	7.07862		13.9127	13.3556	10.6469
BNIP3P	T vs UT	0.315688	0.473697	-1.2588		C vs UT	0.000982232	0.00270514	7.24109		TC vs UT	0.384373	0.440703	1.44846		1.72432	1.48562	2.23666		1.43178	0.474607	2.42042		16.8839	9.29873	13.2567		2.52165	1.93637	3.43116
BOLA2B	T vs UT	0.00090734	0.0150979	2.18969		C vs UT	8.63448e-06	8.97665e-05	4.55052		TC vs UT	4.19621e-06	5.32845e-05	5.23043		6.30283	5.21803	7.05948		15.8021	10.1415	14.7416		26.8018	34.9937	22.7549		35.8409	29.5588	31.7834
BOLA3	T vs UT	0.00295309	0.0269123	1.9247		C vs UT	4.12638e-06	5.83948e-05	5.63059		TC vs UT	3.75927e-06	5.02931e-05	5.6862		1.02044	1.27302	1.63334		2.64558	2.88756	2.02477		7.18474	9.04976	5.87573		7.90499	6.52948	7.89413
BOP1	T vs UT	0.00549216	0.0367835	2.51752		C vs UT	0.000236357	0.000896428	4.68699		TC vs UT	2.08387e-05	0.000142102	8.27829		3.09122	3.83501	5.10663		13.2749	10.3008	6.71721		12.6068	27.3932	16.3979		36.4139	29.8835	33.3141
BRIX1	T vs UT	0.0854677	0.196022	1.41699		C vs UT	0.000152645	0.000646107	3.46798		TC vs UT	1.43904e-05	0.000111454	5.31808		9.56822	9.85985	7.21349		14.1084	12.6355	11.0071		25.3462	44.6536	22.3926		48.2748	52.0433	41.3639
BTBD11	T vs UT	0.242729	0.395514	1.26194		C vs UT	5.10835e-06	6.64534e-05	-6.03633		TC vs UT	3.19475e-06	4.63973e-05	-6.75144		28.9888	31.0387	27.8576		45.2267	37.9565	27.7227		5.98731	3.85293	4.71911		3.65894	3.73117	5.62713
BTBD2	T vs UT	0.0149478	0.0642181	-1.6659		C vs UT	6.51182e-06	7.63947e-05	-5.96537		TC vs UT	3.29466e-06	4.72718e-05	-7.18609		37.8897	37.4415	41.2515		18.5758	19.7815	31.6246		8.12917	4.78248	6.63159		4.73198	5.11793	6.37347
BTG2	T vs UT	2.29758e-05	0.00342769	4.50776		C vs UT	0.000532566	0.00167258	2.61172		TC vs UT	0.000629138	0.00173386	2.53791		157.883	137.443	192.014		882.887	761.703	552.226		507.426	324.934	440.44		466.801	325.454	444.572
BTG3	T vs UT	0.0987466	0.215343	1.5605		C vs UT	0.000209956	0.000820604	5.20516		TC vs UT	0.000348721	0.00108251	4.4952		5.36479	9.72517	4.32104		10.235	12.3675	7.6884		33.4236	45.3493	22.2645		28.9946	35.3838	22.8779
BTLA	T vs UT	0.173103	0.313808	1.63606		C vs UT	0.000767609	0.00222802	-4.75633		TC vs UT	0.00113962	0.00283412	-4.76864		3.48127	4.73276	3.9137		7.97992	6.76388	5.09792		0.574872	0.448103	1.52684		0.858346	0.551282	1.1336
BYSL	T vs UT	0.00322521	0.0281236	2.28886		C vs UT	4.24492e-06	5.95448e-05	9.36582		TC vs UT	1.25126e-06	2.99391e-05	13.6098		5.16185	7.08277	3.38984		14.7454	11.7477	9.29189		38.0308	62.2724	46.1262		66.8978	74.918	70.9655
BZRAP1	T vs UT	0.136422	0.265733	1.53787		C vs UT	0.000630828	0.00190547	-4.14033		TC vs UT	0.000875778	0.00227813	-4.0677		9.69338	5.09179	5.91673		11.0591	13.3299	7.44792		2.39498	0.985707	1.61937		1.58108	1.48405	2.02421
BZW1	T vs UT	3.04144e-05	0.00398947	2.79001		C vs UT	1.26892e-06	3.09809e-05	4.73145		TC vs UT	1.2846e-06	3.01078e-05	4.69501		55.8807	70.7896	59.9383		210.966	172.509	137.166		281.904	342.661	258.365		289.048	315.068	272.013
BZW1L1	T vs UT	1.86871e-05	0.00329161	2.64022		C vs UT	7.6753e-07	2.467e-05	4.37759		TC vs UT	7.5792e-07	2.36378e-05	4.36089		92.4762	110.741	105.537		321.923	264.707	228.551		429.789	530.825	390.988		449.513	483.743	413.19
BZW2	T vs UT	0.00245114	0.0246937	2.4854		C vs UT	5.5464e-05	0.000312698	5.1702		TC vs UT	5.3574e-06	6.09942e-05	8.98024		6.42227	4.66748	6.4406		18.8206	12.8543	11.895		20.116	43.5007	27.0188		54.5615	56.556	46.3094
C1QBP	T vs UT	0.00547594	0.0367747	2.11428		C vs UT	8.67274e-05	0.000427459	4.34213		TC vs UT	6.88638e-06	6.99881e-05	7.40442		17.9614	18.6795	19.9407		48.642	30.9966	39.9909		55.3953	121.24	69.0497		143.8	150.659	124.494
C2CD4A	T vs UT	0.000670804	0.0131764	186.973		C vs UT	0.00110452	0.00297872	151.53		TC vs UT	0.000591604	0.00164884	143.446		0.180161	0.195934	0.215811		87.0409	17.4831	6.14642		76.1102	4.88334	8.69789		50.4105	9.96376	24.5323
C3AR1	T vs UT	0.22346	0.374052	-1.15186		C vs UT	9.0614e-07	2.63806e-05	-5.14499		TC vs UT	7.04717e-08	1.04484e-05	-9.71508		38.8037	38.1552	46.2237		30.2279	29.7847	46.9297		7.56793	8.60175	7.77259		4.38167	4.45195	3.84591
CA11	T vs UT	0.935255	0.960815	1.03135		C vs UT	7.47639e-06	8.31984e-05	-5.90832		TC vs UT	0.000146034	0.000551825	-3.33897		4.62957	4.70956	5.24332		4.75557	4.0034	6.28066		0.526974	1.07531	0.86584		1.41679	1.42717	1.52339
CACNA2D2	T vs UT	0.595566	0.724349	-1.11122		C vs UT	0.000120982	0.000549318	-5.48866		TC vs UT	1.77368e-05	0.000127817	-9.02186		10.6047	12.1279	7.30677		8.58709	12.6971	5.74871		2.1555	1.83691	1.48057		1.53591	0.89047	0.903243
CACNB3	T vs UT	0.0970636	0.21265	-1.79026		C vs UT	0.0454275	0.0689804	-1.90255		TC vs UT	0.00136232	0.00329361	-4.09887		5.22186	5.09179	3.20494		2.42874	2.80846	2.31401		3.25714	1.16491	2.68346		1.44557	0.678477	1.17408
CALHM2	T vs UT	0.200915	0.347982	-1.57285		C vs UT	0.00154069	0.00389117	-5.30472		TC vs UT	0.000104688	0.000430556	-14.3591		52.5365	50.4928	64.7381		27.5192	22.0773	57.0682		16.1843	4.32822	11.1135		3.93546	2.44659	5.30165
CALR	T vs UT	0.000576415	0.0124252	2.17648		C vs UT	6.92689e-06	7.92749e-05	4.24497		TC vs UT	1.27953e-05	0.00010325	3.75921		104.858	115.968	130.287		317.266	223.099	223.824		479.547	609.429	401.489		460.4	487.626	371.883
CALU	T vs UT	0.278916	0.435652	1.20469		C vs UT	5.47675e-06	6.90908e-05	5.74077		TC vs UT	1.07396e-05	9.12609e-05	4.91868		22.5678	27.3842	25.4848		30.0112	29.2308	31.6357		142.353	185.921	104.79		128.917	150.643	91.4894
CAMK2D	T vs UT	0.0904626	0.203022	1.67505		C vs UT	0.00218662	0.00518979	3.05717		TC vs UT	0.000366703	0.00112867	4.36552		33.0112	41.3209	27.3954		68.6524	68.2305	33.5156		83.5824	140.716	86.7004		148.251	187.065	108.777
CAMK2G	T vs UT	0.00319853	0.027999	-1.97386		C vs UT	2.49339e-05	0.000179892	-4.58435		TC vs UT	1.82998e-05	0.000130426	-4.89433		39.1032	34.01	31.9561		12.1433	14.911	26.1761		7.24873	7.20884	8.46157		7.09847	6.50765	7.86143
CAMKK1	T vs UT	0.0759036	0.181621	-1.79871		C vs UT	0.000626994	0.00189808	-4.87792		TC vs UT	0.00316037	0.00662373	-3.5356		2.82105	4.99388	4.25268		1.38789	2.17559	3.14557		0.479077	1.25451	0.740337		1.31005	0.848071	1.25505
CAMTA2	T vs UT	0.0498165	0.138935	1.61758		C vs UT	0.000148426	0.000633373	3.43524		TC vs UT	2.30055e-05	0.000150962	4.98238		35.8331	31.7375	32.9994		77.1763	52.5308	32.9733		123.457	110.813	111.213		178.955	176.24	145.883
CAND2	T vs UT	0.936415	0.961517	-1.01249		C vs UT	0.0039334	0.00848029	-8.5049		TC vs UT	0.0800706	0.110396	-3.22256		2.89367	0.998901	5.22359		2.32632	1.38871	5.28868		0.475708	0.403303	0.192861		0.834676	0.678477	1.31571
CAPN12	T vs UT	0.321067	0.479124	-1.42461		C vs UT	0.000665199	0.00198738	-5.26025		TC vs UT	4.77083e-05	0.000245101	-12.4748		30.9564	25.4947	21.3632		20.6604	15.764	18.1969		8.55661	2.98216	3.25413		1.3783	1.45724	3.4022
CAPRIN2	T vs UT	0.023086	0.0838308	-2.18706		C vs UT	0.000132143	0.000581694	-6.55308		TC vs UT	3.67972e-05	0.00020474	-9.51122		18.1562	13.1863	11.9566		5.07422	6.4079	8.3157		2.34709	1.29931	2.96105		1.31005	0.975267	2.2671
CARD16	T vs UT	0.15286	0.287842	1.52839		C vs UT	0.332782	0.392877	-1.261		TC vs UT	0.000468928	0.00137142	-4.09378		7.74277	6.97029	8.80303		15.0516	10.2338	10.6563		8.89516	4.91573	4.83783		1.15929	1.59829	2.98677
CARHSP1	T vs UT	0.150893	0.285384	-1.40761		C vs UT	0.00146528	0.00373747	-2.85769		TC vs UT	0.000169317	0.000614926	-4.5639		23.9918	28.1369	27.5323		16.5319	14.5798	25.4815		11.3263	5.41192	11.1378		5.34066	4.73005	7.38389
CARS	T vs UT	0.000575735	0.0124252	1.99073		C vs UT	4.57126e-07	1.82406e-05	5.91709		TC vs UT	3.36181e-07	1.64489e-05	6.36321		13.4432	11.587	12.3572		30.7918	25.6311	18.0052		78.3608	72.2184	70.6453		78.4609	73.9852	85.4578
CBFA2T2	T vs UT	0.0110359	0.0542751	-1.73538		C vs UT	3.22769e-05	0.000216511	-4.01804		TC vs UT	8.2114e-06	7.74122e-05	-5.5026		63.9215	65.4737	69.2736		32.0062	36.6671	45.8083		21.123	11.1106	17.2106		12.4673	9.75178	13.8855
CBWD1	T vs UT	0.218842	0.368473	1.73577		C vs UT	0.00485195	0.0100957	4.8601		TC vs UT	0.00877453	0.0158427	4.52223		2.51122	1.24114	1.22081		3.99522	1.69309	2.94396		9.24353	4.88307	10.0435		10.9248	2.87024	8.69477
CBWD3	T vs UT	0.19393	0.339984	1.54956		C vs UT	0.000670316	0.00199831	5.29032		TC vs UT	0.00133371	0.0032346	4.35907		1.74757	1.15997	0.66921		2.6301	1.08969	1.82258		4.612	5.50457	8.80557		4.92466	4.03	6.63663
CBWD6	T vs UT	0.0977109	0.213651	1.66935		C vs UT	0.00209751	0.00502669	3.86524		TC vs UT	0.000994905	0.00253506	4.82888		0.92588	2.05313	2.4198		3.0359	3.26456	2.71207		5.24108	9.31533	6.3113		4.67103	9.97867	11.4205
CCDC109B	T vs UT	0.70806	0.807546	-1.10998		C vs UT	0.000148274	0.000633373	-7.57208		TC vs UT	0.00017678	0.000633265	-6.45724		18.0904	18.8621	19.1849		14.7554	14.7059	21.1137		2.3207	1.71793	3.37511		1.69646	1.77503	5.22224
CCDC124	T vs UT	0.00261022	0.0255632	1.79271		C vs UT	4.53662e-05	0.000269704	2.98563		TC vs UT	6.46683e-06	6.73202e-05	4.01304		10.9838	11.946	12.0183		24.7203	18.9862	18.9452		29.122	46.9059	28.3142		44.9899	48.4614	46.7972
CCDC136	T vs UT	0.399402	0.557022	-1.47452		C vs UT	0.0015674	0.00395135	-5.95839		TC vs UT	0.00148525	0.00354082	-7.39115		5.31189	4.92859	4.0986		3.7298	3.28311	2.71171		1.62862	0.268902	0.509013		0.768004	0.848071	0.323958
CCDC58	T vs UT	0.0127303	0.0584311	2.54117		C vs UT	0.000176417	0.000724833	7.54717		TC vs UT	4.31661e-05	0.000228233	11.1911		0.390232	1.1751	0.801311		2.38537	2.2547	1.37398		4.69407	9.04976	4.11766		8.40188	9.58218	8.50136
CCDC59	T vs UT	0.133655	0.262666	1.19052		C vs UT	5.4395e-06	6.90519e-05	3.06838		TC vs UT	7.61086e-07	2.36378e-05	4.17568		11.5536	11.5771	12.1026		13.1763	13.9282	14.8414		31.8135	46.177	30.1185		47.0605	53.6796	46.3831
CCDC6	T vs UT	0.0281788	0.0954534	1.56645		C vs UT	1.76996e-05	0.000143388	4.57749		TC vs UT	1.73695e-06	3.43787e-05	7.86015		23.2811	28.8288	26.1319		42.2674	46.5183	33.7758		86.4886	130.309	141.354		153.535	219.119	242.339
CCDC64	T vs UT	0.0731601	0.178004	1.85218		C vs UT	0.000334016	0.00116768	-5.4276		TC vs UT	0.0059969	0.0114302	-2.89682		41.264	50.4601	26.0394		85.577	94.2546	38.288		9.53174	5.73452	6.4309		16.8928	12.4653	11.2947
CCDC85C	T vs UT	0.367239	0.526151	-1.18702		C vs UT	0.000112447	0.000521415	-4.03077		TC vs UT	0.000472454	0.00137911	-3.07199		20.2588	19.3638	19.8151		15.0447	13.2457	21.7827		3.35633	5.60396	5.78569		4.75804	6.03405	8.55615
CCDC86	T vs UT	0.00376481	0.0302293	2.84408		C vs UT	9.12502e-05	0.000444534	6.53151		TC vs UT	1.18369e-05	9.7589e-05	11.0082		7.23247	7.4519	7.64286		26.9083	22.7809	13.8112		29.4404	74.725	41.6651		82.9787	95.6036	67.2002
CCL20	T vs UT	8.87795e-05	0.00643913	8.65016		C vs UT	1.20454e-06	3.00647e-05	43.4218		TC vs UT	1.0235e-06	2.77193e-05	45.8593		2.61098	4.56956	5.33123		42.848	47.2672	18.1136		125.395	197.481	220.408		176.89	194.355	202.537
CCL3	T vs UT	0.00476534	0.0341013	15.4812		C vs UT	0.00175864	0.00435161	23.7953		TC vs UT	3.77906e-05	0.00020872	343.249		3.66755	4.92664	12.3766		176.558	114.936	33.1583		279.231	142.954	76.8201		4410.82	2302.45	484.919
CCL3L1	T vs UT	0.00320537	0.0280101	20.206		C vs UT	0.00761251	0.0148516	14.4666		TC vs UT	0.000123901	0.000489647	146.523		4.91132	3.65146	6.23088		189.184	36.2612	73.4764		139.5	18.8401	55.6741		1576.64	247.474	343.496
CCL4	T vs UT	0.000393876	0.0106997	10.6114		C vs UT	0.881782	0.900031	1.08482		TC vs UT	1.55541e-05	0.000117586	48.373		23.75	21.0561	30.2824		356.951	267.356	172.49		37.0301	20.8952	23.5321		2042.08	1194.74	395.44
CCL4L1	T vs UT	0.00245134	0.0246937	38.5531		C vs UT	0.724554	0.764745	-1.3487		TC vs UT	0.000930889	0.00239421	72.8336		8.42431	1.72385	7.48654		465.928	50.9259	163.018		7.66854	1.50915	3.89763		948.651	110.684	225.063
CCL4L2	T vs UT	0.000449107	0.0112456	23.3837		C vs UT	0.855105	0.878327	-1.17012		TC vs UT	0.000187767	0.000663182	40.1101		4.73849	0.883607	6.17457		156.862	54.8048	64.1824		3.86988	2.50493	3.70681		301.623	94.235	77.3075
CCL5	T vs UT	0.908045	0.944724	-1.0197		C vs UT	0.000342229	0.0011873	-4.18596		TC vs UT	5.03889e-05	0.000254943	-6.26243		1004.99	1100.43	1062.65		925.305	929.006	1252.56		286.72	177.726	292.386		137.138	101.163	267.584
CCM2	T vs UT	0.0330935	0.105985	-1.70607		C vs UT	0.000189827	0.000765642	-3.71102		TC vs UT	4.70638e-05	0.000243182	-5.26928		49.6066	48.8501	58.82		28.7289	26.2052	37.2526		19.8724	8.35157	14.157		9.59285	8.35117	11.9038
CCND2	T vs UT	0.574457	0.709177	-1.14962		C vs UT	0.000517782	0.00163364	4.35255		TC vs UT	0.000318554	0.00100738	5.02324		95.7935	91.2908	102.648		86.8672	67.7565	97.4007		353.287	304.29	603.498		345.686	336.357	773.351
CCND3	T vs UT	0.719587	0.814057	1.0899		C vs UT	0.00020817	0.000816394	4.41697		TC vs UT	0.0629419	0.0893991	1.72404		78.1163	83.3277	95.2819		93.2858	81.5618	104.958		356.499	262.169	515.283		109.269	110.364	222.971
CCR1	T vs UT	0.0435396	0.126764	-1.56856		C vs UT	6.07472e-07	2.1606e-05	14.8224		TC vs UT	0.000164306	0.000600979	3.47043		28.9899	27.3842	20.1844		19.0823	12.697	17.029		407.082	479.901	247.794		77.2422	92.3442	96.1049
CCR4	T vs UT	0.00189097	0.0219183	5.50853		C vs UT	2.07874e-05	0.000160605	25.8924		TC vs UT	2.50421e-06	4.1363e-05	79.2285		1.20051	1.14247	0.986205		6.80896	3.32266	8.20724		17.1954	28.9859	40.0192		56.4185	52.7863	154.561
CCRN4L	T vs UT	0.0116777	0.0559262	2.90979		C vs UT	0.000160676	0.000671311	8.07846		TC vs UT	4.64715e-05	0.000241058	12.2713		0.840384	0.880185	0.321438		2.03842	2.92712	0.97628		4.98146	5.82414	5.69067		8.13085	8.18302	8.74426
CCT2	T vs UT	0.00988981	0.050915	1.71542		C vs UT	6.72523e-06	7.80077e-05	5.16427		TC vs UT	1.82004e-06	3.5452e-05	6.84011		17.1359	17.6905	18.3971		37.7741	27.965	25.5615		74.4811	124.32	76.0595		123.813	136.565	103.676
CCT3	T vs UT	0.00216393	0.0234458	1.89669		C vs UT	1.95767e-05	0.000154237	3.64522		TC vs UT	3.80726e-06	5.07058e-05	4.91787		30.8805	31.7253	39.7833		78.1936	58.3033	57.7035		97.5673	157.874	117.79		169.255	187.614	146.667
CCT4	T vs UT	0.00333984	0.0284394	1.82713		C vs UT	2.26452e-05	0.000168438	3.66355		TC vs UT	7.55468e-06	7.42107e-05	4.3984		33.3793	35.7502	44.3599		73.0337	57.6067	76.7191		112.636	184.222	118.917		153.58	185.744	159.848
CCT5	T vs UT	0.000787973	0.0140949	1.90252		C vs UT	1.0951e-06	2.8729e-05	4.98767		TC vs UT	2.7933e-07	1.53073e-05	6.69334		40.2388	35.2686	40.5845		87.1707	63.4839	70.2125		163.714	244.119	171.195		261.13	281.236	234.676
CCT6A	T vs UT	0.000754408	0.0139337	1.93439		C vs UT	4.65188e-06	6.23454e-05	3.8637		TC vs UT	9.28928e-07	2.63303e-05	5.22589		34.568	34.6954	39.814		85.1748	60.6365	65.1872		122.427	176.784	122.232		189.36	207.116	173.55
CCT7	T vs UT	0.00163832	0.0202727	1.73938		C vs UT	2.76224e-06	4.62122e-05	4.04697		TC vs UT	8.98628e-07	2.57216e-05	4.9482		38.443	36.2619	43.6042		74.3333	61.7443	69.7067		125.492	203.127	150.174		189.627	214.913	180.877
CD101	T vs UT	0.594319	0.72382	-1.30879		C vs UT	0.0246161	0.0405553	-4.67978		TC vs UT	0.00820947	0.014945	-5.88343		2.3709	8.83969	3.40692		1.47463	6.47618	3.21788		0.81436	1.03051	1.27868		0.361467	1.44165	0.681402
CD200R1	T vs UT	0.84286	0.901028	-1.04261		C vs UT	0.0876113	0.12238	-1.93613		TC vs UT	0.000661293	0.00180393	-7.17894		6.63234	5.28762	8.07384		5.72475	4.23241	9.21957		5.65203	2.77772	1.89696		0.903517	0.424086	1.45746
CD226	T vs UT	0.93919	0.963332	1.00371		C vs UT	0.00125504	0.0032919	4.25847		TC vs UT	0.000303012	0.00096641	5.78281		12.1242	21.2154	12.8811		13.7913	19.2235	13.3774		39.5158	102.906	54.4076		82.9334	123.507	60.8449
CD244	T vs UT	0.279766	0.436316	1.52278		C vs UT	0.10385	0.14218	-1.9492		TC vs UT	0.00138604	0.00334284	-5.89587		8.04282	9.88971	4.40676		10.582	15.2285	8.20724		2.82606	6.18255	2.45213		0.587321	1.86564	1.33601
CD27	T vs UT	0.145238	0.277899	2.12174		C vs UT	8.01451e-05	0.00040568	-26.5218		TC vs UT	0.000124456	0.00049121	-27.321		19.6865	37.9666	30.5577		68.3349	70.2507	48.5752		1.33942	0.250167	1.73639		1.44557	0.720875	1.06224
CD274	T vs UT	5.04218e-05	0.00489528	1.63402		C vs UT	6.58724e-12	8.12207e-08	41.58		TC vs UT	9.72691e-12	1.19933e-07	34.7894		5.79206	6.13624	5.51613		10.4086	9.88868	8.20724		246.626	226.153	252.56		194.641	208.898	203.342
CD300A	T vs UT	0.0596427	0.155854	-2.05449		C vs UT	0.00259922	0.0059937	-4.53785		TC vs UT	0.000214707	0.000738655	-11.3981		10.5037	11.8154	11.8025		2.99253	4.03464	9.58112		1.86811	1.20971	4.44152		0.722833	0.975267	1.29553
CD3EAP	T vs UT	0.0216365	0.0806952	2.14151		C vs UT	0.00262981	0.0060465	3.5199		TC vs UT	4.02825e-05	0.000218064	9.57358		3.92659	2.0526	4.62207		8.53178	7.03061	7.14034		6.11352	15.7617	15.4401		33.7204	32.1719	35.5998
CD40LG	T vs UT	0.855772	0.909894	1.00605		C vs UT	2.82717e-06	4.66967e-05	18.7424		TC vs UT	1.04456e-05	9.0182e-05	11.6601		21.4573	15.0467	23.6974		20.2966	11.2731	28.9963		447.748	278.345	402.226		231.004	190.327	280.623
CD5	T vs UT	0.0660259	0.166755	1.77245		C vs UT	0.000370177	0.00126329	-4.41685		TC vs UT	1.6169e-05	0.000120826	-10.2085		64.3418	92.5644	70.6915		169.701	146.391	87.3139		16.5248	11.8722	23.1325		5.23992	6.52948	10.5255
CD52	T vs UT	0.295718	0.453113	1.38405		C vs UT	7.13098e-06	8.09622e-05	-18.1663		TC vs UT	1.92284e-06	3.65675e-05	-31.1379		192.107	183.75	220.576		306.887	248.569	270.036		10.8729	6.18255	15.7764		4.47201	4.19756	10.485
CD55	T vs UT	0.850755	0.906853	-1.02506		C vs UT	6.37009e-05	0.000345853	3.06734		TC vs UT	8.99298e-06	8.21359e-05	4.29131		17.0158	17.0377	15.5621		16.0031	14.3583	18.0413		48.6162	64.1542	39.4177		69.2019	87.8079	55.9063
CD69	T vs UT	0.000229692	0.00852238	5.99958		C vs UT	3.44046e-05	0.00022486	10.0043		TC vs UT	8.06237e-05	0.000355286	7.52861		29.9202	38.7099	20.9548		229.291	211.539	96.6419		385.008	311.596	199.634		184.791	233.407	256.252
CD70	T vs UT	0.105853	0.224681	2.80955		C vs UT	0.00648298	0.0129744	5.58133		TC vs UT	0.0186625	0.0305996	3.98937		2.0708	5.9404	1.63334		8.45698	16.2174	2.42247		17.4828	21.7731	14.5735		8.17601	16.5356	13.764
CD80	T vs UT	0.0401356	0.119824	1.70309		C vs UT	1.1772e-05	0.000108807	8.8481		TC vs UT	5.86339e-06	6.39757e-05	11.0259		0.590187	0.389866	0.699463		1.08652	0.885645	0.888198		6.74585	4.37306	3.74162		4.56839	5.27787	8.67185
CD82	T vs UT	0.00785856	0.0443207	5.43835		C vs UT	0.986379	0.988704	-1.04813		TC vs UT	0.127058	0.166062	2.60541		4.36488	5.27297	13.8324		62.5708	28.7368	36.332		6.22466	4.14074	12.027		13.6334	7.71058	39.8056
CD83	T vs UT	2.77171e-05	0.00375551	12.186		C vs UT	4.70005e-05	0.000276487	10.2699		TC vs UT	5.8885e-06	6.39757e-05	24.2781		2.85106	3.16609	5.42368		55.4686	45.4085	38.5413		30.1757	39.066	48.2544		51.4045	71.2296	155.128
CD84	T vs UT	0.715785	0.811552	1.17156		C vs UT	0.000354347	0.0012194	-8.76595		TC vs UT	5.4968e-05	0.000270561	-15.8987		61.4608	45.6623	107.731		63.2752	53.0026	135.437		9.38805	5.86895	9.25306		4.3365	2.41682	6.76064
CDC14B	T vs UT	0.0737719	0.17881	-1.74544		C vs UT	0.00120322	0.00318909	-4.10004		TC vs UT	0.00021917	0.000749408	-6.48476		9.64626	9.60002	13.2522		4.99226	4.09454	9.53227		3.72597	1.56811	2.6323		1.15941	1.57157	2.28054
CDC25B	T vs UT	0.00390062	0.0308101	-2.55125		C vs UT	4.08193e-05	0.000251274	-8.15689		TC vs UT	0.000147729	0.000557375	-5.80143		118.719	91.0303	119.813		27.7993	27.3321	74.0451		11.735	11.8274	16.8405		21.5918	16.9171	18.2981
CDC6	T vs UT	0.637122	0.755118	1.27101		C vs UT	4.0462e-05	0.000249698	24.4018		TC vs UT	6.08381e-05	0.000290645	18.2894		0.450252	0.359129	0.215811		0.216943	0.435197	0.650886		7.37634	13.7538	3.88634		6.73056	7.08066	4.93893
CDHR1	T vs UT	0.180636	0.324151	-1.54628		C vs UT	0.000540826	0.00169377	-5.39775		TC vs UT	0.000295414	0.000948063	-6.45193		9.87344	13.5453	6.68713		4.51043	9.57225	5.38717		1.14964	1.83691	2.59093		1.53591	2.07763	1.05264
CDK4	T vs UT	0.00138904	0.0186245	2.05375		C vs UT	1.31198e-05	0.000117906	4.28065		TC vs UT	1.22769e-06	2.97981e-05	7.04302		13.4596	12.4833	17.5308		32.9868	26.8653	29.4319		43.0293	79.2732	63.7931		103.91	102.49	99.7864
CDK6	T vs UT	0.52299	0.665202	1.15787		C vs UT	6.16449e-06	7.39379e-05	12.5188		TC vs UT	1.04775e-06	2.77852e-05	23.6272		35.4423	56.1354	33.71		42.2845	60.0833	42.6992		431.354	764.007	373.085		946.487	1288.8	724.917
CDK7PS	T vs UT	0.0195353	0.0758169	1.64567		C vs UT	3.2319e-05	0.000216531	4.28962		TC vs UT	2.11635e-05	0.000143455	4.61885		1.28473	1.67525	0.924574		2.28605	2.45247	1.65417		4.34497	6.72015	5.59814		5.83528	5.62009	6.48681
CDKN1A	T vs UT	0.000423884	0.0109745	3.96474		C vs UT	4.47882e-07	1.8047e-05	36.8905		TC vs UT	7.43738e-06	7.34211e-05	12.5773		2.76103	6.59319	4.6841		17.6945	17.6808	20.2829		166.492	174.034	177.355		35.4594	60.5455	80.5598
CDKN2B	T vs UT	0.0152231	0.0650333	3.28267		C vs UT	6.10641e-06	7.34787e-05	53.5954		TC vs UT	0.000217542	0.000746118	14.0448		0.270191	0.163295	0.215811		0.563891	0.988957	0.578577		9.43593	13.8434	11.52		1.21971	1.90804	5.99147
CDYL2	T vs UT	0.147592	0.281139	1.60971		C vs UT	0.000188845	0.000764183	7.48446		TC vs UT	0.00485846	0.00954811	3.43635		0.990434	0.424407	1.04784		1.82158	0.949403	1.19321		5.98731	5.68974	6.75476		3.65894	1.48405	3.31964
CEBPB	T vs UT	0.308309	0.46624	-1.13437		C vs UT	1.78617e-06	3.5905e-05	4.86892		TC vs UT	2.37018e-06	4.05095e-05	4.52785		9.05135	8.68084	9.83625		8.14967	6.43253	9.72075		49.6813	50.5025	34.0448		43.0803	40.603	41.1425
CEBPG	T vs UT	0.0237824	0.0855167	1.28398		C vs UT	9.29469e-07	2.63941e-05	3.35622		TC vs UT	3.10063e-07	1.60743e-05	4.05117		28.6599	35.2828	35.9312		42.6746	38.9217	46.6396		102.981	122.663	109.555		115.367	141.396	147.843
CECR1	T vs UT	0.0940562	0.208524	-1.54649		C vs UT	1.11754e-05	0.000105025	-10.4044		TC vs UT	8.86219e-07	2.57216e-05	-26.2976		73.5853	65.5718	67.7952		33.5673	39.0797	61.1738		8.14271	4.34573	7.40246		2.03279	1.95043	3.88639
CELSR2	T vs UT	0.163516	0.301897	-1.79399		C vs UT	0.000256954	0.000952875	-11.3825		TC vs UT	0.000201716	0.000702986	-13.273		11.9741	9.04112	15.1307		5.3778	4.43018	10.3404		1.24544	0.403303	1.52684		0.587321	0.678477	1.45746
CENPM	T vs UT	0.000396227	0.0107026	6.34869		C vs UT	0.00357626	0.00782525	-3.14654		TC vs UT	0.0482175	0.0706083	2.02991		0.690333	0.750798	0.862942		5.76812	6.32878	2.53094		0.143793	0.403303	0.185159		1.49074	1.52645	1.65987
CENPN	T vs UT	0.000549666	0.0123653	2.96324		C vs UT	0.000723118	0.00213048	2.79459		TC vs UT	2.16795e-05	0.000145242	5.43441		1.67694	1.67055	2.14398		6.92919	5.65421	3.68916		6.01121	5.51786	3.81736		11.9926	9.72188	8.12844
CEP68	T vs UT	0.125278	0.251818	-1.44896		C vs UT	2.15329e-05	0.000163687	-6.80327		TC vs UT	6.28407e-05	0.000297714	-5.30717		24.6681	25.202	25.916		14.7288	16.2645	21.3105		3.13346	2.51379	5.49242		3.29494	4.78657	6.19844
CERK	T vs UT	0.643765	0.760236	1.05916		C vs UT	4.39147e-06	6.08391e-05	-3.97009		TC vs UT	2.39461e-06	4.06389e-05	-4.45912		325.4	323.257	462.389		378.607	325.809	472.364		105.136	85.6584	89.0598		88.3995	84.3732	76.39
CG030	T vs UT	0.262921	0.417976	-2.26815		C vs UT	0.00785186	0.0152246	-7.54343		TC vs UT	0.0519802	0.0754815	-5.06199		4.53163	4.47165	3.05086		0.91084	2.01737	2.38632		0.766463	0.0449003	0.786601		1.17454	0.720876	0.485887
CHAC1	T vs UT	1.15162e-05	0.0025592	14.5529		C vs UT	3.81804e-08	8.69402e-06	265.532		TC vs UT	2.83782e-08	8.3081e-06	330.236		0.300201	0.848715	0.5856		12.9239	6.60567	5.71256		153.032	145.287	162.25		185.966	182.396	204.437
CHAC2	T vs UT	0.0301679	0.0999115	2.35888		C vs UT	0.000260173	0.000960747	8.26886		TC vs UT	6.91355e-05	0.000317941	11.4681		0.750353	1.01191	1.84905		4.16348	2.29425	2.06093		5.89152	16.845	7.12487		12.8286	14.458	14.1284
CHCHD2	T vs UT	0.00697547	0.0417108	1.75944		C vs UT	5.54856e-06	6.95419e-05	5.40283		TC vs UT	1.01984e-05	8.90552e-05	4.6392		36.8172	51.0799	45.773		90.2175	76.5997	68.367		236.448	311.417	174.331		223.143	220.647	176.331
CHCHD8	T vs UT	0.0120338	0.0569146	1.63847		C vs UT	2.49109e-05	0.000179831	3.67589		TC vs UT	6.47688e-06	6.73313e-05	4.61226		12.3943	12.7619	12.8811		26.4549	18.116	17.7521		39.899	62.5862	37.3359		59.7611	58.6373	57.0397
CHCHD9	T vs UT	0.00540785	0.0365486	2.38425		C vs UT	2.20496e-05	0.000165978	6.65846		TC vs UT	3.65576e-05	0.000204221	5.85678		4.3038	3.88654	5.10625		14.746	6.1353	10.821		32.0048	32.8389	23.6911		29.9105	21.467	26.4976
CHN2	T vs UT	0.636984	0.755118	1.26075		C vs UT	0.00194369	0.00472138	-4.58741		TC vs UT	0.00102596	0.0025981	-5.27388		4.77157	5.45082	3.69796		7.15586	7.35715	3.0371		1.48493	0.716673	0.832866		0.451808	0.932635	1.25505
CHPF	T vs UT	0.0206392	0.0784225	2.06776		C vs UT	1.20591e-05	0.000110744	8.89811		TC vs UT	4.34196e-05	0.000229311	6.2094		10.7408	11.0647	11.3711		35.109	19.5003	13.992		99.7037	121.759	73.7466		72.2215	77.3688	56.4168
CHST12	T vs UT	0.0492092	0.137936	-1.27086		C vs UT	2.73057e-05	0.000191731	-2.52554		TC vs UT	8.6759e-07	2.53169e-05	-4.37506		23.0778	21.9662	21.9409		15.049	15.8218	21.8377		10.2023	8.82576	7.49501		4.69787	5.51192	5.10087
CIRH1A	T vs UT	0.000418382	0.0109576	2.20126		C vs UT	2.69757e-05	0.000190063	3.28657		TC vs UT	7.81216e-07	2.39017e-05	6.45741		5.642	6.78902	6.37897		14.8755	14.6352	11.895		15.1358	26.7907	19.894		42.2801	42.1018	37.0819
CISD1	T vs UT	0.0325648	0.104837	1.47608		C vs UT	8.06991e-06	8.63071e-05	4.6489		TC vs UT	5.31978e-06	6.08516e-05	4.96243		3.51129	4.27581	4.0986		6.59212	5.85414	5.09793		16.0937	24.8195	14.3422		20.9594	21.7082	16.3144
CISH	T vs UT	0.32049	0.478639	-1.30019		C vs UT	2.3567e-05	0.000172759	9.24358		TC vs UT	8.88737e-06	8.16552e-05	12.65		10.5166	11.5212	20.7699		8.02328	8.30651	16.5944		143.98	98.6905	153.026		175.546	146.569	219.403
CKAP2	T vs UT	0.696448	0.799776	-1.08501		C vs UT	0.000394168	0.00131817	-4.55188		TC vs UT	0.00040338	0.00121552	-4.41435		14.326	13.342	24.6704		12.006	11.8228	24.4088		3.97561	3.40493	4.11767		2.71035	4.40955	4.73652
CKS1B	T vs UT	0.0223127	0.0821732	1.27858		C vs UT	3.51935e-07	1.58951e-05	3.80572		TC vs UT	1.28515e-07	1.20044e-05	4.57619		3.11699	2.41029	3.13948		3.96035	3.2758	3.84496		11.0044	11.9797	9.99903		12.1178	13.6124	13.9304
CKS1BP3	T vs UT	0.0180717	0.0724405	1.90632		C vs UT	3.96953e-05	0.000246448	6.46158		TC vs UT	4.4958e-05	0.000235285	6.19221		0.884178	0.721649	1.81388		1.73287	2.00187	2.78433		6.63153	9.08573	6.37945		7.66839	7.23438	6.27276
CKS2	T vs UT	0.0561237	0.149915	1.48697		C vs UT	3.57691e-05	0.000231149	4.43517		TC vs UT	4.10622e-06	5.27942e-05	6.9638		2.18888	1.89316	1.60159		3.37868	2.65024	2.42247		5.55203	11.4669	8.18897		13.0889	12.6759	13.8149
CLDN15	T vs UT	0.0147313	0.0636652	-1.88719		C vs UT	0.000108138	0.000504863	-4.36111		TC vs UT	0.000549303	0.00155914	-3.22008		14.0482	12.8102	7.79192		4.66908	8.50388	5.18793		2.71966	2.12147	3.10418		3.68978	3.11135	3.95961
CLEC2B	T vs UT	0.446465	0.598295	-1.24476		C vs UT	0.0149251	0.0264065	-2.15643		TC vs UT	0.000174727	0.000629018	-5.19063		33.1531	39.9829	18.7977		28.8377	27.641	17.3776		19.1522	13.3944	10.0858		5.05923	5.8511	6.80112
CLIC1	T vs UT	0.00402112	0.0313008	1.81822		C vs UT	3.04886e-06	4.87962e-05	5.16884		TC vs UT	0.000113736	0.000459037	2.71983		59.9004	68.9993	53.373		149.923	97.0665	84.4225		351.096	295.906	295.137		181.631	153.734	160.386
CLIC4	T vs UT	4.83312e-05	0.00480583	14.118		C vs UT	8.77472e-07	2.60078e-05	106.959		TC vs UT	6.83058e-07	2.27846e-05	124.246		0.180161	0.489685	0.832126		8.15339	6.72433	6.32719		45.3329	42.543	72.7742		50.1549	56.2894	80.1692
CLIC5	T vs UT	0.502052	0.647454	-1.16921		C vs UT	0.00246512	0.00573813	-3.20052		TC vs UT	0.000496504	0.00143035	-4.5165		39.8837	40.8645	45.6078		27.9727	28.7562	51.3405		14.8484	7.92977	16.7017		8.40188	5.8511	13.7236
CLIP2	T vs UT	0.761616	0.843655	-1.08362		C vs UT	0.00188335	0.00460461	-2.70711		TC vs UT	0.000271438	0.000887137	-4.216		9.06318	8.19251	11.1554		8.63044	8.18784	9.40036		4.2151	1.79211	4.48778		2.07796	1.90803	2.75289
CLK4	T vs UT	0.0155186	0.0657765	-1.40942		C vs UT	1.20737e-06	3.00746e-05	-4.30924		TC vs UT	6.31454e-06	6.66115e-05	-3.23928		20.6771	21.4766	15.2539		11.7964	16.5338	12.4012		4.26299	4.52493	4.53405		5.64646	5.63911	6.43678
CLPB	T vs UT	0.0231028	0.0838308	1.82135		C vs UT	8.75578e-05	0.000430973	4.24891		TC vs UT	2.12925e-05	0.000143935	5.8119		3.30121	2.48066	2.28047		5.89822	5.89369	2.89248		12.9804	11.5138	9.76199		14.6806	17.7651	14.4118
CLSTN3	T vs UT	0.721369	0.815335	1.05514		C vs UT	5.79303e-06	7.12855e-05	-4.2977		TC vs UT	3.26414e-07	1.64273e-05	-8.73883		53.0237	50.1337	54.0197		58.8931	56.0084	50.9424		16.908	9.85617	9.80823		5.33026	6.82627	5.82954
CLU	T vs UT	0.0200978	0.0768629	-2.62468		C vs UT	0.0589235	0.0864922	-2.33591		TC vs UT	0.000315295	0.000999123	-9.39937		2.22085	4.14526	3.14331		0.824103	0.593417	2.20556		1.48493	1.56811	1.01793		0.180783	0.466484	0.36444
CMAH	T vs UT	0.300871	0.458389	-1.30581		C vs UT	0.000266451	0.000976328	5.74862		TC vs UT	0.000249201	0.000829326	5.87741		10.5637	10.6078	5.76265		7.84981	9.41402	3.3625		52.6396	59.5843	42.61		55.7409	61.3507	41.211
CNN2	T vs UT	0.034127	0.108422	-1.85633		C vs UT	0.0111636	0.0205936	-2.48144		TC vs UT	8.61822e-05	0.000374033	-7.39795		203.177	236.529	350.786		100.875	87.058	237.902		111.791	83.106	123.665		31.936	31.8837	43.0331
CNNM3	T vs UT	0.0207229	0.0785712	-1.37223		C vs UT	2.63817e-06	4.53676e-05	-4.0486		TC vs UT	2.18572e-05	0.000146049	-2.86844		60.3333	60.5112	66.0664		37.8603	37.0187	61.3308		15.6523	15.5927	14.9218		22.5318	21.6283	21.001
CNR2	T vs UT	0.471177	0.619626	-1.82518		C vs UT	0.00875167	0.0166963	-9.00859		TC vs UT	0.00668756	0.0125392	-13.4163		10.1435	4.79804	7.24181		3.20937	2.68979	6.25489		0.383281	0.0897007	1.98949		0.271125	0.127296	1.25505
COL5A1	T vs UT	0.12362	0.249343	-2.26903		C vs UT	0.00143895	0.00367968	-7.31086		TC vs UT	0.000583076	0.0016306	-11.873		24.0023	18.5064	12.6023		7.1101	7.85024	9.32804		3.34991	0.672105	3.51622		1.44557	0.848072	2.34807
COL6A2	T vs UT	0.548784	0.686956	1.14341		C vs UT	0.00965417	0.0181264	-2.11751		TC vs UT	0.000173459	0.000626096	-4.395		23.1828	20.166	13.7748		19.169	27.4903	18.656		11.3039	6.00335	9.66944		3.11689	4.53675	5.34375
COX17P1	T vs UT	0.00105627	0.016341	1.63042		C vs UT	8.15145e-08	9.66417e-06	6.15968		TC vs UT	1.98042e-07	1.302e-05	5.02928		2.024	2.81965	2.59853		4.31263	4.08434	3.73694		13.5324	17.9915	14.3176		12.9496	11.9915	12.4877
CPD	T vs UT	0.0908028	0.2036	1.38989		C vs UT	3.06991e-06	4.88412e-05	7.61826		TC vs UT	7.3297e-05	0.000331652	3.7697		47.0262	64.9191	62.7715		85.3491	77.3684	80.1199		428.027	331.026	571.985		190.17	174.891	293.569
CPEB4	T vs UT	0.390924	0.548848	1.11211		C vs UT	1.22608e-06	3.03565e-05	4.20281		TC vs UT	8.00936e-06	7.64956e-05	3.08071		12.9645	14.5245	12.8503		14.4418	17.404	13.0158		65.2369	54.5664	49.7348		38.35	49.6916	36.2317
CPNE2	T vs UT	0.947164	0.968449	-1.05701		C vs UT	0.011999	0.0218599	-2.45806		TC vs UT	0.000343419	0.00106928	-4.86632		3.36123	6.6911	3.63636		3.46959	5.14216	4.33868		1.86811	1.43371	2.26707		0.54215	0.975267	1.29553
CPNE7	T vs UT	0.295135	0.452558	-1.51314		C vs UT	8.53116e-05	0.000423081	-51.8941		TC vs UT	5.26353e-05	0.000262219	-69.9382		22.3576	35.8375	53.4655		7.84981	17.6413	48.3027		0.526974	1.25451	0.370218		0.225954	0.763274	0.607333
CPT1A	T vs UT	0.00111974	0.016735	-2.06791		C vs UT	1.9078e-06	3.72793e-05	-6.22768		TC vs UT	3.1482e-06	4.61561e-05	-5.53809		34.9019	37.9593	25.5464		16.3067	19.8564	11.425		5.46044	4.92814	5.41308		5.78197	5.46952	6.51774
CRAT	T vs UT	0.204621	0.352553	-1.37518		C vs UT	0.00508071	0.0104968	-2.63544		TC vs UT	0.000489698	0.00141522	-4.2726		15.5454	16.0585	22.5572		11.1024	8.93937	19.3429		7.28055	4.48013	8.79041		4.60752	2.968	5.10086
CREB3L4	T vs UT	0.91115	0.946668	1.02581		C vs UT	5.87739e-05	0.0003257	-4.11744		TC vs UT	0.00166316	0.00388018	-2.36195		2.34864	1.52691	2.07199		2.17033	1.50336	2.42734		0.383281	0.458307	0.60289		0.864179	0.988622	0.665266
CRELD2	T vs UT	0.0126533	0.0583017	1.92654		C vs UT	7.33956e-05	0.00038136	4.6574		TC vs UT	0.000220406	0.000752391	3.64215		6.51235	3.7473	3.29762		11.7287	7.35722	7.0328		20.8746	25.9042	16.363		16.263	17.3324	15.7821
CREM	T vs UT	0.00120277	0.017325	3.23715		C vs UT	4.94013e-06	6.5262e-05	11.4577		TC vs UT	3.01068e-06	4.47914e-05	13.5295		9.15319	13.1536	8.65934		48.3694	33.5421	18.3306		115.745	131.444	107.612		131.837	130.418	156.701
CRIM1	T vs UT	0.0234768	0.0847889	1.91022		C vs UT	0.000119938	0.00054711	-4.9317		TC vs UT	0.0387771	0.0582933	-1.84591		9.15113	11.508	15.7886		24.7132	19.861	25.0491		1.58069	1.83691	3.97291		6.86633	6.01641	6.86243
CROCC	T vs UT	0.130225	0.258276	-1.55245		C vs UT	0.000135029	0.000590182	-5.56379		TC vs UT	0.00010957	0.000445534	-5.87298		15.7172	11.8769	14.4689		9.53672	7.8681	9.68972		2.71869	1.45196	3.38949		2.12313	1.52645	3.51255
CROCCP2	T vs UT	0.117032	0.240541	-2.05789		C vs UT	0.00278579	0.00634326	-5.02653		TC vs UT	0.00559513	0.010803	-4.34088		62.1157	30.3931	24.4439		22.5756	21.9913	12.2645		11.1975	3.61549	8.45411		12.4221	5.34232	9.17776
CROCCP3	T vs UT	0.0534805	0.14551	-3.21909		C vs UT	0.00149875	0.00380394	-10.2768		TC vs UT	0.000476358	0.00138722	-12.2582		12.072	8.14029	4.52396		2.77087	2.63004	2.28331		0.993771	0.539913	0.873314		0.54215	0.169694	1.30608
CRTAM	T vs UT	7.75742e-05	0.00608349	17.5473		C vs UT	0.000914233	0.00256019	-6.90383		TC vs UT	0.226347	0.276816	1.82438		5.612	6.95221	4.37595		105.039	148.647	43.5666		0.81436	0.806506	0.832866		5.01406	8.56463	17.3265
CRTAP	T vs UT	0.092088	0.205585	-1.48991		C vs UT	3.76527e-05	0.000239062	-7.36599		TC vs UT	3.0849e-05	0.000181733	-7.74945		49.0367	46.6087	59.2895		28.2331	21.5967	54.1599		7.32845	5.33134	8.37403		6.77573	4.91833	8.29896
CRTC1	T vs UT	0.0145156	0.0632169	-1.33637		C vs UT	2.34021e-07	1.34957e-05	-4.38875		TC vs UT	2.05126e-07	1.302e-05	-4.49765		10.9238	12.5661	12.3572		8.71718	9.1767	8.93034		2.29919	3.04652	2.82225		2.89103	2.20483	2.87434
CSDA	T vs UT	0.468414	0.617112	1.40967		C vs UT	1.40875e-05	0.000122323	22.3397		TC vs UT	4.35667e-06	5.43152e-05	36.3554		0.420242	0.522324	0.770495		1.34453	0.672523	0.397803		9.91492	18.8162	9.5381		23.0917	23.0349	16.1525
CSF1	T vs UT	0.00888565	0.0476555	5.58039		C vs UT	0.000619298	0.00188124	11.4851		TC vs UT	0.000163221	0.000597717	20.1477		6.2422	5.28762	2.86597		49.8738	21.2408	9.21957		37.5039	49.4148	78.4188		72.7249	67.3288	149.988
CSTF2	T vs UT	0.00260627	0.0255632	1.78696		C vs UT	1.10851e-06	2.87746e-05	5.7337		TC vs UT	1.40541e-06	3.10825e-05	5.37689		7.74271	8.94319	6.71794		17.4343	12.4202	11.9673		44.066	53.7605	36.3642		43.4545	38.7456	43.6399
CTDSP2	T vs UT	0.598126	0.725875	-1.06319		C vs UT	2.93476e-06	4.75921e-05	-3.86963		TC vs UT	1.17574e-06	2.91175e-05	-4.68907		336.473	354.659	404.562		309.39	319.282	401.898		113.949	71.77	97.4334		78.0552	77.9287	77.6858
CTH	T vs UT	0.885135	0.929394	1.02309		C vs UT	1.6766e-08	5.88927e-06	26.5593		TC vs UT	4.90253e-09	5.91588e-06	46.2115		0.990434	0.913993	0.924574		1.04095	0.949403	0.90397		28.9303	27.2835	18.9224		50.9526	48.1225	31.6571
CTLA4	T vs UT	0.0196727	0.0760231	11.8542		C vs UT	0.00012527	0.000558821	117.603		TC vs UT	8.48422e-05	0.000368996	146.201		1.50061	1.86052	1.41763		31.9195	22.7042	2.02477		202.275	270.151	89.568		318.736	232.851	147.072
CTNNBIP1	T vs UT	0.0674548	0.16906	-1.3727		C vs UT	7.18735e-05	0.000375668	-3.10637		TC vs UT	2.76195e-06	4.32168e-05	-5.79985		7.07312	9.01068	10.0764		5.3778	5.77884	7.90082		2.58321	2.5071	3.33115		1.62625	1.18394	1.70029
CTPS	T vs UT	0.0110504	0.0542832	1.74235		C vs UT	1.49344e-05	0.000127684	4.86458		TC vs UT	9.67058e-07	2.6977e-05	9.3558		5.9121	4.96123	4.53002		10.6688	8.50428	7.66492		18.5365	34.0484	22.346		50.0946	54.1007	39.9156
CTPS2	T vs UT	0.195511	0.341699	-1.37402		C vs UT	1.88908e-05	0.000150702	-9.75047		TC vs UT	8.03398e-05	0.000354669	-6.78174		4.32156	3.59039	4.22186		1.82158	2.88756	4.12175		0.239588	0.403303	0.601542		0.632492	0.508883	0.647816
CTSA	T vs UT	0.556205	0.693709	-1.15367		C vs UT	5.90662e-05	0.000326586	-6.32991		TC vs UT	6.59971e-05	0.000308521	-6.20414		47.2803	42.282	77.5214		42.2684	34.8623	67.6967		7.62904	7.10349	11.6634		8.96624	6.99927	10.9655
CTSH	T vs UT	0.0311827	0.102175	1.94816		C vs UT	0.000404054	0.00134285	4.09312		TC vs UT	0.000661941	0.00180529	3.6578		21.5174	16.7113	17.2878		43.7157	43.0354	21.4037		82.24	93.3637	51.6315		71.1893	81.2354	50.6433
CTSO	T vs UT	0.421238	0.575689	-1.16979		C vs UT	0.000350752	0.00120905	-3.13417		TC vs UT	8.12135e-05	0.000357247	-4.02056		29.8302	28.9836	34.2056		23.5059	23.6536	32.3586		11.8787	7.43696	10.3634		6.8209	5.38472	10.9303
CXCL16	T vs UT	0.19825	0.344673	-1.93011		C vs UT	0.00796587	0.0153828	5.74462		TC vs UT	0.120586	0.158527	2.87133		5.16875	7.56447	4.67832		2.03666	2.93672	4.04762		16.8591	46.109	37.0545		4.34279	20.4103	25.2411
CXCR3	T vs UT	0.364777	0.523658	-1.65795		C vs UT	0.000501604	0.00159442	-75.319		TC vs UT	0.00158732	0.00373576	-50.6997		24.2182	37.9917	105.727		6.93906	16.692	77.6609		0.383281	0.134501	1.7119		0.858346	0.551281	1.90276
CXCR4	T vs UT	0.624658	0.745382	-1.10711		C vs UT	0.000470727	0.00151345	-9.30442		TC vs UT	9.70794e-05	0.000408821	-16.27		439.831	654.348	689.652		247.581	504.876	858.8		56.9513	38.3041	96.4633		26.109	21.8354	61.695
CXCR7	T vs UT	0.251177	0.404998	-1.82882		C vs UT	0.00108527	0.00293387	-14.6716		TC vs UT	0.00137043	0.00330932	-10.9915		6.42228	6.20152	7.36508		1.90832	3.16444	5.85718		0.814361	0.224102	0.323953		0.135613	0.508883	1.17409
CXXC5	T vs UT	0.00380073	0.0303831	3.24802		C vs UT	0.000980262	0.00270032	-4.64864		TC vs UT	0.000743439	0.00198111	-4.4265		20.0769	26.6989	37.7496		91.7251	93.5859	89.2292		5.12515	5.33134	7.72632		3.2524	4.79114	11.0517
CYBA	T vs UT	0.276376	0.433001	-1.29139		C vs UT	0.00370885	0.0080781	-2.45989		TC vs UT	3.07046e-05	0.000181081	-6.0715		115.779	94.3266	82.8023		86.1298	59.4107	81.2763		44.4971	34.0485	40.5281		15.2678	9.45498	23.5203
CYCS	T vs UT	0.0126786	0.0583488	1.72466		C vs UT	1.23098e-06	3.04169e-05	9.24874		TC vs UT	7.54688e-07	2.36378e-05	10.3789		30.5204	42.2674	30.8159		66.3518	64.7505	47.5788		280.008	437.072	241.125		341.669	401.594	332.025
CYCSP45	T vs UT	0.0218153	0.0810341	1.8734		C vs UT	5.36258e-06	6.82359e-05	11.9618		TC vs UT	2.84034e-06	4.35508e-05	14.0594		0.180161	0.359129	0.308258		0.609134	0.435197	0.543463		2.97306	4.93581	2.22933		3.98641	4.07226	3.85736
CYP27B1	T vs UT	0.0105261	0.0526089	1.77293		C vs UT	0.00159727	0.00401189	2.20582		TC vs UT	1.63056e-05	0.000121538	4.70051		1.50061	1.56677	2.24965		4.12011	2.84801	2.45863		3.83191	4.70414	3.19237		9.39563	8.31022	7.28691
CYP2U1	T vs UT	0.149708	0.283723	-1.45504		C vs UT	0.000143413	0.000618498	-5.59265		TC vs UT	0.000325449	0.00102445	-4.71727		8.27096	9.07376	12.8133		5.3988	5.02349	10.3042		1.14964	1.83691	2.40587		1.62625	2.24722	2.51962
CYP4F22	T vs UT	0.992364	0.995594	1.00085		C vs UT	0.00127662	0.00333772	-6.81528		TC vs UT	0.000997803	0.00254035	-7.90594		7.08249	5.77721	11.1246		8.19676	5.14216	10.6658		1.86811	0.448103	1.20298		0.903517	0.551281	1.57891
CYP51A1	T vs UT	0.000239542	0.0087521	2.04913		C vs UT	1.522e-06	3.3813e-05	4.22793		TC vs UT	1.5886e-05	0.000119436	2.89281		19.6868	20.5043	25.5798		46.8371	40.3361	47.5998		79.7545	98.366	99.9545		54.9346	77.6974	57.6309
CYP51P2	T vs UT	0.00322087	0.0281057	2.2206		C vs UT	3.80061e-05	0.000240362	4.5374		TC vs UT	2.78425e-05	0.000169697	4.88503		0.379507	0.561984	0.434715		0.962945	0.706357	1.3867		2.24672	1.78879	2.20889		2.54727	2.40783	1.76772
CYTH4	T vs UT	0.232356	0.383424	-1.20213		C vs UT	3.19363e-05	0.00021506	-3.15793		TC vs UT	1.12414e-06	2.84386e-05	-6.39972		58.9994	55.6826	54.9756		47.4451	48.0583	45.6278		15.5668	13.0818	25.0756		8.26637	8.64941	9.59439
CYTIP	T vs UT	0.0226145	0.0829133	1.29007		C vs UT	1.57015e-09	3.22667e-06	14.4335		TC vs UT	6.92304e-09	6.09722e-06	9.15466		90.8663	98.0001	108.719		124.578	109.491	149.838		1547.81	1420.7	1326.69		826.711	909.244	988.335
D4S234E	T vs UT	0.0700226	0.173059	-2.14357		C vs UT	0.00179531	0.00442192	-8.68204		TC vs UT	0.000319563	0.00100979	-16.373		33.0073	34.7309	61.8013		8.45506	10.1721	41.8047		3.81327	3.57665	7.53049		1.51936	2.01498	4.37743
DAB2IP	T vs UT	0.0175842	0.0711495	2.10882		C vs UT	0.000680339	0.00202378	4.20713		TC vs UT	0.0805809	0.110951	1.62631		0.930414	3.03553	2.06476		3.81653	4.70706	4.19406		8.76538	9.99058	6.61597		2.52967	4.28236	2.99578
DBP	T vs UT	0.0272677	0.093652	-2.61311		C vs UT	2.52299e-05	0.000181496	-42.0266		TC vs UT	2.57078e-05	0.000161066	-42.961		29.5742	27.6534	41.536		5.27689	7.1514	25.3671		0.595961	0.493199	1.26086		0.443881	0.950194	0.904839
DCAF13	T vs UT	0.00196327	0.0224764	1.88974		C vs UT	3.27434e-05	0.000217877	3.29197		TC vs UT	5.38476e-06	6.1024e-05	4.46011		8.14601	10.1849	9.14889		19.8105	16.8606	15.2586		25.7915	40.0696	24.6016		45.3445	41.9147	35.3039
DCTPP1	T vs UT	0.000190201	0.0080176	2.66013		C vs UT	4.15197e-06	5.85072e-05	5.36065		TC vs UT	1.00976e-06	2.75831e-05	7.26149		10.5937	8.63513	9.79776		30.5739	24.0437	22.5968		38.1733	70.4693	46.9587		67.1232	72.1616	71.4912
DCUN1D5	T vs UT	0.0328592	0.105482	1.51678		C vs UT	6.75285e-05	0.00035951	3.4318		TC vs UT	6.12348e-06	6.53702e-05	5.32081		7.17252	8.25777	7.70405		13.2275	12.0642	9.79805		20.2608	36.6467	22.4848		38.4405	48.4616	36.1912
DDB2	T vs UT	0.407343	0.563823	-1.09801		C vs UT	5.72824e-06	7.09014e-05	-4.58742		TC vs UT	4.97015e-05	0.000252397	-3.11427		22.532	23.1447	19.3961		25.7132	20.2436	13.3073		4.6	4.61406	4.97099		7.35745	6.91482	6.6228
DDIT4	T vs UT	0.120861	0.245606	1.99361		C vs UT	3.87094e-05	0.000242894	17.7112		TC vs UT	8.11028e-05	0.000356887	13.9134		43.8749	49.9377	29.8914		128.804	76.3797	41.4336		670.312	509.359	1011.27		445.659	367.299	908.184
DDX1	T vs UT	0.020277	0.0774522	1.60118		C vs UT	0.00010294	0.000485931	3.04209		TC vs UT	1.84613e-05	0.000130938	4.07888		7.38259	6.82166	6.62549		14.6587	9.6909	9.00264		20.2129	25.8499	17.3031		28.8643	32.9014	23.1964
DDX10	T vs UT	0.0186947	0.0737573	1.93113		C vs UT	0.00102889	0.00280789	3.09674		TC vs UT	5.38471e-05	0.000266748	5.27777		7.20253	7.11541	6.65631		18.0656	12.4597	9.97882		14.561	32.3012	18.0897		37.8533	40.3636	32.4804
DDX21	T vs UT	0.000970482	0.0155647	2.22435		C vs UT	5.31362e-07	2.01124e-05	9.32481		TC vs UT	1.45835e-07	1.24442e-05	13.694		73.525	83.0342	69.0281		205.258	173.997	122.529		585.631	903.266	614.662		980.165	1136.39	972.631
DDX49	T vs UT	0.00576575	0.0376944	1.61631		C vs UT	9.6672e-05	0.000464885	2.489		TC vs UT	3.42083e-06	4.81497e-05	4.29475		5.55198	7.11541	5.30042		11.2759	8.14829	9.61727		14.4652	15.5906	14.666		30.7163	20.097	26.354
DDX60	T vs UT	0.850614	0.906802	-1.05136		C vs UT	0.0717951	0.102946	-1.94245		TC vs UT	0.00136341	0.00329494	-4.03878		22.0876	23.5328	22.0642		20.1231	17.6809	26.5739		12.3577	8.42256	14.0646		3.52342	2.62881	10.6064
DDX60L	T vs UT	0.944861	0.966816	1.00789		C vs UT	0.0220062	0.0368114	-2.05018		TC vs UT	0.000104634	0.000430476	-6.23579		26.6191	23.6633	16.0551		24.9804	24.1282	17.7521		15.8063	8.87056	7.68005		3.20723	2.28962	5.14134
DFNB31	T vs UT	0.330813	0.489586	1.61655		C vs UT	0.00182367	0.00447837	-7.65408		TC vs UT	0.00456347	0.00905351	-5.90596		42.7345	22.521	12.9427		71.3413	36.667	18.4029		5.22095	2.86732	2.12828		6.05299	4.07036	3.11723
DHRS1	T vs UT	0.363011	0.521852	-1.2532		C vs UT	5.43416e-05	0.000308144	-5.4484		TC vs UT	2.12418e-05	0.000143907	-7.25356		5.78164	4.66986	4.23941		4.11888	3.91597	3.68789		0.574878	0.74974	1.37175		0.734592	0.477308	0.813438
DHRS12	T vs UT	0.0482919	0.135945	-1.37947		C vs UT	0.000340213	0.00118364	-2.29612		TC vs UT	7.91743e-06	7.60976e-05	-4.12387		4.92176	5.38554	4.06778		4.20685	2.88756	3.32634		2.0597	1.70251	2.4984		1.17454	0.975267	1.33601
DHX33	T vs UT	0.154549	0.289867	1.32019		C vs UT	0.00261602	0.00602233	2.17531		TC vs UT	1.67562e-05	0.000123276	4.83574		14.4338	11.9928	12.3556		19.66	17.6248	13.9151		20.0026	39.1033	25.2576		65.7542	69.1982	52.5884
DHX58	T vs UT	0.18319	0.327271	-1.53251		C vs UT	0.00111842	0.00300699	-4.67768		TC vs UT	0.000106709	0.000437409	-8.19019		10.9538	11.0974	7.70405		4.33696	8.86027	6.21873		1.58072	2.37452	2.40587		0.587321	1.10246	1.94325
DIP2A	T vs UT	0.129097	0.256902	-1.29658		C vs UT	3.4576e-05	0.000225027	-3.55407		TC vs UT	5.96174e-06	6.4368e-05	-5.05143		57.6194	43.7691	41.1083		30.4883	44.3801	35.0341		16.1416	10.3042	13.6482		9.757	7.88623	10.566
DLD	T vs UT	0.000721619	0.013752	2.21205		C vs UT	2.14481e-05	0.000163664	3.69026		TC vs UT	1.25104e-05	0.000101282	4.06119		12.2142	14.7203	13.9288		35.8225	31.6831	22.8861		46.1735	61.735	42.8877		50.6819	66.6932	48.5789
DLEU2	T vs UT	0.0185087	0.0734057	2.45116		C vs UT	1.73071e-05	0.000141698	12.2513		TC vs UT	4.30209e-05	0.00022766	9.10696		0.901198	1.34789	0.85598		3.04551	3.40136	1.16417		13.2422	14.358	10.4411		8.87393	11.1317	8.27214
DNAJA1	T vs UT	2.23357e-05	0.00342769	2.53645		C vs UT	3.91493e-07	1.67608e-05	4.89377		TC vs UT	1.73798e-07	1.24442e-05	5.77641		37.2729	40.4398	46.7478		123.904	94.8905	96.8938		186.326	243.761	178.995		241.758	252.945	224.231
DNAJB11	T vs UT	0.0495093	0.138495	1.54659		C vs UT	6.85758e-05	0.000363517	4.2737		TC vs UT	0.00012293	0.000486938	3.7029		23.3642	25.8382	24.1181		42.825	35.788	34.7836		97.5375	147.049	68.7627		88.0378	111.872	71.5885
DNAJB5	T vs UT	0.00294007	0.0268925	4.00899		C vs UT	0.112572	0.15273	1.72438		TC vs UT	0.440095	0.496012	1.29448		2.13082	3.36192	6.74876		14.6153	20.2519	14.2089		5.17305	9.27377	6.66222		2.62001	6.91106	6.31532
DNAJB9	T vs UT	0.25641	0.411283	1.17401		C vs UT	1.52012e-06	3.3813e-05	5.36625		TC vs UT	6.6166e-06	6.81559e-05	3.95162		28.382	31.3995	27.0108		33.2208	32.7234	35.9506		143.902	201.262	120.586		110.725	135.477	96.7685
DNAJC25-GNG10	T vs UT	0.0977647	0.21372	1.33056		C vs UT	1.20303e-05	0.000110614	4.18672		TC vs UT	4.92983e-05	0.000251073	3.22958		9.47646	11.4304	8.20619		14.4005	14.4079	9.92831		36.5505	50.7757	34.562		28.708	36.2285	29.0864
DNAJC3	T vs UT	0.101766	0.219404	1.3177		C vs UT	1.24901e-05	0.000113321	4.20111		TC vs UT	4.8415e-05	0.000248009	3.27282		40.3597	48.5987	45.8488		66.0888	57.4691	54.0778		182.006	242.586	141.748		139.796	180.528	120.876
DOCK10	T vs UT	0.796934	0.868729	1.07764		C vs UT	0.000299236	0.00107193	4.37138		TC vs UT	0.000676321	0.00183922	3.46909		32.7711	29.669	23.9748		35.4756	35.1244	22.5245		186.993	117.153	73.6072		109.449	103.539	86.7942
DPH2	T vs UT	0.00149859	0.0192075	2.51726		C vs UT	9.48112e-05	0.000458081	4.11575		TC vs UT	4.96533e-06	5.88678e-05	7.82446		15.3053	14.5897	12.6654		44.93	35.5594	26.6461		42.6291	83.8217	48.717		116.315	119.904	96.7934
DPY19L1	T vs UT	0.133383	0.262424	1.32405		C vs UT	2.0335e-05	0.000158118	4.48508		TC vs UT	0.000272364	0.000889837	2.8273		20.527	24.2509	24.3754		33.0036	32.672	25.8869		103.411	131.937	74.8102		60.9797	82.7198	51.8173
DPYD	T vs UT	0.632722	0.752311	-1.09461		C vs UT	0.000767859	0.00222813	-3.90961		TC vs UT	0.000282803	0.000916633	-4.6628		21.3373	23.3991	27.2392		14.3117	21.399	30.0437		5.84362	4.79374	7.77258		3.43308	4.02796	7.9751
DPYSL2	T vs UT	0.015685	0.0661634	-1.61384		C vs UT	3.64142e-05	0.000233633	-4.00804		TC vs UT	4.14634e-06	5.29786e-05	-6.4346		7.59267	10.2487	9.09075		3.7298	5.22126	7.73722		2.25129	2.01612	2.45213		1.49074	1.39925	1.29553
DTX4	T vs UT	0.615483	0.738651	-1.24447		C vs UT	0.000251076	0.000937709	-18.4167		TC vs UT	0.00133303	0.00323371	-8.25226		3.99145	5.3147	6.10565		2.81906	3.59954	5.96564		0.239588	0.134501	0.462748		0.180783	0.59368	1.09312
DUSP1	T vs UT	0.48825	0.634468	1.16155		C vs UT	5.88395e-05	0.000325844	-4.33687		TC vs UT	4.72507e-05	0.000243664	-4.52448		30.5504	31.3335	49.4905		43.7158	28.6374	57.0133		8.09481	8.33296	9.25305		8.71807	7.16545	8.73241
DUSP4	T vs UT	0.00070629	0.0135538	7.75442		C vs UT	0.00105775	0.00286964	7.39739		TC vs UT	2.99777e-05	0.000178563	28.3855		3.03112	14.9105	11.6176		77.066	88.4435	63.7049		41.24	119.035	58.3863		263.798	308.026	267.227
DUSP5	T vs UT	6.42078e-05	0.00545988	26.8602		C vs UT	9.80048e-06	9.62868e-05	54.9374		TC vs UT	1.00224e-05	8.80508e-05	54.0206		2.76103	4.70012	2.03394		113.974	116.843	24.2238		200.307	174.854	146.475		180.047	181.68	151.203
DUSP6	T vs UT	0.02223	0.0820157	4.28238		C vs UT	2.98363e-05	0.00020472	38.3315		TC vs UT	0.000129895	0.000505718	20.3266		1.1705	1.72997	1.97231		12.7938	6.01235	2.06092		70.0743	50.1318	66.5747		31.6649	20.1394	47.2427
DUXAP8	T vs UT	0.0294826	0.0984083	2.37355		C vs UT	0.000903336	0.00253658	5.97844		TC vs UT	0.000102066	0.000423775	11.2605		0.705186	1.25247	0.380166		2.49074	1.79753	1.26067		4.5461	6.89727	2.53313		9.49951	9.80799	7.01743
DYNC2H1	T vs UT	0.696802	0.79989	-1.19079		C vs UT	0.00261285	0.00601614	-4.00479		TC vs UT	0.000320449	0.00101182	-7.03553		4.17151	4.50429	1.97231		2.29863	3.67865	2.96479		1.10175	0.492904	1.06419		0.316296	0.508883	0.688298
DYRK1B	T vs UT	0.34064	0.499655	-1.19633		C vs UT	0.00275573	0.00628759	-2.08296		TC vs UT	4.58999e-05	0.000238796	-4.10166		11.9741	13.2189	12.9119		9.28097	11.4709	11.0996		7.08896	3.98733	7.21741		3.07172	2.33202	3.8864
DYRK2	T vs UT	0.00753394	0.0433474	-1.53382		C vs UT	1.38019e-06	3.23532e-05	-4.96251		TC vs UT	1.41421e-06	3.11937e-05	-4.97259		194.194	203.341	216.759		109.981	115.775	174.742		45.7424	34.0932	43.9515		38.5308	42.8226	42.1825
EBI3	T vs UT	0.00283953	0.0264544	116.608		C vs UT	0.00176236	0.00435901	191.62		TC vs UT	0.00068526	0.00185943	538.708		0.0001	0.032739	0.0617316		3.81653	5.65637	1.55476		3.20924	9.45298	5.45935		16.5778	19.673	14.6951
EBNA1BP2	T vs UT	0.00530656	0.0361448	2.36127		C vs UT	2.20754e-05	0.000166071	7.50928		TC vs UT	6.01277e-06	6.4636e-05	10.4789		4.1415	6.13624	5.22865		14.8755	12.7366	9.00264		28.4514	58.1958	29.7946		54.2053	64.3609	43.9234
ECE2	T vs UT	9.03867e-05	0.00644201	3.04912		C vs UT	9.87017e-07	2.69011e-05	7.91394		TC vs UT	1.61366e-07	1.24442e-05	13.2952		1.64377	1.20774	1.14288		4.7857	3.95553	3.43815		9.03568	13.982	8.59377		18.3172	18.6679	16.121
ECHDC2	T vs UT	0.00734771	0.0425886	-1.86468		C vs UT	4.33692e-06	6.02866e-05	-6.4663		TC vs UT	4.72222e-06	5.68748e-05	-6.28065		21.2208	14.313	12.8195		7.97992	9.88867	8.06262		2.77817	2.01612	2.68346		3.11689	1.95043	2.63144
EED	T vs UT	0.0731352	0.178002	1.67378		C vs UT	0.00248116	0.00577002	3.1363		TC vs UT	1.32811e-05	0.000105774	10.2392		6.72237	8.1925	5.97836		12.7071	13.3695	8.89419		12.9804	34.2724	18.2747		70.8283	86.7903	56.3109
EGR1	T vs UT	6.39798e-06	0.00244833	64.9133		C vs UT	0.41492	0.474315	1.41991		TC vs UT	7.4342e-05	0.000335151	19.0929		0.793634	1.80853	3.03418		155.601	126.807	83.4657		1.67463	1.58904	4.73942		30.7561	28.5115	48.3462
EGR2	T vs UT	2.00334e-06	0.0021304	202.794		C vs UT	0.000397776	0.00132807	12.0673		TC vs UT	8.88096e-06	8.16552e-05	71.1915		0.536211	2.28483	2.21884		397.919	450.311	173.828		10.9208	21.8142	28.0828		112.791	113.67	132.335
EGR3	T vs UT	3.83993e-07	0.0021304	206.165		C vs UT	0.0742056	0.105947	-1.94972		TC vs UT	4.95998e-06	5.8861e-05	46.3197		0.690333	1.59941	1.29436		282.671	257.217	199.03		0.574872	0.985707	0.277689		56.3733	35.2757	74.3657
EHD4	T vs UT	0.00344527	0.0289572	2.09976		C vs UT	1.47318e-05	0.000126581	5.54606		TC vs UT	5.20658e-05	0.000260329	4.17313		13.5433	13.5468	24.3921		36.8608	28.4839	42.7556		76.7602	95.5653	113.198		66.2645	66.3325	82.2451
EIF1	T vs UT	0.00510092	0.0353736	1.3555		C vs UT	6.10285e-08	9.40602e-06	4.58588		TC vs UT	1.16272e-07	1.1947e-05	4.06306		239.692	295.968	254.725		384.243	329.413	357.71		1307.76	1250.61	1066.25		1167.2	1080.87	963.315
EIF1AXP1	T vs UT	0.121894	0.247068	1.62118		C vs UT	0.00123475	0.0032517	4.36735		TC vs UT	0.000352095	0.00109134	5.56708		20.4652	30.5918	21.4096		35.7462	45.8836	35.852		70.9272	176.636	68.9239		112.745	193.534	97.1491
EIF2B3	T vs UT	0.0280633	0.0951912	1.88132		C vs UT	9.60376e-05	0.000462556	5.36307		TC vs UT	2.80894e-05	0.000170864	7.01655		1.50061	1.3383	1.94149		3.8599	2.09648	3.0371		7.80742	12.1858	5.6444		12.4672	12.1685	8.90619
EIF2C4	T vs UT	0.0043439	0.0325204	-1.93707		C vs UT	2.16211e-05	0.000163943	-4.42988		TC vs UT	2.48021e-06	4.13256e-05	-7.63073		98.9437	105.587	84.1272		36.7766	51.9349	60.3063		29.9361	16.4418	18.7836		13.0545	12.5077	12.2662
EIF2S1	T vs UT	0.00318448	0.0279265	1.60496		C vs UT	3.03938e-06	4.87942e-05	3.70432		TC vs UT	9.39827e-07	2.65173e-05	4.50931		34.4554	34.1078	36.1759		64.2557	53.4246	50.4217		111.997	166.296	109.694		151.232	169.282	151.786
EIF2S2	T vs UT	0.000173255	0.0078267	1.70345		C vs UT	9.47307e-09	5.09572e-06	6.82971		TC vs UT	6.52654e-09	6.09722e-06	7.46714		23.6268	22.384	22.8032		46.5345	35.5955	35.091		161.194	170.017	138.768		165.173	174.939	173.732
EIF2S2P4	T vs UT	0.000904345	0.0150945	1.78651		C vs UT	8.41581e-08	9.69784e-06	7.4298		TC vs UT	6.20897e-08	9.59336e-06	8.00328		26.9407	25.7178	28.0009		61.6427	40.8176	41.6388		193.369	227.51	178.404		207.453	217.13	220.955
EIF3C	T vs UT	0.00290624	0.0267522	1.77161		C vs UT	1.17605e-05	0.000108782	3.70359		TC vs UT	1.93789e-06	3.66476e-05	5.19979		41.1969	51.0881	59.6965		105.63	80.2787	83.3434		143.812	218.407	200.659		243.413	283.94	262.918
EIF3CL	T vs UT	0.00226855	0.0237488	1.98631		C vs UT	1.66947e-05	0.000137874	4.27754		TC vs UT	6.44946e-06	6.73202e-05	5.17369		26.1163	24.1684	36.2834		63.0201	55.0652	53.8657		91.6517	146.667	131.98		118.673	158.874	170.33
EIF3J	T vs UT	0.00383664	0.0306021	1.61245		C vs UT	2.69655e-06	4.57535e-05	3.94982		TC vs UT	6.62323e-07	2.26516e-05	5.12996		33.4832	40.2922	34.5307		65.8273	61.7315	47.0795		126.863	176.662	124.264		185.356	193.014	177.236
EIF4A1	T vs UT	0.00033836	0.0101642	1.91892		C vs UT	3.21295e-07	1.52956e-05	5.33877		TC vs UT	1.25607e-07	1.19875e-05	6.53749		63.8884	58.9417	68.1105		144.045	110.646	111.708		287.157	416.003	316.228		436.515	431.474	380.282
EIF4A1P2	T vs UT	0.000426343	0.0109745	1.96338		C vs UT	4.09088e-07	1.70985e-05	5.62372		TC vs UT	2.39106e-07	1.37765e-05	6.29286		16.8784	14.1404	16.4273		38.224	26.483	28.4477		76.4589	107.669	82.6957		102.37	99.866	96.3354
EIF4A1P4	T vs UT	0.000732148	0.0138042	1.81066		C vs UT	3.09177e-07	1.50678e-05	5.68602		TC vs UT	1.83047e-07	1.26088e-05	6.41009		2.32401	2.22512	2.88912		5.00309	3.97778	4.48728		12.7608	16.6781	12.8551		14.0904	18.4953	15.0942
EIF4EBP1	T vs UT	0.0885999	0.200621	1.38802		C vs UT	3.23291e-06	4.9952e-05	9.11816		TC vs UT	1.49384e-06	3.18853e-05	11.6825		4.62166	5.02651	10.385		8.6738	8.06918	11.0635		62.2196	58.8677	61.5785		86.006	67.7952	80.236
EIF4G1	T vs UT	0.00913468	0.0484016	1.55495		C vs UT	6.64721e-06	7.75403e-05	3.51172		TC vs UT	2.98652e-06	4.46724e-05	4.04294		87.8701	89.7247	85.0206		169.962	141.604	96.7866		307.694	321.311	293.227		358.878	370.944	331.918
EIF5A	T vs UT	5.76251e-05	0.00529136	2.82418		C vs UT	4.45286e-07	1.80012e-05	7.20115		TC vs UT	1.65759e-07	1.24442e-05	9.24429		68.7428	77.1783	76.6558		261.739	195.071	171.788		444.956	677.893	479.962		698.414	725.709	633.442
EIF5AL1	T vs UT	1.60588e-05	0.00304623	2.86143		C vs UT	1.10315e-07	9.93148e-06	7.57086		TC vs UT	3.76076e-08	8.74908e-06	10.014		30.8542	35.7728	33.6981		110.472	92.3796	84.2219		207.628	319.43	232.49		349.584	342.738	312.329
EIF5AL3	T vs UT	0.000757745	0.0139337	2.9797		C vs UT	4.9542e-06	6.5262e-05	8.7401		TC vs UT	2.04512e-06	3.74405e-05	11.2799		6.79097	5.09289	7.90373		26.8987	19.2698	12.7926		45.8682	71.0169	56.0604		74.0676	81.2331	67.9017
ELL2	T vs UT	0.00636805	0.0398802	1.91118		C vs UT	1.37439e-05	0.000120958	5.11662		TC vs UT	2.92562e-06	4.41673e-05	7.67437		7.45809	9.91398	7.36508		17.9981	17.3117	11.9673		38.8866	44.6103	43.0736		77.1955	69.8606	42.786
ELOVL6	T vs UT	0.639811	0.756932	1.24922		C vs UT	0.00654544	0.0130824	4.37858		TC vs UT	0.0721731	0.100941	2.22832		19.3047	14.0549	6.34815		25.5015	16.6981	7.40395		88.848	39.9269	45.0887		41.9892	21.7664	24.7259
EML5	T vs UT	0.333452	0.492156	-1.18718		C vs UT	7.10801e-07	2.38157e-05	11.1513		TC vs UT	1.20645e-06	2.95149e-05	9.59941		11.6683	12.6937	9.09023		11.9374	8.06613	8.17423		142.838	98.8086	131.39		92.4214	88.5528	140.147
ENG	T vs UT	0.075361	0.180778	-1.7101		C vs UT	0.000326147	0.00114625	-4.66861		TC vs UT	0.000504386	0.00145035	-4.02828		9.60107	6.37444	12.5409		5.08999	4.60507	6.9802		2.33108	1.70884	2.06819		2.64165	3.08883	1.34857
ENGASE	T vs UT	0.0126972	0.0583729	-1.79746		C vs UT	3.47046e-05	0.000225452	-4.27896		TC vs UT	0.000265827	0.000871715	-2.99349		23.0779	14.3939	11.1554		8.89066	10.2447	7.918		3.44873	4.12173	3.79381		5.78197	5.76631	4.69604
ENO1	T vs UT	7.49973e-05	0.00608349	2.34668		C vs UT	1.02409e-08	5.09572e-06	14.489		TC vs UT	2.97645e-08	8.3081e-06	10.3116		134.506	142.24	138.216		423.168	287.375	263.239		2023.55	1811.09	2177.76		1470.73	1350.99	1457.18
ENPP5	T vs UT	0.414218	0.569793	-1.54967		C vs UT	0.00219133	0.00519627	-17.6569		TC vs UT	0.000479137	0.00139203	-30.873		6.33224	7.99666	9.09075		1.86495	5.22127	8.02646		0.143793	0.627305	0.555277		0.0452708	0.551281	0.162029
EPAS1	T vs UT	0.0007875	0.0140949	12.1537		C vs UT	0.000421554	0.00138459	18.8225		TC vs UT	9.02558e-05	0.000387754	36.2187		0.300201	1.1751	0.523968		7.97992	10.2447	6.0741		9.24435	23.2515	5.1355		28.6836	33.283	10.4445
EPB49	T vs UT	0.426266	0.580309	-1.74478		C vs UT	0.720418	0.761107	-1.30755		TC vs UT	0.00686333	0.0128379	-5.3752		3.60352	5.59303	2.83929		2.6789	1.71688	2.50242		2.75438	2.79772	3.6528		0.090533	0.350308	1.7983
EPHA1	T vs UT	0.0886696	0.200715	-2.62439		C vs UT	0.000137357	0.000597816	-39.0227		TC vs UT	8.05187e-05	0.00035495	-59.01		8.02078	9.09472	28.0898		1.88339	4.46556	10.8761		0.691714	0.207393	0.259329		0.243813	0.19829	0.323958
EPHA4	T vs UT	0.0474448	0.134327	-2.49952		C vs UT	0.0063631	0.0127703	-5.36918		TC vs UT	0.00815781	0.0148686	-5.66853		51.1373	50.6884	85.3591		8.97739	15.1494	50.7615		10.6334	4.65934	19.5701		11.0218	8.22542	13.7746
EPHB6	T vs UT	0.545248	0.683501	-1.13638		C vs UT	9.40468e-06	9.42761e-05	-7.08811		TC vs UT	1.3097e-05	0.000104725	-6.29051		10.0535	15.014	10.2519		8.89066	12.9344	9.25574		1.43703	1.92651	1.61937		1.44557	2.67121	1.49794
EPRS	T vs UT	0.000356437	0.0104154	1.53284		C vs UT	5.20657e-08	8.901e-06	4.05414		TC vs UT	1.88791e-08	8.3081e-06	4.907		36.4625	39.2974	42.3102		66.05	55.4948	59.4379		153.223	179.02	146.43		189.72	210.72	178.93
EPT1	T vs UT	0.0285361	0.0963182	1.47735		C vs UT	3.42221e-06	5.15212e-05	5.04046		TC vs UT	1.35183e-06	3.07529e-05	6.11999		21.8175	22.2926	19.2215		33.7393	35.6356	24.1877		83.8494	133.82	101.551		127.201	146.106	114.282
ERMP1	T vs UT	0.0688876	0.171143	-1.32824		C vs UT	1.06493e-05	0.000101551	-3.77189		TC vs UT	1.11715e-06	2.83426e-05	-6.00817		57.8956	70.9361	50.1662		35.4932	53.0334	46.2363		17.419	12.9092	17.1275		9.32071	9.25376	11.2179
ERRFI1	T vs UT	0.00111775	0.016735	2.58559		C vs UT	0.000205542	0.000809433	3.41422		TC vs UT	1.77173e-05	0.000127817	5.65241		1.71068	1.30566	2.49618		6.2018	4.07419	3.97713		5.98731	5.10734	7.72632		9.80216	9.45497	11.9019
ESF1	T vs UT	0.131172	0.259565	1.53759		C vs UT	0.000562766	0.00174476	4.11672		TC vs UT	0.000108146	0.000441097	5.687		6.69236	5.05915	4.0986		9.45445	9.49313	5.42332		19.2549	32.3011	13.6945		29.1805	34.7668	26.1921
ESPL1	T vs UT	0.000109079	0.00665053	69.4531		C vs UT	0.0084521	0.016205	6.22494		TC vs UT	0.000309359	0.000983851	27.2591		0.0901304	0.065378	0.246626		11.1892	15.1494	1.59091		0.910156	0.806506	0.786601		3.83962	3.51918	3.60302
ESPN	T vs UT	0.00891885	0.0477091	2.49084		C vs UT	9.51285e-05	0.000459074	7.6389		TC vs UT	6.15584e-05	0.000292717	8.6217		4.21697	3.48642	11.5004		15.1071	12.0767	20.6498		45.6549	61.876	39.1649		53.2909	51.7135	60.5648
ESYT1	T vs UT	0.915137	0.948489	-1.02426		C vs UT	0.0321533	0.0510758	-2.01235		TC vs UT	0.00114611	0.00284738	-4.13158		125.261	111.429	161.26		136.481	95.5633	156.479		70.0743	34.3172	93.3625		25.2054	22.9802	48.1336
ETF1	T vs UT	0.000643727	0.0129917	1.84249		C vs UT	1.50619e-06	3.3766e-05	4.12549		TC vs UT	3.57004e-07	1.67209e-05	5.46594		42.5544	47.6531	43.9742		96.9273	77.4483	72.8532		161.511	226.196	165.858		247.223	271.607	214.599
ETFA	T vs UT	0.028043	0.09519	1.79852		C vs UT	0.000366993	0.00125422	3.48608		TC vs UT	0.000140644	0.000538218	4.11894		5.07181	5.12443	3.45147		11.1458	7.83185	5.56794		14.9442	20.7427	11.8901		19.288	20.733	16.193
ETV3	T vs UT	0.094294	0.208733	1.13121		C vs UT	2.00837e-08	5.97545e-06	4.20126		TC vs UT	1.04432e-06	2.77852e-05	2.37247		31.6908	35.4461	37.5029		42.0676	39.0797	37.2225		162.014	142.891	134.714		76.017	88.249	83.9887
ETV5	T vs UT	0.00434845	0.0325204	3.46905		C vs UT	7.89374e-08	9.50441e-06	367.035		TC vs UT	1.79905e-06	3.52659e-05	48.4942		0.0601203	0.0980171	0.154179		0.520523	0.237426	0.325493		54.9866	37.946	21.6983		5.46577	5.46952	4.21025
EVI5	T vs UT	0.25652	0.411407	2.38892		C vs UT	0.0187292	0.0321184	12.7882		TC vs UT	0.000585358	0.00163624	79.0966		0.150151	0.228573	0.246626		0.433786	0.55386	0.506267		1.43703	5.95855	0.601542		22.9921	24.0825	2.38855
EVL	T vs UT	0.155063	0.290698	-1.44124		C vs UT	4.20241e-05	0.00025525	-6.14258		TC vs UT	6.33617e-06	6.66595e-05	-10.1266		177.404	133.121	102.281		97.8176	112.275	76.3319		28.1512	18.1428	20.91		12.511	9.11492	19.1387
EXOSC4	T vs UT	0.00065231	0.0130381	2.75394		C vs UT	4.63928e-06	6.22699e-05	7.1649		TC vs UT	1.14396e-06	2.86688e-05	10.4809		2.35346	2.44803	2.71189		9.45444	6.64523	4.59176		15.8542	22.8034	15.175		25.6571	29.0431	24.0465
EXOSC5	T vs UT	0.00776316	0.044162	1.93545		C vs UT	0.000454546	0.00146831	2.97649		TC vs UT	1.33841e-05	0.000106327	5.63612		2.52095	3.03553	3.14331		6.93907	5.37948	4.51945		5.93942	12.2754	7.68005		16.6229	17.5531	14.8571
EZH2	T vs UT	0.91117	0.946668	1.09972		C vs UT	0.000450151	0.00145712	3.75735		TC vs UT	0.000248575	0.00082836	4.20941		2.43092	2.35011	1.81823		2.16853	3.67865	1.41014		10.2023	7.88496	6.70849		10.3894	9.45498	7.93461
F2R	T vs UT	0.0083282	0.0459243	-2.00619		C vs UT	2.69234e-05	0.000189912	-6.25808		TC vs UT	7.72115e-07	2.38079e-05	-19.6621		123.581	139.6	116.761		39.422	56.7206	93.2419		27.206	16.6658	16.8405		7.18226	6.1903	5.95099
FABP5	T vs UT	0.0196868	0.0760457	4.14812		C vs UT	0.000903025	0.00253658	9.41775		TC vs UT	0.000103451	0.000427895	21.6476		0.356989	0.371852	0.131841		2.35878	0.673666	0.53777		1.79223	4.00069	2.31277		5.83616	7.71372	5.0818
FABP5L7	T vs UT	0.000125691	0.00686928	12.3924		C vs UT	4.61954e-05	0.000273315	19.7307		TC vs UT	3.73063e-06	5.01633e-05	55.2998		1.0837	0.998995	1.71731		23.4198	13.5793	10.0919		11.5212	43.6536	19.802		78.2006	80.6034	51.3353
FAIM3	T vs UT	0.377925	0.53666	1.27881		C vs UT	2.04983e-06	3.90618e-05	-19.9433		TC vs UT	4.98034e-06	5.88759e-05	-13.6532		190.563	198.638	177.069		287.772	244.316	192.062		11.8308	9.90098	6.66223		17.9781	16.2101	7.2869
FAM100B	T vs UT	0.744484	0.83238	1.06485		C vs UT	1.74558e-06	3.57562e-05	5.78674		TC vs UT	3.45066e-06	4.83182e-05	4.93497		29.0199	35.8703	28.3815		40.94	33.5421	24.8385		216.593	173.109	150.037		167.899	148.48	143.914
FAM102A	T vs UT	0.670238	0.779479	-1.10452		C vs UT	2.51979e-06	4.42082e-05	-17.0836		TC vs UT	5.59722e-06	6.22306e-05	-13.0347		258.3	332.341	508.702		223.049	304.406	467.857		18.2243	18.1442	27.9822		25.4672	25.0955	33.7771
FAM117A	T vs UT	0.0757646	0.181372	-1.22817		C vs UT	1.84304e-05	0.000147675	-2.44384		TC vs UT	4.7189e-07	1.91672e-05	-4.2803		74.8014	79.221	68.806		60.8611	61.5232	59.0464		36.3618	27.1602	27.6577		15.5993	15.6187	20.841
FAM117B	T vs UT	0.197316	0.343786	-1.29583		C vs UT	8.66131e-05	0.000427459	-5.00755		TC vs UT	0.000302279	0.000965069	-3.75376		19.6866	22.6842	23.4201		11.1892	14.6352	24.9469		3.59243	5.19694	4.34899		5.10441	7.92862	4.49363
FAM125B	T vs UT	0.93	0.95757	1.0109		C vs UT	1.07256e-05	0.0001022	-6.11735		TC vs UT	3.6676e-06	4.98584e-05	-7.90201		54.7089	67.7258	81.2004		59.5888	67.1236	79.1428		11.735	8.69137	12.8617		8.13085	6.02069	11.6185
FAM13AOS	T vs UT	0.137548	0.267136	-2.60279		C vs UT	0.00327028	0.00725488	-9.15896		TC vs UT	0.0002307	0.000779325	-29.5987		7.29331	7.75496	4.34724		1.67251	3.06849	2.71081		1.39089	0.358503	0.368258		0.0452708	0.328168	0.281843
FAM159A	T vs UT	0.109373	0.229646	-1.42138		C vs UT	6.16516e-05	0.000336351	-4.58678		TC vs UT	6.78804e-05	0.000314412	-4.40494		6.2122	6.1036	9.49137		4.51043	4.03464	6.7972		1.38913	1.79211	1.5731		1.17454	2.03523	1.74084
FAM167A	T vs UT	0.000196649	0.00802559	4.96536		C vs UT	0.00228298	0.00537814	2.86537		TC vs UT	0.00744637	0.0137549	2.30385		1.65066	1.56677	4.65329		13.8347	12.7366	12.5097		8.38219	6.67535	7.495		6.053	4.83354	7.24643
FAM46A	T vs UT	0.0576971	0.152892	-1.46931		C vs UT	1.82284e-05	0.000146708	-4.40271		TC vs UT	5.35038e-06	6.09942e-05	-5.63903		16.1155	20.4648	11.1246		10.8856	11.7477	9.83421		3.83191	3.71853	3.2849		2.1683	3.0528	3.23868
FAM46C	T vs UT	0.351356	0.510694	-1.10815		C vs UT	5.04794e-08	8.901e-06	7.13799		TC vs UT	1.79334e-05	0.000128932	2.47942		52.0075	65.0501	46.1313		47.7924	42.1651	57.3056		416.625	378.568	369.647		128.375	143.942	132.297
FAM57A	T vs UT	0.337037	0.496021	1.4093		C vs UT	0.000376306	0.00127644	5.54594		TC vs UT	0.00681015	0.0127516	2.83431		3.96592	4.37901	3.91998		7.82634	3.39956	6.05907		24.8469	12.7081	30.4655		14.0823	8.22068	12.4596
FAM60A	T vs UT	0.154743	0.290188	1.16893		C vs UT	4.5961e-06	6.207e-05	2.86009		TC vs UT	2.40418e-07	1.37877e-05	4.6423		37.0606	40.0428	39.7516		51.02	39.3487	46.2272		97.4416	131.811	104.963		192.045	191.38	159.051
FAM89A	T vs UT	0.00324805	0.028223	1.64978		C vs UT	4.95398e-06	6.5262e-05	3.55157		TC vs UT	1.46083e-06	3.16555e-05	4.41507		5.36372	4.74886	5.08327		10.4417	7.70954	6.91851		16.6487	21.035	16.2853		22.1338	25.0648	19.892
FAM8A1	T vs UT	0.0299329	0.0992664	-1.9051		C vs UT	0.000124737	0.000557857	-5.36991		TC vs UT	2.086e-05	0.000142102	-8.46228		45.4355	48.3713	31.6479		16.3067	24.1283	25.4169		10.0586	7.70576	5.59814		7.00158	4.70634	3.11723
FARSA	T vs UT	0.00181647	0.0213208	1.99551		C vs UT	2.01333e-05	0.000157542	3.81157		TC vs UT	3.45629e-06	4.83182e-05	5.30937		10.2636	8.55152	10.9397		25.0671	17.6413	16.6675		29.1698	48.2948	35.9477		49.688	52.8712	55.42
FARSB	T vs UT	0.00236757	0.0242899	2.20523		C vs UT	0.00010376	0.000488679	3.68403		TC vs UT	1.3423e-05	0.000106327	5.36938		5.79206	5.61401	4.86899		14.1382	12.2619	9.49011		15.2316	28.6723	16.054		28.3674	33.4525	25.5671
FASLG	T vs UT	0.00111207	0.0167217	2.14647		C vs UT	1.05954e-07	9.93148e-06	16.0953		TC vs UT	1.44319e-07	1.24442e-05	14.3752		14.3149	11.3911	17.1645		31.9194	28.321	31.7802		202.033	296.444	191.536		212.8	242.393	161.079
FASN	T vs UT	0.0411848	0.122048	1.45037		C vs UT	1.8206e-05	0.000146623	3.79165		TC vs UT	5.52377e-06	6.16974e-05	4.73901		21.5474	23.9898	24.9609		42.5446	32.9489	26.7546		68.7332	99.009	99.5618		110.804	128.68	94.6072
FBLN5	T vs UT	0.790127	0.865134	-1.14512		C vs UT	0.00055612	0.00172763	-16.8566		TC vs UT	0.0001579	0.000583431	-47.348		11.7341	7.14805	11.0938		7.80643	5.93325	12.4373		0.670667	0.0897007	1.01793		0.135613	0.254491	0.242993
FBXL16	T vs UT	0.0734108	0.178391	-1.8381		C vs UT	5.86857e-05	0.000325357	-11.3938		TC vs UT	4.91029e-05	0.000250595	-12.6707		14.9962	13.3062	18.1549		5.58818	6.46058	13.2259		1.0097	0.847309	2.22039		0.858364	1.02685	1.78129
FBXO27	T vs UT	0.000784141	0.0140949	9.04943		C vs UT	0.23395	0.288662	1.64477		TC vs UT	0.0561357	0.0807977	2.35334		0.600303	0.489685	0.770495		8.89065	6.21012	1.73553		0.958054	0.806506	1.29551		1.80693	1.35685	1.21457
FBXO32	T vs UT	0.0207803	0.0786677	-1.66251		C vs UT	9.33204e-07	2.63941e-05	-12.4865		TC vs UT	1.19661e-06	2.93907e-05	-11.3659		28.5097	32.476	26.5633		12.7938	15.4263	24.4407		2.58657	1.92651	2.4984		2.62001	3.17999	1.90276
FBXO6	T vs UT	0.0581719	0.153556	1.34955		C vs UT	1.25555e-06	3.08386e-05	5.64852		TC vs UT	5.31182e-06	6.08516e-05	4.19993		3.40242	4.79225	3.27899		5.3673	4.00463	6.11236		22.5244	20.9856	21.2992		17.1348	13.6589	17.3949
FCGBP	T vs UT	0.0072653	0.0424017	8.01211		C vs UT	0.575534	0.629443	-1.31996		TC vs UT	0.0155911	0.0261514	-4.70997		3.87141	12.2071	7.0261		53.17	83.4992	48.4475		6.41839	1.97131	9.11426		0.587321	0.59368	3.72447
FCGRT	T vs UT	0.266848	0.422638	-1.61171		C vs UT	0.000418499	0.00137836	-10.9799		TC vs UT	0.000356547	0.00110292	-10.7586		4.56164	4.27581	5.97836		2.64558	2.13603	4.41099		0.431179	0.224102	0.694072		0.451808	0.763274	0.162029
FDXR	T vs UT	0.466612	0.615527	-1.3529		C vs UT	0.00132051	0.00342993	-5.94961		TC vs UT	0.00299934	0.00635209	-6.04185		3.06113	3.23136	2.89678		1.56137	2.80846	2.42247		0.143793	1.03051	0.370218		0.406638	0.466484	0.647816
FERMT2	T vs UT	0.0200513	0.076804	1.66934		C vs UT	3.16998e-06	4.94758e-05	7.45199		TC vs UT	1.1875e-06	2.93424e-05	9.81274		2.52095	3.13345	2.49618		5.20433	4.78617	3.61558		25.5296	15.5458	19.6626		31.6198	19.3338	29.0258
FES	T vs UT	0.0139295	0.0613691	3.66771		C vs UT	6.4501e-06	7.60235e-05	52.7024		TC vs UT	1.24642e-05	0.000101079	35.806		0.210171	0.0980171	0.184995		1.08431	0.435197	0.289338		13.0283	5.37614	7.58753		6.68538	4.53675	6.43678
FEZ1	T vs UT	0.0026519	0.0257535	8.96767		C vs UT	2.40283e-05	0.000174997	61.7642		TC vs UT	0.00014258	0.000542764	26.3139		4.38158	6.91958	2.55781		58.2875	53.9917	12.0035		250.359	225.75	379.879		82.0305	81.6175	201.036
FGD3	T vs UT	0.0218214	0.0810341	-1.57418		C vs UT	2.98864e-05	0.000204949	-3.92458		TC vs UT	7.99101e-06	7.64956e-05	-5.20686		108.805	99.9488	125.65		58.9238	63.8217	89.6855		32.3574	20.5166	32.3336		19.9106	18.5698	25.7433
FICD	T vs UT	0.0840539	0.194298	1.51582		C vs UT	8.3136e-06	8.7752e-05	7.34734		TC vs UT	9.40977e-05	0.000400353	4.23589		2.5091	3.57759	3.60069		5.30751	6.14434	3.23249		23.9131	26.3256	20.9377		16.2528	14.8906	9.89133
FKBP14	T vs UT	0.446193	0.597998	-1.26812		C vs UT	0.000771639	0.00223528	4.46647		TC vs UT	0.00132577	0.00321991	3.84095		4.72871	4.01937	2.52699		2.97928	3.66382	2.2481		17.4828	23.2105	9.66655		14.7701	18.645	9.89187
FKBP4	T vs UT	0.168291	0.30784	1.33591		C vs UT	2.70546e-05	0.000190401	5.08048		TC vs UT	6.33089e-06	6.66595e-05	6.98734		16.2334	18.2127	24.4062		28.8401	19.3026	30.4786		70.3619	131.757	96.8789		138.267	148.309	124.644
FLJ32255	T vs UT	0.25769	0.412639	-1.38569		C vs UT	0.0008835	0.00249452	-4.22406		TC vs UT	2.68073e-05	0.000165598	-10.4822		62.4515	76.6369	92.7254		40.0728	52.8844	74.3341		21.7935	12.5442	20.5417		6.00782	4.36715	11.7399
FLJ35390	T vs UT	0.665074	0.775888	-1.09568		C vs UT	9.1107e-05	0.000444187	-4.49697		TC vs UT	0.00331623	0.00689762	-2.42001		7.13609	5.63374	6.33129		6.97574	5.50342	4.95392		1.53322	1.90528	0.809053		2.37232	2.27697	3.24372
FLJ35776	T vs UT	0.974646	0.985078	1.00787		C vs UT	0.0469089	0.0709155	-2.15937		TC vs UT	0.0022829	0.00504538	-4.46115		11.1939	9.85709	8.47444		9.62791	10.838	9.29189		6.94526	2.24012	4.48778		2.52967	0.89047	3.1982
FLJ36031	T vs UT	0.0943322	0.208743	1.2534		C vs UT	5.59527e-08	9.01285e-06	9.59963		TC vs UT	1.56272e-07	1.24442e-05	7.28206		14.1649	16.8418	17.0412		21.3808	16.9689	21.8738		149.058	180.053	132.132		138.539	111.763	99.5864
FLJ46020	T vs UT	0.26106	0.415829	-1.32958		C vs UT	7.15736e-05	0.000374736	-7.3043		TC vs UT	5.00977e-05	0.000253886	-8.00214		24.4159	17.1682	24.776		11.9698	13.2107	24.73		4.2151	2.46412	2.40587		3.97513	2.37442	1.94325
FLOT1	T vs UT	0.171617	0.311826	-1.31283		C vs UT	1.74576e-06	3.57562e-05	8.34257		TC vs UT	2.20941e-05	0.000146699	4.50594		16.1155	17.0051	9.76871		13.7046	10.3238	8.64109		136.414	105.639	115.754		64.9558	55.7966	72.5041
FLT4	T vs UT	0.00295809	0.0269374	-2.35138		C vs UT	4.76679e-05	0.000279214	-5.03994		TC vs UT	5.68464e-06	6.27499e-05	-8.56312		58.7001	51.1455	44.8062		16.9572	21.0825	27.7308		10.3939	7.66096	12.6304		4.11065	5.8935	8.05606
FNDC3B	T vs UT	0.000878274	0.0149182	2.15748		C vs UT	6.84245e-07	2.3379e-05	7.69895		TC vs UT	1.92436e-06	3.65675e-05	5.97928		4.02146	5.74457	4.46839		10.8422	12.4202	7.44799		34.5344	39.2004	35.8553		23.7599	30.0183	31.3334
FOSB	T vs UT	0.188522	0.333211	1.74127		C vs UT	0.219468	0.273227	1.66554		TC vs UT	0.00334645	0.00694876	7.58262		1.02044	4.83068	0.770495		2.51548	6.44745	2.56709		2.49078	6.31695	2.22081		14.4548	26.16	9.59439
FOXP3	T vs UT	0.0141335	0.0619503	3.93298		C vs UT	1.68152e-05	0.000138683	62.475		TC vs UT	9.56421e-06	8.57066e-05	95.7599		0.0907999	0.261661	0.123952		0.601835	0.396574	0.875312		6.7325	6.81104	16.2204		9.32893	7.37903	28.9133
FOXP4	T vs UT	0.00160012	0.0199489	2.6733		C vs UT	6.92946e-05	0.000366068	4.82483		TC vs UT	1.42851e-05	0.000110777	7.16464		10.4736	11.946	22.927		52.5196	39.6731	29.0324		72.4697	81.179	65.1414		103.758	119.605	101.53
FRAT1	T vs UT	0.0795671	0.187548	-1.23654		C vs UT	5.4904e-08	9.01285e-06	-8.1674		TC vs UT	1.22226e-07	1.19875e-05	-6.5685		15.4853	15.3404	14.8533		10.582	12.2224	14.1366		1.77231	2.01612	1.80443		2.1683	2.8832	1.90276
FRMD4B	T vs UT	0.684583	0.791444	-1.03978		C vs UT	9.89743e-08	9.93148e-06	11.1907		TC vs UT	8.27618e-08	1.06361e-05	11.7712		15.9355	13.48	17.072		17.2174	10.6798	16.8121		198.15	171.718	150.361		178.741	194.439	174.033
FRMD6	T vs UT	0.0380084	0.116068	3.38928		C vs UT	0.0126585	0.0228992	4.48371		TC vs UT	0.00283184	0.00604827	7.79473		0.210171	0.261212	0.95539		0.60726	1.66138	2.56709		1.19754	2.28492	2.91478		2.1683	5.51192	3.44109
FTH1	T vs UT	0.350619	0.510164	1.21226		C vs UT	8.20002e-07	2.54036e-05	9.75003		TC vs UT	9.41561e-06	8.52311e-05	5.29374		219.614	200.027	227.501		336.939	187.32	260.25		2424.68	1923.82	1961.16		1100.22	883.94	1441.65
FTHL10	T vs UT	0.22457	0.375145	1.2625		C vs UT	8.7191e-07	2.59052e-05	9.90542		TC vs UT	8.12536e-06	7.71846e-05	5.5241		29.8612	26.359	28.364		40.2409	27.9048	38.6423		342.018	202.758	293.067		156.677	120.102	190.473
FTHL11	T vs UT	0.468639	0.617342	1.15871		C vs UT	9.73113e-07	2.67823e-05	9.85272		TC vs UT	8.40303e-06	7.83889e-05	5.69138		19.5376	18.7433	19.3884		27.7007	17.5569	21.5646		231.239	154.541	182.42		102.859	81.4923	143.867
FTHL12	T vs UT	0.303299	0.461183	1.26879		C vs UT	2.81118e-06	4.65885e-05	10.2477		TC vs UT	4.94496e-05	0.000251636	4.96947		0.618273	0.415287	0.639922		0.978911	0.57082	0.573558		5.93223	5.36801	5.84911		2.63501	2.01839	3.66291
FTHL16	T vs UT	0.360314	0.519457	1.18848		C vs UT	1.39964e-06	3.26379e-05	9.57394		TC vs UT	1.12398e-05	9.42443e-05	5.62805		7.30007	5.40277	7.78382		9.58729	6.53795	8.22272		80.5622	56.8989	58.6769		37.1167	28.459	49.7243
FTHL2	T vs UT	0.646143	0.761949	1.11974		C vs UT	3.12219e-06	4.90459e-05	9.49881		TC vs UT	2.85049e-05	0.00017254	5.33199		29.543	24.0864	32.1822		42.6127	24.8025	28.671		348.348	206.758	260.001		151.659	116.007	189.881
FTHL20	T vs UT	0.340282	0.499426	1.23434		C vs UT	2.30226e-06	4.19925e-05	9.88656		TC vs UT	2.43747e-05	0.000156125	5.35358		17.9524	19.2242	23.306		30.2556	18.1036	26.297		248.622	151.415	197.927		102.971	81.9977	138.829
FTHL3	T vs UT	0.0894685	0.201598	1.5339		C vs UT	3.57584e-06	5.30567e-05	10.7731		TC vs UT	1.8677e-05	0.000131668	6.93244		1.78198	1.40928	1.51489		2.45181	1.7464	3.02054		20.81	14.2727	15.6174		11.9074	6.84924	13.8685
FTHL4	T vs UT	0.00521441	0.0357446	2.23505		C vs UT	1.90507e-06	3.72793e-05	11.4715		TC vs UT	1.23138e-05	0.000100052	6.8		0.330248	0.391768	0.308258		1.08431	0.712077	0.506323		4.5224	3.40832	3.88805		2.75669	1.73844	2.51073
FTHL5	T vs UT	0.430903	0.584236	-1.20426		C vs UT	0.000371713	0.00126608	7.19303		TC vs UT	0.00100892	0.00256126	5.69142		0.389428	0.602602	0.481863		0.333126	0.220187	0.670585		4.53169	2.67674	3.39333		3.3688	1.48524	3.5345
FTHL7	T vs UT	0.615281	0.738564	1.09588		C vs UT	7.24058e-07	2.38707e-05	9.22221		TC vs UT	7.38974e-06	7.30093e-05	5.16532		33.3	29.8072	36.9162		43.4201	29.76	36.4339		358.773	234.484	329.18		180.46	130.294	205.899
FTHL8	T vs UT	0.576325	0.710964	1.12377		C vs UT	2.37285e-06	4.28991e-05	8.86759		TC vs UT	2.32215e-05	0.000151895	5.05143		23.4808	21.7564	22.6295		30.5531	21.4024	24.311		252.906	147.297	201.611		122.518	79.0128	141.293
FURIN	T vs UT	2.12976e-05	0.00342769	6.04692		C vs UT	2.07278e-07	1.2966e-05	24.6316		TC vs UT	4.75683e-07	1.91672e-05	17.8074		77.936	84.275	88.4106		631.669	600.803	283.019		2276.54	1816.36	2080.31		1420.67	1352.42	1689.82
GAB1	T vs UT	0.715852	0.811554	1.09943		C vs UT	0.116675	0.157483	-1.94009		TC vs UT	0.00135324	0.00327487	-4.91382		1.53062	3.07281	1.9415		2.25526	2.37336	2.56709		0.910156	1.07531	1.38804		0.406638	0.763274	0.162029
GAB3	T vs UT	0.00361153	0.0296773	-2.15382		C vs UT	0.000539151	0.00168938	-2.87839		TC vs UT	2.38046e-05	0.000153993	-5.46601		52.3381	43.4428	42.0944		16.5669	18.2346	29.213		20.3567	10.8418	16.7017		8.13085	7.37745	9.71583
GADD45A	T vs UT	0.000513137	0.0119603	3.3394		C vs UT	0.000423941	0.00139058	3.5735		TC vs UT	4.37967e-05	0.000230823	5.51547		4.80172	7.93138	5.60858		25.3274	20.0145	15.9082		23.2784	28.9412	13.3244		34.2395	34.1733	32.7502
GADD45B	T vs UT	0.457257	0.607481	1.21297		C vs UT	1.81536e-06	3.61605e-05	13.9945		TC vs UT	1.26522e-06	3.00003e-05	15.2246		29.8004	33.7161	36.948		27.4957	44.1819	50.1828		448.965	650.08	306.902		438.631	547.576	543.321
GALNT12	T vs UT	0.0245746	0.0873717	-1.7814		C vs UT	3.05586e-06	4.87962e-05	-12.8761		TC vs UT	1.34632e-05	0.000106327	-8.05635		6.99246	4.83067	6.13244		2.51548	2.61068	4.95331		0.526974	0.358503	0.509013		0.948687	0.551281	0.72878
GALNT6	T vs UT	0.17529	0.31677	1.45282		C vs UT	0.000116641	0.000536046	5.4784		TC vs UT	0.00368843	0.00755078	2.87278		1.80071	1.56677	1.29436		2.68895	1.66138	2.42247		9.10066	6.63055	9.80824		3.29757	3.0104	7.0845
GAPDHL10	T vs UT	4.20326e-06	0.00244833	2.59911		C vs UT	2.95984e-08	7.35445e-06	6.16168		TC vs UT	8.62981e-07	2.53169e-05	3.23837		7.14884	9.63641	7.17404		22.7438	20.4465	19.0825		48.3156	45.4569	53.857		26.6967	24.7448	26.1475
GAPDHL18	T vs UT	0.00100987	0.0158823	2.91903		C vs UT	3.19178e-05	0.00021506	6.25477		TC vs UT	0.000555575	0.00157224	3.27315		1.05882	0.784079	1.36651		3.409	2.70461	3.25476		7.80742	4.07132	8.19536		4.14121	2.82004	3.54364
GAPDHP1	T vs UT	4.52611e-05	0.00476131	2.70826		C vs UT	5.07963e-07	1.95724e-05	6.09455		TC vs UT	1.12299e-05	9.42443e-05	3.32848		31.7123	41.2424	44.9294		122.943	87.7527	108.565		238.411	212.576	267.464		127.466	114.455	150.454
GAR1	T vs UT	0.00554609	0.0368643	2.02532		C vs UT	0.000127957	0.000567523	3.79464		TC vs UT	1.05072e-05	9.0182e-05	6.29268		3.96144	4.99387	3.29739		8.97738	8.86027	6.97798		13.0282	22.1314	11.335		26.38	29.5095	21.2128
GARS	T vs UT	1.16233e-05	0.0025592	2.81177		C vs UT	4.69911e-09	4.41671e-06	16.2666		TC vs UT	2.0737e-09	4.17479e-06	22.013		20.1369	19.6814	17.9349		68.9558	49.3243	44.1088		300.705	341.122	297.624		427.177	448.067	396.081
GART	T vs UT	0.000183106	0.00800604	2.11464		C vs UT	2.93738e-06	4.75921e-05	3.68359		TC vs UT	4.12092e-07	1.81467e-05	5.33838		21.8962	19.6508	21.0431		53.9783	43.0423	35.3352		67.2485	90.8104	72.497		107.787	119.33	107.012
GAS7	T vs UT	0.104402	0.222762	-1.82826		C vs UT	8.35615e-06	8.77609e-05	-28.1677		TC vs UT	6.45192e-06	6.73202e-05	-30.0042		10.2635	11.1627	22.6805		5.98495	5.77503	12.365		0.383281	0.627305	0.555277		0.361467	0.339289	0.769262
GATS	T vs UT	0.855234	0.909525	-1.02305		C vs UT	6.96583e-05	0.000367247	-2.59019		TC vs UT	2.85794e-06	4.35579e-05	-4.48191		30.4451	27.5707	24.7748		25.3707	30.9165	24.6384		14.057	8.73427	9.1719		6.56667	5.61521	6.29031
GBE1	T vs UT	0.000293617	0.00935476	2.28754		C vs UT	3.57807e-07	1.59627e-05	7.76197		TC vs UT	1.75015e-05	0.000126937	3.41198		3.60131	4.50428	3.14331		10.4086	7.08032	8.24339		32.7143	25.2675	29.3319		12.3769	11.0661	14.9381
GBP5	T vs UT	0.031932	0.103671	1.63409		C vs UT	5.73905e-05	0.000319614	4.55677		TC vs UT	0.000237368	0.000797479	3.32309		202.57	160.325	128.503		302.153	275.733	225.104		1073.54	529.035	636.611		618.182	487.752	527.022
GCH1	T vs UT	0.00843344	0.0462663	1.43456		C vs UT	1.02862e-07	9.93148e-06	6.41788		TC vs UT	1.87252e-07	1.27559e-05	5.56021		25.1786	27.4822	21.1397		38.945	35.7969	31.1294		167.403	176.605	129.635		123.542	144.793	142.012
GCHFR	T vs UT	0.169434	0.309136	-1.31353		C vs UT	1.67962e-05	0.00013862	-7.18766		TC vs UT	7.17961e-06	7.1564e-05	-8.81104		19.9881	20.946	22.5385		11.1024	13.3938	23.8259		2.77816	3.08948	2.96313		1.58108	2.58641	3.03627
GCSH.1	T vs UT	0.0178214	0.0718046	2.28205		C vs UT	0.00368315	0.00802496	3.3709		TC vs UT	0.00057135	0.00160582	4.64886		1.6103	2.46933	2.80677		6.31594	5.34512	4.05407		4.66454	12.9013	5.64755		8.7896	13.3753	9.84906
GDAP1	T vs UT	0.0011977	0.0172924	3.15974		C vs UT	6.22828e-05	0.000339049	5.44396		TC vs UT	2.65543e-05	0.000164679	6.73294		2.22085	1.30566	1.57171		7.93655	5.06305	3.10941		10.1544	9.31859	8.28149		11.067	11.2357	12.0233
GDPD5	T vs UT	0.00497668	0.0350043	-1.98637		C vs UT	2.08165e-05	0.000160618	-5.06463		TC vs UT	1.08808e-06	2.83066e-05	-10.7047		14.3149	14.3286	11.9874		5.2477	6.56611	8.64109		2.73027	2.28492	3.00731		1.03903	0.975267	1.78132
GFM1	T vs UT	0.00392357	0.030932	1.70962		C vs UT	4.36326e-05	0.000262454	2.97789		TC vs UT	5.91641e-06	6.41031e-05	4.06297		14.2641	14.2203	15.8564		28.2928	24.6995	22.8138		36.4594	58.9264	36.6561		57.065	68.6008	54.4893
GFPT1	T vs UT	0.431559	0.584738	1.13113		C vs UT	7.65637e-06	8.39884e-05	4.98768		TC vs UT	3.93625e-05	0.000214373	3.63629		22.1776	29.1467	28.5972		30.3147	28.9934	31.0932		135.598	162.491	100.533		96.5302	121.26	72.8276
GGCT	T vs UT	0.00445944	0.033024	2.01488		C vs UT	0.000763357	0.00221933	2.63429		TC vs UT	2.89605e-05	0.000174102	4.43676		6.10954	6.50775	5.39115		14.7888	11.698	9.79805		11.3998	22.669	13.3706		28.3665	26.8384	24.6943
GGT7	T vs UT	0.129382	0.25722	-1.30807		C vs UT	7.60622e-06	8.39884e-05	-5.76274		TC vs UT	5.22963e-06	6.07841e-05	-6.42911		4.83907	5.54182	4.00615		3.07927	5.06305	2.85633		0.670668	0.761706	1.06419		0.768004	0.741011	0.72878
GHITM	T vs UT	0.000258524	0.00897781	1.71052		C vs UT	3.19897e-07	1.52881e-05	3.76396		TC vs UT	2.11636e-07	1.31791e-05	4.01188		64.702	69.2928	68.596		132.578	105.096	108.862		265.544	286.678	210.321		278.93	272.241	261.598
GIMAP4	T vs UT	0.99661	0.99767	1.00421		C vs UT	0.0160331	0.0281127	-2.06842		TC vs UT	1.85419e-05	0.00013109	-8.47092		227.904	231.859	214.931		214.149	203.077	260.306		131.716	75.8468	118.625		16.5778	19.6731	43.3974
GIMAP6	T vs UT	0.997023	0.99767	1.00555		C vs UT	0.00303522	0.00680565	-2.251		TC vs UT	1.50817e-05	0.000115358	-6.5242		232.181	243.977	237.831		225.249	214.419	278.284		128.414	63.3027	125.471		32.3876	28.9159	48.1334
GIMAP7	T vs UT	0.119554	0.243775	-1.28285		C vs UT	0.00464605	0.0097309	-1.77213		TC vs UT	8.03421e-06	7.64956e-05	-4.36611		110.617	122.723	99.72		70.4306	85.3583	103.837		72.5651	55.3733	60.0055		19.4236	24.6761	32.1835
GIMAP8	T vs UT	0.748751	0.835635	1.08873		C vs UT	0.00592996	0.0120001	-2.36752		TC vs UT	4.49518e-05	0.000235285	-6.78219		54.4385	49.1871	56.3006		54.0807	53.8731	66.1634		24.8111	13.037	29.7021		5.7368	6.0631	11.7804
GINS3	T vs UT	0.0637005	0.162682	1.37933		C vs UT	0.000110646	0.000514043	3.03281		TC vs UT	1.29927e-05	0.000104181	4.41396		2.9711	1.99108	3.45147		4.33696	3.79731	3.47096		6.56209	8.91537	10.0395		11.338	11.9141	13.8855
GK	T vs UT	0.101175	0.218895	1.40157		C vs UT	9.64796e-08	9.93148e-06	20.1725		TC vs UT	1.32082e-06	3.02372e-05	8.45406		0.953379	0.777151	0.700754		0.78384	1.51391	1.10988		17.9235	18.001	13.1207		7.12972	6.95619	6.46831
GK4P	T vs UT	0.0586606	0.154548	1.45141		C vs UT	7.44668e-08	9.50441e-06	22.526		TC vs UT	4.35899e-07	1.86167e-05	11.7842		1.52609	1.25901	1.19309		1.98334	2.22487	1.56578		37.2762	31.6795	20.6571		18.5538	13.7325	14.5935
GLA	T vs UT	0.00149042	0.019151	1.70592		C vs UT	2.6587e-06	4.5467e-05	3.66315		TC vs UT	9.07349e-07	2.57779e-05	4.48658		4.08148	5.15707	4.77655		9.36771	8.06918	6.47181		17.0038	18.189	16.1465		24.3923	20.3514	18.1361
GLRX2	T vs UT	0.226756	0.377468	1.45871		C vs UT	0.00384738	0.00833127	3.0406		TC vs UT	0.000285516	0.00092278	4.90512		1.35056	1.24038	0.924574		2.38537	1.62183	1.1209		3.59243	5.10734	1.98949		6.05299	5.76631	5.42472
GLS2	T vs UT	0.98966	0.993795	1.02064		C vs UT	5.69261e-05	0.000318033	-9.48983		TC vs UT	0.00668595	0.0125381	-2.91995		2.56953	3.87115	2.22469		1.97828	4.11495	2.75095		0.183565	0.451868	0.277689		1.27574	1.02444	0.667459
GM2A	T vs UT	0.68958	0.795222	-1.10888		C vs UT	0.00205243	0.00493592	-3.53049		TC vs UT	0.000834617	0.00218814	-4.60974		12.8002	17.1407	24.9287		11.1161	14.2706	24.0953		2.93688	5.24516	7.35961		3.43308	4.11276	4.35713
GNA15	T vs UT	0.116119	0.239463	3.25848		C vs UT	0.000212108	0.000825977	38.584		TC vs UT	0.00476039	0.0093853	9.66892		1.80071	0.913993	2.52699		9.75803	1.50088	5.82102		72.7083	34.0932	95.4439		16.8488	6.95242	26.8803
GNAO1	T vs UT	0.18288	0.327036	-1.482		C vs UT	7.24558e-05	0.00037791	-9.40997		TC vs UT	0.000773761	0.002045	-4.99318		12.9945	14.7529	18.2739		6.50538	8.8207	15.7275		1.77231	0.851306	2.26707		2.75552	2.33202	4.12929
GNB5	T vs UT	0.180275	0.323834	-1.42985		C vs UT	0.000305287	0.00108823	-4.61776		TC vs UT	3.41875e-05	0.000195879	-8.77488		16.8958	18.3432	17.2569		10.4519	9.41402	16.8483		3.16135	2.28492	5.922		2.03279	1.39925	2.55048
GNG2	T vs UT	0.0395775	0.118839	1.4257		C vs UT	3.39524e-06	5.14924e-05	5.11777		TC vs UT	0.00033133	0.00103978	2.41225		97.2375	120.532	86.3108		152.211	160.86	120.457		534.456	545.922	475.837		177.911	262.209	293.397
GNG4	T vs UT	2.16847e-05	0.00342769	506.62		C vs UT	0.0671108	0.097133	4.24749		TC vs UT	0.000566355	0.00159442	40.3334		0.0901304	0.195934	0.123363		117.702	80.6115	9.11112		0.335384	0.940907	0.462748		3.11689	4.40955	8.98715
GNG7	T vs UT	0.0447152	0.128938	-2.28098		C vs UT	0.000794999	0.00229348	-9.45083		TC vs UT	0.00279676	0.00598473	-5.78177		3.99145	4.27581	6.53305		0.824103	1.54272	4.12175		0.431179	0.672105	0.462748		0.406638	1.06006	1.09312
GNL2	T vs UT	0.0230524	0.0838308	1.64502		C vs UT	6.71749e-05	0.000358247	3.8531		TC vs UT	1.07822e-05	9.14969e-05	5.50812		10.3836	12.2397	8.47445		20.6002	16.8898	13.6666		34.4385	54.2481	31.1362		54.7923	66.9477	49.5502
GNPNAT1	T vs UT	0.0276727	0.0944902	1.45453		C vs UT	2.20889e-06	4.10175e-05	5.35439		TC vs UT	8.99044e-07	2.57216e-05	6.45663		12.3961	12.5475	13.6534		20.1749	16.3449	19.621		59.413	91.9133	55.3373		88.7619	91.29	69.1551
GOLGA2B	T vs UT	0.00670829	0.0409173	-3.41005		C vs UT	2.65498e-05	0.000188029	-17.8722		TC vs UT	1.34698e-05	0.000106327	-21.7351		12.4843	10.2488	4.59165		2.60221	3.6391	1.77169		0.526974	0.492904	0.509013		0.632492	0.381687	0.242993
GOLGA6L5	T vs UT	0.0299239	0.0992632	-2.4895		C vs UT	0.000189025	0.000764371	-8.00652		TC vs UT	0.000150001	0.000561993	-9.19034		4.32225	5.14439	2.79691		1.67631	1.56797	1.68183		0.489484	0.231932	0.810279		0.657753	0.388615	0.288028
GOLGA8A	T vs UT	0.00980873	0.0506456	-3.08517		C vs UT	0.000464082	0.00149559	-6.21848		TC vs UT	0.00232601	0.00512961	-4.32402		47.8938	22.9986	36.701		7.89776	12.6724	14.3042		6.87889	2.72666	7.69664		10.3978	5.71598	8.76894
GOLGA8B	T vs UT	0.0373724	0.114799	-2.37367		C vs UT	0.00265518	0.00609312	-4.03928		TC vs UT	0.00146111	0.00349477	-4.71188		49.1967	32.9862	26.903		12.3989	16.2985	17.2592		11.7535	4.4416	10.8112		7.67075	4.07829	11.4022
GOLT1B	T vs UT	0.200227	0.347065	1.20502		C vs UT	6.44527e-06	7.60235e-05	4.01436		TC vs UT	7.86013e-06	7.58587e-05	3.80381		17.2259	19.6488	15.1923		22.0313	23.1394	17.5713		63.8479	89.5112	55.6569		64.0974	72.5443	61.4117
GOT1	T vs UT	1.93534e-05	0.00333307	2.01452		C vs UT	2.44929e-09	3.68745e-06	9.3499		TC vs UT	1.44205e-09	3.55609e-06	10.8344		6.98622	7.84356	6.90284		16.2633	13.9232	13.5943		68.4937	77.0119	57.6922		81.0363	78.4796	75.9445
GPATCH4	T vs UT	0.00213542	0.0232595	2.66808		C vs UT	0.000244215	0.000919161	4.03252		TC vs UT	1.63265e-05	0.000121538	7.13355		12.1381	12.5008	12.093		41.2266	34.0592	22.718		37.3403	74.0991	36.6828		83.4863	101.691	76.8518
GPC1	T vs UT	0.0327204	0.105228	-2.0283		C vs UT	0.043764	0.0667669	-1.99961		TC vs UT	0.00118095	0.00292041	-4.18028		3.06113	3.88414	4.49921		1.17105	1.54272	2.92864		2.1555	1.25451	2.31334		0.54215	1.10246	1.09312
GPN3	T vs UT	0.623481	0.74441	1.11642		C vs UT	8.144e-05	0.000409859	3.94594		TC vs UT	4.18174e-05	0.00022311	4.2884		4.47298	4.43307	4.08863		3.68744	4.89761	5.92241		13.8677	24.822	12.5865		17.9089	19.5591	18.2585
GPR155	T vs UT	0.0212538	0.0797746	-2.20828		C vs UT	0.00140225	0.00360278	-3.92343		TC vs UT	0.000298014	0.000955163	-6.07806		12.3343	9.33485	9.09076		3.33948	3.32266	7.26721		3.30504	1.38891	3.1461		1.80693	1.22966	2.02421
GPR160	T vs UT	0.598745	0.726403	1.26819		C vs UT	0.00444897	0.00937545	5.55077		TC vs UT	0.0459966	0.0677018	2.74006		2.64099	3.94942	2.09557		4.90075	3.83687	2.27785		16.3811	25.4019	6.43091		8.94392	10.7269	4.12929
GPT2	T vs UT	6.81409e-05	0.00563877	7.59586		C vs UT	2.7672e-07	1.45207e-05	58.6622		TC vs UT	1.27361e-07	1.19875e-05	90.1817		0.540282	0.718159	0.986205		8.58707	5.49815	2.96479		48.9038	38.0804	44.6917		66.1755	58.8071	77.4434
GRAP	T vs UT	0.633112	0.752554	-1.21538		C vs UT	0.00729862	0.0143276	-3.96169		TC vs UT	0.00319917	0.0066914	-4.87986		25.1147	12.6474	36.7033		22.0699	10.6373	28.5621		8.47799	4.21133	6.10705		6.85743	3.17999	5.22231
GRASP	T vs UT	0.00311397	0.0277778	3.54219		C vs UT	0.00887111	0.0169006	2.69186		TC vs UT	0.00100672	0.00255723	4.20673		0.720343	1.29585	1.14028		5.16456	4.17226	1.84399		2.0597	3.62893	2.80814		4.3365	5.24449	3.69746
GRPEL1	T vs UT	0.013412	0.0601783	1.41964		C vs UT	1.06801e-06	2.82588e-05	4.41607		TC vs UT	4.42128e-07	1.86973e-05	5.19307		19.3266	24.7404	22.095		33.6542	29.468	30.804		82.8156	124.186	85.1743		116.404	120.793	106.387
GSDMB	T vs UT	0.0503062	0.139765	-1.96889		C vs UT	0.00391175	0.00844101	-3.72572		TC vs UT	0.00138935	0.00334977	-4.78115		5.80546	9.30401	4.47624		1.90832	5.61681	2.42247		1.24544	1.83691	2.17454		0.948688	1.56885	1.57891
GSG2	T vs UT	0.800623	0.871254	-1.09791		C vs UT	2.16806e-06	4.05648e-05	19.6991		TC vs UT	2.98495e-06	4.46724e-05	16.8155		0.750353	0.629184	1.14028		0.737365	0.847848	0.709896		18.9197	21.2803	9.43812		15.7196	16.4507	10.2016
GTF2A2	T vs UT	0.00118661	0.0172129	1.72921		C vs UT	1.7176e-06	3.56662e-05	4.05855		TC vs UT	1.64023e-06	3.3793e-05	4.03083		6.56489	5.98261	5.51613		10.9022	10.1888	10.1448		22.0237	31.2665	20.022		23.582	27.1369	22.0926
GTF2F2	T vs UT	0.0412101	0.122056	1.55592		C vs UT	7.00114e-05	0.000368591	3.90513		TC vs UT	2.40182e-05	0.000154887	4.65582		6.18219	6.39734	6.68713		11.3627	10.8775	7.73723		19.8297	35.8852	19.5239		28.4576	34.8094	26.435
GTF3C6	T vs UT	0.000649219	0.0130265	2.28831		C vs UT	5.86428e-06	7.16617e-05	4.81075		TC vs UT	2.87218e-06	4.36745e-05	5.5938		4.47161	4.04734	5.26961		13.9648	9.65135	7.93632		18.8239	25.6259	21.8834		26.7412	27.5167	22.8725
GTPBP4	T vs UT	0.00548542	0.0367835	1.92567		C vs UT	4.25416e-05	0.000257701	4.14603		TC vs UT	5.79561e-06	6.34635e-05	6.22855		13.9515	19.121	14.8132		33.8578	33.3711	24.9829		51.5918	91.9132	55.0307		92.1003	117.747	88.4107
GZMB	T vs UT	0.257562	0.412597	1.27871		C vs UT	2.8863e-08	7.35445e-06	245.05		TC vs UT	2.2111e-08	8.3081e-06	301.29		5.70202	7.99666	14.6992		11.9265	11.9851	12.4012		1690.98	2843.96	2423.98		3540.57	3174.33	1841.13
GZMH	T vs UT	0.83697	0.897135	1.07316		C vs UT	1.26311e-06	3.09626e-05	130.435		TC vs UT	6.02288e-07	2.15252e-05	193.639		0.510272	0.685519	0.647232		0.693997	0.632969	0.650886		35.8821	145.938	58.5744		97.9459	190.508	68.4276
GZMK	T vs UT	0.340498	0.499512	-1.50481		C vs UT	0.291661	0.350198	-1.73895		TC vs UT	0.00529577	0.0102825	-6.86142		112.748	171.551	159.811		33.9577	83.1432	178.027		69.0206	40.634	145.734		8.17602	8.8614	47.6882
H2AFY2	T vs UT	0.70239	0.803905	-1.23758		C vs UT	0.0266973	0.0435536	-3.58971		TC vs UT	0.00926866	0.0165988	-4.6969		2.34089	1.86052	4.00615		1.82158	1.70093	3.10941		0.862258	0.313702	1.11045		0.768004	0.169694	0.809745
H3F3B	T vs UT	0.000357539	0.0104191	1.37566		C vs UT	5.00155e-09	4.41671e-06	4.05546		TC vs UT	5.27775e-09	5.91588e-06	4.01952		191.309	201.984	212.218		305.285	256.618	271.073		783.106	863.66	808.856		866.152	806.925	760.785
H6PD	T vs UT	0.29077	0.448373	-1.28472		C vs UT	0.000596504	0.0018273	-3.228		TC vs UT	0.000167282	0.000610051	-4.20122		70.4334	57.314	74.6045		53.8638	44.8547	58.788		24.4279	12.813	25.4457		15.7647	11.0661	21.3342
HAPLN3	T vs UT	0.0069353	0.0415252	2.12519		C vs UT	1.6118e-06	3.46832e-05	14.3644		TC vs UT	2.93782e-06	4.42829e-05	11.8588		6.60233	3.23136	4.0986		12.5336	8.10874	8.96649		65.3798	55.8213	78.9284		50.8623	42.9076	71.451
HAX1	T vs UT	0.010243	0.0516758	1.24494		C vs UT	4.81366e-09	4.41671e-06	5.35556		TC vs UT	4.8785e-09	5.91588e-06	5.33495		22.8378	23.3696	23.3255		27.1922	26.1455	33.2264		120.99	134.579	116.819		123.679	117.571	129.705
HBEGF	T vs UT	0.123644	0.24935	1.75363		C vs UT	4.531e-07	1.81978e-05	403.516		TC vs UT	4.26771e-06	5.35855e-05	78.9609		0.0601203	0.261212	0.0925474		0.347048	0.197871	0.180874		76.061	64.0198	26.9262		9.30531	10.2181	13.1569
HCG4P7	T vs UT	0.711069	0.809181	-1.19		C vs UT	0.00977197	0.0183197	-3.25169		TC vs UT	0.00265514	0.00572942	-4.79392		6.99852	4.03	4.41023		4.24098	4.73445	3.99835		2.22713	0.632695	1.8881		1.09849	0.535927	1.58607
HDAC11	T vs UT	0.20291	0.35048	-1.54847		C vs UT	0.00374644	0.00814703	-3.55075		TC vs UT	0.000667022	0.00181674	-6.10733		7.38259	4.24317	6.37897		3.64307	2.45247	5.53194		1.58072	0.806506	2.68346		1.17454	0.720876	1.05264
HDAC5	T vs UT	0.605516	0.730614	-1.07562		C vs UT	4.14982e-06	5.85072e-05	-4.4897		TC vs UT	1.80574e-05	0.000129296	-3.41727		21.3673	30.067	25.1766		23.0288	28.2023	19.9937		5.79572	4.88334	6.38464		8.62773	7.75904	6.03195
HELLS	T vs UT	0.940801	0.964285	-1.01373		C vs UT	0.0628319	0.0915476	1.75733		TC vs UT	0.000226031	0.000767363	4.68029		0.870394	0.457046	0.801311		0.693997	0.791186	0.614732		1.38913	1.65771	0.694072		3.52343	3.64638	2.79337
HERC2P2	T vs UT	0.0124806	0.0579997	-2.67899		C vs UT	0.000236949	0.000897293	-7.9602		TC vs UT	0.000515993	0.00147923	-6.57446		14.6561	12.8658	7.12763		2.8591	7.43662	2.63807		1.78094	0.888441	1.68347		1.4573	1.96261	1.85041
HERPUD1	T vs UT	0.00331304	0.0283453	1.52436		C vs UT	9.69665e-07	2.67823e-05	3.81392		TC vs UT	5.8563e-07	2.13634e-05	4.16803		38.9832	45.1072	39.9989		75.5484	55.2177	58.3903		147.142	180.994	145.131		170.113	191.683	155.412
HHAT	T vs UT	0.973576	0.984846	1.02538		C vs UT	0.00048254	0.00154504	-2.66868		TC vs UT	2.50478e-05	0.000158803	-4.45304		3.66134	3.62303	3.45147		2.73232	3.32266	4.95331		1.38913	1.52331	1.11045		0.587321	0.932868	0.890709
HIC1	T vs UT	0.00459951	0.0335886	5.16686		C vs UT	0.0164787	0.0288079	3.01668		TC vs UT	0.0452232	0.0666988	2.38177		5.15714	7.47754	4.54628		53.2403	25.7247	9.8066		19.2299	16.9352	15.6644		15.0593	14.8343	11.0276
HIVEP3	T vs UT	0.00125179	0.0177409	15.0525		C vs UT	0.953868	0.961196	1.04836		TC vs UT	0.0548961	0.0791752	3.16692		9.87343	6.36471	7.08774		189.476	136.619	25.0193		8.66958	5.42094	10.3634		34.6461	23.2345	15.9906
HK2	T vs UT	0.00423049	0.0320768	2.35499		C vs UT	3.98489e-07	1.68717e-05	27.121		TC vs UT	3.68642e-07	1.69603e-05	28.0411		5.19185	5.02652	10.5699		19.8195	18.0764	11.0603		170.358	178.947	214.493		168.97	206.467	207.49
HLA-DPB1	T vs UT	0.570907	0.706152	-1.39243		C vs UT	0.0227783	0.0378973	-3.60819		TC vs UT	0.00202277	0.00455987	-6.659		22.0576	7.605	7.18018		13.3143	6.13101	7.01413		4.7591	2.44448	3.00731		3.2524	1.18726	1.09312
HLA-DRA	T vs UT	0.0473655	0.134164	-2.72142		C vs UT	0.864221	0.885626	1.2001		TC vs UT	0.00407553	0.00822039	-4.66201		3.00111	2.48067	3.45147		1.34453	0.672523	1.26552		2.82606	1.92651	5.96826		0.406638	0.254491	1.25505
HMGB3	T vs UT	0.165109	0.30394	1.42915		C vs UT	0.000131706	0.000579978	5.40166		TC vs UT	4.51686e-05	0.000236287	6.98133		0.330211	0.587603	0.708863		0.5572	0.791279	0.97628		1.98304	3.1487	3.65502		3.83962	3.10408	4.41266
HMGCS1	T vs UT	0.000111067	0.00668027	2.15663		C vs UT	1.83081e-07	1.2631e-05	6.02983		TC vs UT	7.59361e-07	2.36378e-05	4.51426		24.8785	24.6837	28.3814		65.0526	49.245	53.7981		150.871	150.989	168.126		124.852	134.953	92.0528
HMOX1	T vs UT	0.544576	0.682936	1.1407		C vs UT	4.00756e-05	0.000248183	19.6773		TC vs UT	2.00483e-05	0.000138562	26.2885		0.210171	0.522324	0.986205		0.433786	0.514306	1.01243		7.85532	12.4546	13.5094		16.3068	15.4756	13.3997
HNRNPAB	T vs UT	0.0137756	0.0610884	1.65085		C vs UT	1.93724e-05	0.00015292	4.18675		TC vs UT	2.03837e-06	3.74405e-05	6.6823		26.4654	28.8529	32.3033		57.8052	40.1464	46.6984		96.7814	166.388	103.681		207.696	211.146	166.672
HOMER1	T vs UT	0.00109904	0.0166477	3.51884		C vs UT	2.03379e-05	0.000158118	8.56684		TC vs UT	3.76076e-06	5.02931e-05	14.4433		1.89074	2.64386	2.09557		10.6254	8.58338	4.12175		14.9921	24.5507	17.2569		29.9484	34.6821	31.1309
HOXB9	T vs UT	0.000970241	0.0155647	8.65636		C vs UT	3.44516e-06	5.18034e-05	142.176		TC vs UT	1.6715e-06	3.40589e-05	239.771		0.0301101	0.195934	0.154179		1.64811	1.02851	0.614732		17.6264	17.741	18.6911		30.1742	32.8166	28.1757
HPCAL4	T vs UT	0.0683502	0.17053	-2.03386		C vs UT	0.00737006	0.0144575	-4.18183		TC vs UT	0.404012	0.460569	-1.35884		4.68168	3.62303	4.00615		0.997577	1.18673	3.86866		0.479077	1.03051	1.43431		4.69787	2.45922	1.90276
HPDL	T vs UT	0.00711833	0.0421013	6.78179		C vs UT	0.00200101	0.00483394	13.8431		TC vs UT	0.000139805	0.000535674	42.8082		0.420242	0.065378	0.184995		2.342	1.26584	0.940125		0.910156	5.68974	2.68346		9.16978	13.1013	6.43678
HPRT1	T vs UT	0.00177384	0.0210249	2.15675		C vs UT	3.48357e-05	0.000226065	4.00224		TC vs UT	1.50684e-05	0.000115358	4.65116		5.49196	5.67929	3.88289		13.4444	10.1656	8.85803		15.3753	25.5363	19.3388		20.327	24.6336	25.0586
HS6ST1	T vs UT	0.00420085	0.0319929	1.79185		C vs UT	3.71088e-05	0.000236706	3.24748		TC vs UT	8.59809e-06	7.96998e-05	4.19596		8.04103	7.16106	10.0603		19.5827	13.7652	11.9185		24.5883	25.5018	31.9487		38.815	31.8546	35.3301
HSBP1L1	T vs UT	0.173709	0.314545	-1.42553		C vs UT	0.000164267	0.000682878	-5.02819		TC vs UT	0.000255723	0.000844872	-4.84671		5.01648	3.86079	5.31486		2.21611	3.71989	4.0197		0.49715	1.18728	1.13808		1.05414	1.00005	0.874012
HSF5	T vs UT	0.968693	0.981671	-1.00514		C vs UT	0.000604578	0.00184607	4.61147		TC vs UT	4.96309e-05	0.000252142	8.82966		1.02044	0.848715	0.554784		1.12768	0.632969	0.650886		3.25714	5.37614	2.54466		8.31153	8.39502	4.69604
HSP90AA1	T vs UT	0.0230194	0.0837703	1.40146		C vs UT	2.70394e-06	4.57535e-05	4.08604		TC vs UT	1.12555e-06	2.84386e-05	4.78425		308.331	339.564	352.014		504.523	412.335	484.474		1171.56	1736.47	1177.65		1588.29	1814.98	1380.55
HSP90AA2	T vs UT	0.0347852	0.109806	1.35855		C vs UT	2.98618e-06	4.80674e-05	3.9546		TC vs UT	1.25259e-06	2.99391e-05	4.63588		23.2471	25.3706	27.0407		37.3499	28.768	36.6677		85.2029	122.374	91.6214		115.713	134.397	100.633
HSP90AA3P	T vs UT	0.971495	0.983701	1.00382		C vs UT	7.98197e-05	0.000404511	6.62		TC vs UT	0.000143402	0.000544883	5.42812		0.304696	0.55546	0.477087		0.496628	0.278859	0.566861		2.05237	4.28282	2.51736		2.6047	2.27779	2.37622
HSP90AB1	T vs UT	7.72299e-05	0.00608349	3.15962		C vs UT	3.08807e-06	4.90037e-05	5.97947		TC vs UT	6.10986e-07	2.16479e-05	8.85326		211.142	232.168	274.123		916.634	743.068	607.111		1011.78	1732.28	1545.8		1993.03	2235.41	2123.18
HSP90AB2P	T vs UT	4.33793e-05	0.00467418	3.61242		C vs UT	1.13872e-06	2.90541e-05	7.90304		TC vs UT	4.17623e-07	1.81954e-05	10.5094		0.933096	0.915032	0.987047		4.08821	3.68782	2.46581		6.0474	8.98434	7.37475		8.47684	12.1959	9.12339
HSP90AB3P	T vs UT	0.000108718	0.00665053	3.24337		C vs UT	3.75095e-06	5.50586e-05	6.4877		TC vs UT	9.01196e-07	2.57216e-05	9.25005		18.5268	21.2452	25.6249		86.7797	69.9757	55.3511		99.2997	173.702	151.275		189.244	213.508	202.172
HSPA13	T vs UT	0.186305	0.330924	1.21081		C vs UT	3.51645e-07	1.58951e-05	7.91432		TC vs UT	3.35797e-07	1.64489e-05	7.93748		30.2502	38.351	31.7711		41.7639	41.7694	37.9986		254.288	334.397	205.692		264.254	313.235	219.214
HSPA2	T vs UT	0.0195052	0.0757239	3.23229		C vs UT	0.000280723	0.00102043	7.80119		TC vs UT	0.000274125	0.000893224	7.85457		0.930414	0.587602	0.554784		4.33696	0.988957	1.37398		5.46044	4.97294	5.73693		5.14958	5.34232	5.78905
HSPA5	T vs UT	0.0195961	0.0758618	1.81187		C vs UT	2.23332e-05	0.000166991	6.23202		TC vs UT	1.62082e-05	0.000120973	6.67363		150.801	167.47	183.598		344.17	281.308	283.846		869.917	1494.8	762.94		1073.2	1485.61	790.472
HSPA9P1	T vs UT	0.00302665	0.0272996	1.84727		C vs UT	2.43012e-05	0.000176463	3.59421		TC vs UT	5.46211e-06	6.13927e-05	4.6757		2.31778	2.57858	1.87986		4.65488	4.4946	3.36803		7.05099	10.5909	6.71333		10.1869	11.6457	9.85095
HSPBP1	T vs UT	0.00240395	0.0244359	2.07652		C vs UT	0.000215531	0.00083569	2.95446		TC vs UT	2.70555e-05	0.000166548	4.13584		7.23254	8.68208	10.1385		22.2048	16.0591	15.8359		18.7281	34.0483	24.1966		31.6649	38.9644	37.1223
HSPD1	T vs UT	0.0124661	0.0579588	1.8094		C vs UT	1.43906e-05	0.000124255	5.7145		TC vs UT	1.99802e-06	3.72077e-05	9.09735		41.5972	39.1222	39.5658		87.7349	65.4076	64.5014		163.306	335.373	188.691		377.531	409.606	307.14
HSPD1P1	T vs UT	0.00223855	0.0236528	2.32587		C vs UT	6.08753e-06	7.34505e-05	7.53988		TC vs UT	1.02514e-06	2.77193e-05	12.1781		8.48524	7.98524	8.85404		23.9741	16.5517	18.3757		43.8799	92.284	54.78		111.396	113.153	83.857
HSPD1P4	T vs UT	0.0540044	0.146475	1.71809		C vs UT	9.7403e-05	0.000467853	5.93946		TC vs UT	1.51307e-05	0.000115518	9.11923		3.70337	4.8389	4.64958		8.33658	6.09467	8.23349		15.1915	40.9902	22.1709		41.6649	46.6577	31.9769
HSPE1P2	T vs UT	0.00180649	0.0213149	2.97121		C vs UT	2.94743e-05	0.000203117	7.03602		TC vs UT	1.43253e-05	0.000111019	8.50886		0.790729	0.881354	1.02303		2.29001	1.84188	3.87584		5.12767	8.61052	5.22469		9.75614	7.24307	5.93312
HSPH1	T vs UT	0.00141846	0.0187327	2.21685		C vs UT	3.70358e-05	0.000236613	3.92657		TC vs UT	6.07753e-06	6.51051e-05	5.59159		21.9075	25.0016	25.8854		68.0452	48.5331	44.7959		80.9473	128.039	76.8458		142.109	152.55	112.378
HUWE1	T vs UT	0.515603	0.659617	1.09621		C vs UT	2.42659e-07	1.37247e-05	7.65097		TC vs UT	4.58233e-07	1.88334e-05	6.41349		100.745	100.822	92.2315		109.593	121.036	91.4357		888.656	549.25	809.932		694.938	597.134	592.198
HYOU1	T vs UT	0.00629292	0.0397443	1.67446		C vs UT	2.32406e-06	4.22649e-05	5.14046		TC vs UT	2.63392e-06	4.23496e-05	5.0279		57.9497	59.4685	62.4642		121.865	96.511	82.8301		290.363	370.094	264.222		282.72	373.235	248.476
IARS	T vs UT	0.000133017	0.00692026	2.1184		C vs UT	1.97792e-07	1.27284e-05	5.79366		TC vs UT	5.20744e-08	9.19697e-06	8.01278		28.7497	27.7106	24.8992		71.1249	56.721	44.5066		146.425	173.29	151.654		213.02	224.461	214.435
ICAM1	T vs UT	0.00128112	0.0179248	4.66691		C vs UT	5.94756e-06	7.23209e-05	22.3053		TC vs UT	6.24288e-06	6.62223e-05	21.9296		8.02836	10.1703	6.28354		53.4484	44.6731	16.1346		168.963	162.356	214.763		159.846	159.641	217.396
ICOS	T vs UT	0.0661949	0.167114	1.86517		C vs UT	6.71351e-06	7.7945e-05	19.7005		TC vs UT	2.79418e-06	4.33392e-05	26.9655		14.1649	22.4232	15.7469		38.5979	38.4073	20.6083		290.564	527.825	212.637		482.301	592.082	336.852
ID2	T vs UT	0.0019249	0.0222189	3.54289		C vs UT	0.00019073	0.000768531	5.53567		TC vs UT	4.27507e-05	0.000226686	8.15355		43.9633	52.1561	34.8217		218.226	168.82	76.8649		221.092	311.808	191.947		344.656	404.341	318.637
ID3	T vs UT	0.00308386	0.0276136	6.9269		C vs UT	0.0611081	0.0893258	-6.81383		TC vs UT	0.365074	0.421042	-2.90945		1.71068	1.37094	15.1306		42.848	34.1356	49.1709		0.670668	1.03051	0.97166		1.17454	1.44165	3.6435
IDH3A	T vs UT	0.00722859	0.0424017	1.55001		C vs UT	9.77273e-06	9.61856e-05	3.38706		TC vs UT	1.66325e-06	3.40098e-05	4.54186		13.8587	15.0038	13.1028		24.2432	20.7501	20.0535		36.8147	61.966	43.3585		59.6137	67.1448	63.8422
IDI1	T vs UT	0.0157661	0.0663389	1.34675		C vs UT	3.74607e-07	1.6237e-05	4.34415		TC vs UT	7.30246e-06	7.24954e-05	2.68495		49.446	54.7726	54.7395		70.8587	64.4475	78.7711		255.301	254.51	180.727		144.396	149.005	133.393
IDS	T vs UT	0.0867023	0.197756	-1.46419		C vs UT	0.00441486	0.00932526	-2.29392		TC vs UT	0.00015565	0.000577541	-4.1439		361.283	389.109	435.411		186.617	242.889	380.363		183.369	126.648	206.916		78.3312	79.9274	127.898
IDUA	T vs UT	0.0529702	0.14456	-1.52895		C vs UT	5.13669e-05	0.000294858	-4.14939		TC vs UT	0.000149289	0.000560514	-3.48081		9.02523	5.19748	6.47674		3.59657	5.4403	4.5015		1.34123	1.43371	2.21361		1.8521	1.97985	2.11479
IER3	T vs UT	4.11414e-05	0.00452923	9.11363		C vs UT	8.3517e-08	9.69784e-06	137.995		TC vs UT	9.66957e-08	1.13548e-05	125.527		1.74827	0.790805	1.39953		16.0761	13.2032	6.61555		176.537	216.847	150.125		146.373	196.354	151.675
IER5	T vs UT	7.88612e-06	0.00254286	3.68395		C vs UT	3.01856e-07	1.49207e-05	7.34816		TC vs UT	1.5021e-06	3.19878e-05	5.13894		30.5048	37.6329	39.2286		148.454	133.874	113.204		276.142	239.764	273.039		158.907	155.39	237.451
IER5L	T vs UT	0.0158542	0.0666037	2.97078		C vs UT	0.000145593	0.000626655	-14.9862		TC vs UT	0.000627303	0.00173034	-9.80063		2.43092	1.37094	5.17715		7.50652	7.3572	11.8109		0.0958954	0.179301	0.323953		0.225954	0.339289	0.350924
IFFO1	T vs UT	0.00613087	0.0391791	-2.03069		C vs UT	5.87564e-06	7.17293e-05	-7.39209		TC vs UT	2.6953e-06	4.28063e-05	-8.92313		26.259	20.53	14.5143		10.0616	12.0642	8.06262		2.82606	2.59852	2.86852		3.02655	1.73844	2.10518
IFI44L	T vs UT	0.495418	0.64111	-1.17966		C vs UT	0.000396029	0.00132296	-3.08031		TC vs UT	2.32167e-05	0.000151895	-5.39211		46.6058	26.4377	25.7929		33.0469	23.6931	27.0439		13.603	9.18417	9.29932		6.27885	5.08793	6.96304
IFI6	T vs UT	0.553891	0.691663	-1.10732		C vs UT	0.0002662	0.000976135	-3.53388		TC vs UT	5.18831e-05	0.000259626	-4.84932		8.16287	7.83348	8.41283		6.85233	5.53769	9.65345		2.1555	1.83691	2.91478		1.58108	1.14486	2.30759
IFIT2	T vs UT	0.975632	0.985747	1.09968		C vs UT	0.00518693	0.0106736	-10.6313		TC vs UT	0.00448417	0.00892491	-7.22248		11.0738	11.2606	17.9965		8.63044	11.3522	24.3684		0.718565	0.761706	2.31334		0.587321	0.381687	4.61507
IFNG	T vs UT	0.587176	0.718955	1.15005		C vs UT	5.27575e-08	8.901e-06	396.999		TC vs UT	7.89124e-08	1.04623e-05	282.247		182.822	255.303	366.646		320.32	261.77	343.435		106691	157774	55028		78401.5	100549	48193.1
IFRD2	T vs UT	0.00314331	0.0278241	1.91565		C vs UT	1.42916e-05	0.000123833	4.37434		TC vs UT	1.10521e-06	2.83426e-05	7.58382		10.5337	10.5496	8.47445		20.817	20.331	15.4744		30.8462	58.1063	40.343		74.2608	76.5052	73.3944
IFT140	T vs UT	0.149307	0.283201	-1.63701		C vs UT	0.000328291	0.00115224	-8.95955		TC vs UT	0.00183667	0.00421246	-5.5339		4.64214	7.52639	11.9509		3.18871	2.61802	8.92712		1.25188	0.728488	0.711669		1.54984	1.23575	1.57289
IGFBP3	T vs UT	0.163635	0.301994	-3.3121		C vs UT	0.00577391	0.0117131	-17.956		TC vs UT	0.00143386	0.00344026	-25.786		6.63233	17.8537	5.08471		0.997577	4.35107	3.57943		0.431179	1.03051	0.185159		0.0904417	0.975267	0.0810645
IGFBP4	T vs UT	0.162742	0.300796	2.96701		C vs UT	0.00943989	0.0177972	-6.38984		TC vs UT	0.00699139	0.0130316	-8.71709		8.16286	12.2071	13.3742		40.2895	35.6781	24.1515		0.574872	0.403303	4.30273		0.316296	0.720876	2.83386
IGHV_	T vs UT	0.204148	0.352	-1.62197		C vs UT	0.000121629	0.000550747	10.5732		TC vs UT	0.000626948	0.00172987	6.24874		5.22186	2.44803	2.85296		2.99253	1.54272	1.95246		59.2736	27.2269	24.7595		32.3268	13.9655	19.4621
IKBIP	T vs UT	0.00516677	0.0356257	1.62834		C vs UT	1.94485e-06	3.78233e-05	4.67667		TC vs UT	1.84216e-05	0.000130938	3.14775		8.94312	8.32305	8.22792		15.7863	14.121	11.6058		38.7493	47.3988	33.0794		28.6384	30.3575	21.2533
IKZF4	T vs UT	0.0815844	0.190771	1.53967		C vs UT	0.00251272	0.00582913	2.62407		TC vs UT	0.000153093	0.000569767	4.38614		2.91108	2.31747	3.5131		5.46453	3.83687	4.1579		8.62168	5.01774	9.29931		10.9766	9.83657	17.529
IL12RB2	T vs UT	0.0743754	0.179602	2.94958		C vs UT	0.000456498	0.00147385	14.0776		TC vs UT	0.000183894	0.000652119	20.3724		7.77273	18.1147	6.19407		35.5623	49.9176	9.14727		125.298	219.923	106.409		210.543	283.859	159.174
IL15RA	T vs UT	0.184783	0.329335	1.30767		C vs UT	7.95924e-06	8.58093e-05	5.25707		TC vs UT	1.62694e-06	3.36712e-05	7.65426		10.5556	8.91056	8.4059		16.257	11.7291	8.46117		48.4245	58.1865	39.9142		73.7137	74.1462	65.4798
IL16	T vs UT	0.477778	0.625704	1.23656		C vs UT	0.00276957	0.0063145	-3.04018		TC vs UT	4.38952e-05	0.000231195	-7.99974		313.978	289.26	320.987		457.625	366.069	319.162		125.667	62.3794	115.957		27.9582	24.6255	62.9483
IL17F	T vs UT	0.607566	0.73229	1.09507		C vs UT	2.49034e-06	4.39912e-05	113.911		TC vs UT	3.74424e-07	1.70987e-05	409.828		1.53062	2.5133	5.48531		3.166	2.96667	4.30252		161.657	443.213	480.619		1839.15	1246.75	819.451
IL17RE	T vs UT	0.178025	0.320773	1.82784		C vs UT	5.03243e-05	0.000290904	-14.8937		TC vs UT	4.05922e-05	0.000219134	-14.6951		9.36326	7.89874	9.73788		24.937	16.0987	8.31571		0.670668	0.448103	0.694072		0.316296	0.508883	1.01216
IL21R	T vs UT	0.00131056	0.018136	7.4431		C vs UT	0.00762701	0.0148729	3.84912		TC vs UT	0.00272069	0.00584122	5.08578		7.09494	8.44576	13.0178		111.228	77.8204	23.5154		26.643	40.3894	42.8927		36.0735	52.2483	56.9206
IL22	T vs UT	0.71187	0.809495	1.67616		C vs UT	0.00394287	0.00849626	565.458		TC vs UT	0.0164828	0.0274528	187.55		0.180161	0.228573	0.0925474		0.260311	0.435197	0.144719		12.4535	4.83854	266.161		2.52967	1.69604	89.7897
IL23A	T vs UT	0.0563219	0.150281	1.58268		C vs UT	3.54796e-06	5.28338e-05	10.6688		TC vs UT	2.76306e-07	1.53073e-05	25.7522		5.46195	6.23415	6.07081		8.9774	9.01849	10.1234		41.24	92.4232	55.8876		111.528	150.561	195.448
IL23R	T vs UT	0.000164802	0.00763911	7.31125		C vs UT	5.48397e-05	0.000310029	9.0365		TC vs UT	1.39087e-05	0.00010854	14.3073		2.19084	2.97025	3.88289		30.7917	25.75	9.58112		26.0565	25.0883	30.5811		43.7256	39.6006	46.0688
IL26	T vs UT	0.171445	0.311603	1.43502		C vs UT	1.19851e-08	5.09572e-06	217.689		TC vs UT	3.17421e-08	8.3081e-06	113.816		0.720343	0.65288	0.523969		1.04095	0.632969	1.04859		131.096	192.149	89.7538		61.5228	93.3194	61.0878
IL2RA	T vs UT	0.00200366	0.0227069	14.555		C vs UT	8.29074e-06	8.76714e-05	176.649		TC vs UT	4.03566e-06	5.23236e-05	295.611		5.58198	5.84249	8.25873		151.445	119.099	15.9443		968.325	1296.48	1212.21		1897.07	2078.43	1843.07
IL6ST	T vs UT	6.60198e-05	0.0055755	1.3421		C vs UT	3.19207e-10	1.31194e-06	4.21557		TC vs UT	6.73611e-11	4.15281e-07	5.74656		26.9185	29.705	28.0555		39.2413	38.3839	36.0224		116.384	114.011	126.575		156.114	169.18	161.318
IL7R	T vs UT	0.100013	0.217336	-1.86602		C vs UT	0.000146204	0.000628115	-18.3828		TC vs UT	3.27013e-05	0.00018921	-37.4294		3699.82	3292.54	4121.08		882.205	1228.3	3845.18		186.035	102.951	315.571		67.666	65.3786	163.872
ILF2	T vs UT	8.09202e-05	0.00609141	2.20439		C vs UT	4.38081e-07	1.78269e-05	4.91163		TC vs UT	2.04471e-07	1.302e-05	5.70588		30.8775	32.2763	32.8058		80.8079	69.3677	61.3568		142.188	195.911	133.219		184.309	195.461	167.763
INF2	T vs UT	0.282242	0.4389	1.20427		C vs UT	5.45337e-05	0.000308724	4.56493		TC vs UT	0.000138135	0.000530428	3.75617		2.3892	1.10983	1.14028		2.24968	1.42405	1.91324		7.02693	6.72015	7.43103		5.69102	5.46952	6.2655
INO80C	T vs UT	0.0723212	0.176578	1.4622		C vs UT	6.08307e-05	0.000333649	4.05623		TC vs UT	0.00012182	0.000483905	3.46142		2.04079	2.38275	1.54089		2.68895	3.7182	2.31401		5.69992	10.3042	8.18896		6.64021	7.12306	6.88208
INPP4A	T vs UT	0.000916187	0.0151836	-1.60301		C vs UT	8.28968e-07	2.54215e-05	-3.52706		TC vs UT	3.05439e-07	1.60683e-05	-4.20428		110.856	103.596	102.093		56.6825	71.9103	68.8758		34.3428	26.1187	29.2858		24.031	22.5985	28.6616
INSIG1	T vs UT	0.767034	0.847417	-1.04884		C vs UT	7.96883e-06	8.58093e-05	9.52377		TC vs UT	3.94761e-05	0.000214707	6.50042		43.3965	53.1546	57.3613		41.55	39.3718	65.8233		458.27	499.65	507.907		190.983	359.374	450.138
IQCG	T vs UT	0.0501631	0.139509	2.38782		C vs UT	5.97463e-05	0.000329312	12.1337		TC vs UT	2.25078e-05	0.000148645	17.2226		9.11832	8.52537	5.25407		30.0846	16.8765	7.71457		68.0993	105.671	104.065		119.568	119.542	155.248
IQSEC2	T vs UT	0.000256599	0.00893747	-2.45691		C vs UT	0.000763188	0.00221933	-2.19264		TC vs UT	4.03003e-06	5.23056e-05	-5.15118		2.85106	2.25219	2.61944		0.737366	1.06807	1.33783		1.19754	1.07531	1.24925		0.587321	0.466484	0.445405
IRAK2	T vs UT	0.0120599	0.0569509	2.35073		C vs UT	1.44101e-05	0.000124336	10.8561		TC vs UT	0.000337178	0.00105331	4.80562		8.01281	10.7057	12.0799		32.2663	24.4051	15.7274		125.348	85.6135	123.388		44.3579	31.6294	72.018
IRF4	T vs UT	1.70315e-06	0.0021304	45.5626		C vs UT	3.32304e-07	1.55201e-05	98.9769		TC vs UT	9.92269e-08	1.14797e-05	210.321		3.90142	4.24317	6.16326		328.17	229.297	94.4361		351.189	492.932	572.025		938.831	954.682	1115.73
IRF8	T vs UT	0.000421391	0.0109615	5.99957		C vs UT	1.11065e-07	9.93148e-06	227.082		TC vs UT	1.13902e-07	1.1947e-05	229.574		0.390232	0.848715	0.862942		5.46454	2.37336	4.77253		145.706	132.697	198.898		111.527	144.195	226.816
IRS2	T vs UT	0.0212274	0.0797727	-1.5702		C vs UT	7.91416e-06	8.55979e-05	-5.27515		TC vs UT	3.75671e-06	5.02931e-05	-6.25237		24.1282	24.1856	28.4123		11.9265	16.2569	20.6806		5.60413	3.89773	5.04296		3.5686	3.56158	5.14134
ISG20	T vs UT	0.745139	0.833037	-1.12883		C vs UT	0.0119085	0.0217239	-2.87494		TC vs UT	0.000260407	0.000858507	-6.905		35.232	39.2322	26.7174		31.9193	25.7899	31.9248		13.2199	7.12335	14.8511		2.57484	3.0104	9.06812
ISOC2	T vs UT	0.0129398	0.0588954	2.25749		C vs UT	0.00163759	0.00410147	3.37048		TC vs UT	0.000406471	0.00122358	4.18553		3.81139	4.56956	5.23878		14.3117	8.22739	8.20725		13.2199	23.3859	9.29933		19.0622	21.7506	16.193
ITK	T vs UT	0.00971253	0.0504446	1.99351		C vs UT	4.96722e-05	0.00028808	4.73136		TC vs UT	9.98029e-05	0.000416578	4.07787		97.8019	100.429	106.592		241.906	230.684	135.078		483.442	355.976	602.811		342.625	374.058	526.347
ITM2B	T vs UT	0.534925	0.675228	-1.10667		C vs UT	0.000564751	0.00175003	-2.51924		TC vs UT	2.68729e-05	0.000165754	-4.06361		210.736	225.273	217.251		177.466	178.944	233.882		93.6408	72.3973	93.2708		37.8533	47.4863	75.4189
ITM2C	T vs UT	0.504951	0.650512	-1.36865		C vs UT	0.0509715	0.0761885	-2.59814		TC vs UT	0.00135462	0.00327692	-7.52811		56.1791	75.9835	136.669		55.859	43.2329	97.3288		37.3125	15.5906	50.5674		8.08568	6.61427	21.0104
JAKMIP1	T vs UT	0.00433628	0.0325204	3.10562		C vs UT	6.43318e-06	7.59781e-05	15.4762		TC vs UT	1.2563e-05	0.000101575	12.3153		1.38057	1.9258	2.00313		9.28097	3.52043	3.68789		32.4269	26.6115	23.1325		21.0045	17.3411	27.0422
JMJD4	T vs UT	0.00329066	0.0283139	2.22082		C vs UT	6.10635e-05	0.000334475	4.47531		TC vs UT	3.85647e-05	0.000211344	4.91796		4.25433	2.21799	4.75508		10.3647	7.70548	6.86386		14.9466	19.9822	15.3173		17.1263	19.1914	18.8982
JMJD7-PLA2G4B.1	T vs UT	0.000298715	0.00936633	-2.71705		C vs UT	5.13578e-07	1.96659e-05	-10.5813		TC vs UT	2.38669e-07	1.37765e-05	-13.4787		38.6832	31.7253	20.1844		8.76055	12.5784	12.0035		2.73027	2.77772	3.05358		2.1683	2.20483	2.34807
JUN	T vs UT	0.263227	0.4183	1.42629		C vs UT	0.00757375	0.01479	5.81897		TC vs UT	0.00759372	0.0139914	6.13006		0.145849	1.58283	0.802544		0.87214	1.64436	1.09375		5.42183	6.4457	2.86158		3.38923	8.77576	3.35154
JUNB	T vs UT	1.09304e-05	0.00254286	3.39502		C vs UT	4.59132e-07	1.82616e-05	6.41367		TC vs UT	4.99375e-07	1.96719e-05	6.22101		52.9075	55.4542	55.5613		207.525	195.949	153.047		282.779	329.975	438.593		309.591	315.677	394.498
KBTBD3	T vs UT	0.533565	0.674325	-1.10536		C vs UT	1.39873e-05	0.000121796	-3.95098		TC vs UT	1.31591e-05	0.000105085	-4.031		5.50132	6.19258	4.41487		4.20901	4.90483	5.45947		1.58072	1.47851	1.01793		1.35523	1.10246	1.53853
KBTBD8	T vs UT	0.0425532	0.124835	1.64077		C vs UT	3.37118e-06	5.13803e-05	10.7984		TC vs UT	3.71823e-06	5.01633e-05	10.4838		5.22186	6.88693	4.56084		10.3218	9.2558	7.77338		50.149	82.343	47.514		65.0914	70.8059	38.8631
KCNK5	T vs UT	0.0129908	0.0590042	11.1135		C vs UT	0.0726321	0.103989	4.80991		TC vs UT	0.00306164	0.00645851	18.8779		0.390232	1.5015	0.207943		9.08029	12.6997	1.55476		1.24544	7.32694	1.52684		13.8068	18.9947	6.83593
KCNN4	T vs UT	0.101615	0.219348	2.77015		C vs UT	0.00188988	0.00461705	11.3688		TC vs UT	0.00117229	0.00290306	13.268		0.570293	1.69733	1.01702		2.12516	5.41904	1.55476		4.64617	14.5602	18.1359		6.36919	19.885	17.3265
KCNQ5	T vs UT	0.0169466	0.0696017	4.36555		C vs UT	0.0432216	0.066013	3.8283		TC vs UT	0.000427444	0.00127243	17.0383		0.330211	0.489685	0.801311		2.03842	3.52043	1.5186		0.574872	3.22572	2.40587		5.4206	13.822	8.37992
KCTD15	T vs UT	0.115656	0.238828	1.72358		C vs UT	0.00467969	0.00978805	3.42582		TC vs UT	9.44401e-05	0.000401395	11.0376		1.83072	0.620241	2.40373		2.73232	1.62183	4.01328		5.41254	4.97294	6.24585		20.7787	16.4507	16.3549
KIAA0020	T vs UT	0.00960779	0.0500783	2.20408		C vs UT	3.86106e-05	0.000242784	6.74171		TC vs UT	6.51896e-06	6.74885e-05	10.6253		5.25187	4.7654	4.19105		12.7071	11.2335	7.37568		22.8952	48.7429	24.1503		46.481	61.8591	42.6279
KIAA0513	T vs UT	0.560773	0.697562	-1.13488		C vs UT	3.08504e-05	0.000209348	-4.11891		TC vs UT	2.22273e-05	0.000147266	-4.37757		25.123	24.5774	41.3148		26.2382	23.8933	30.0665		8.85355	6.72015	6.52322		8.53739	6.31744	5.93642
KIAA0664	T vs UT	0.072307	0.176578	1.59185		C vs UT	0.00292913	0.00661833	2.5736		TC vs UT	0.000123484	0.000488627	4.38389		17.568	15.9837	13.177		30.0154	27.3062	17.0636		26.6105	57.0208	36.6296		67.0463	77.4878	60.3191
KIAA1109	T vs UT	0.0132148	0.0596198	-1.69621		C vs UT	0.000125777	0.000560271	-3.09177		TC vs UT	2.84482e-05	0.000172415	-4.17908		56.5093	47.9467	48.0419		24.4166	32.9488	32.5394		19.8776	10.6626	18.7836		11.7897	10.8965	13.8045
KIAA1147	T vs UT	0.475778	0.62388	-1.13885		C vs UT	3.32901e-06	5.09264e-05	-7.28883		TC vs UT	1.42715e-05	0.000110741	-5.14159		111.366	96.6705	99.4212		82.3999	84.5146	103.059		13.68	9.93583	18.5662		16.922	16.3947	26.4816
KIAA1324	T vs UT	0.432342	0.585478	1.34193		C vs UT	0.000188501	0.000763038	-7.51101		TC vs UT	4.13176e-05	0.00022151	-11.5969		11.1939	10.314	12.6038		19.6461	15.8614	10.2681		1.24544	1.07531	2.22081		0.813175	0.508883	1.61939
KIAA1609	T vs UT	0.696775	0.79989	-1.06663		C vs UT	0.0377624	0.0587298	-1.88684		TC vs UT	0.000656165	0.00179311	-4.33713		10.3536	8.84527	11.1246		12.3601	5.65637	10.4127		5.02936	3.31532	7.72632		2.71035	1.56885	2.71241
KIF3B	T vs UT	0.00177118	0.0210249	2.02184		C vs UT	1.34586e-06	3.17901e-05	6.48455		TC vs UT	1.68137e-06	3.40976e-05	6.14277		34.0018	39.2649	34.2982		91.4638	77.17	48.8456		257.023	212.406	228.08		230.588	231.673	198.485
KIF3C	T vs UT	0.15649	0.292441	-1.40011		C vs UT	8.39269e-05	0.000418447	-6.21887		TC vs UT	1.56113e-05	0.000117802	-10.4585		14.0449	11.7828	13.1892		8.58707	5.57726	13.7028		2.1076	1.34411	2.82225		1.17454	1.01767	1.53842
KIFC2	T vs UT	0.112882	0.234672	-2.30918		C vs UT	0.00134878	0.00348283	-7.43322		TC vs UT	0.000879858	0.00228391	-8.77871		7.71271	3.49247	2.70607		1.99505	2.43836	1.59091		0.862258	0.268902	0.740337		0.722834	0.254491	0.607333
KIT	T vs UT	0.881231	0.926282	1.07789		C vs UT	0.00020368	0.000803897	-66.405		TC vs UT	0.000102077	0.000423775	-80.5786		52.0677	41.9087	189.55		56.7696	48.6913	200.151		1.19754	0.851306	2.22081		0.54215	0.466484	2.51
KLF10	T vs UT	0.00447517	0.0330643	4.7743		C vs UT	0.0106326	0.0197266	3.42656		TC vs UT	0.00713894	0.0132725	3.94299		4.80172	5.5161	18.5821		29.1005	31.7228	77.1535		31.2293	24.8644	42.9336		37.5372	23.828	52.5868
KLF12	T vs UT	0.129687	0.257537	-1.24422		C vs UT	5.661e-05	0.000316808	-2.69631		TC vs UT	4.78162e-06	5.73515e-05	-4.09786		92.7318	110.484	100.213		70.5608	83.1034	90.2059		44.5929	27.5523	40.3892		22.7662	23.0225	28.2567
KLF2	T vs UT	0.00144791	0.0188832	-3.86004		C vs UT	5.26448e-06	6.74205e-05	-28.629		TC vs UT	2.70907e-06	4.28063e-05	-39.3873		57.4097	51.4717	42.4644		8.19676	7.04077	23.9708		2.1555	1.88171	1.24925		1.49074	0.975267	1.3765
KLHL24	T vs UT	0.0908952	0.203771	-1.3111		C vs UT	9.11875e-06	9.26147e-05	-4.43855		TC vs UT	8.21325e-06	7.74122e-05	-4.53897		70.1869	92.3349	88.3484		48.4843	59.4864	83.372		22.0788	17.694	16.748		18.2943	20.945	16.0311
KLHL8	T vs UT	0.0816165	0.19081	1.30835		C vs UT	1.77481e-05	0.000143686	3.35344		TC vs UT	5.53371e-06	6.17042e-05	4.03708		10.2636	11.2279	11.4328		15.6995	11.8664	15.5105		33.8159	47.3542	29.2394		45.0809	49.0549	38.782
KLRB1	T vs UT	0.162683	0.300731	1.48573		C vs UT	0.00274598	0.00626767	-2.8302		TC vs UT	0.000168309	0.000612926	-4.88624		180.571	160.029	226.096		284.888	203.547	353.522		88.8503	51.6997	59.6817		34.1041	24.5913	57.2825
KLRG1	T vs UT	0.00620647	0.0394259	2.28842		C vs UT	0.000251699	0.00093869	-3.96256		TC vs UT	0.000101569	0.000422235	-4.68031		52.037	65.9961	42.1866		144.067	143.621	78.9618		12.1661	15.5906	12.6766		7.72432	14.1612	12.3472
KPNA2	T vs UT	3.712e-05	0.00444359	3.6191		C vs UT	6.75262e-07	2.31922e-05	9.01625		TC vs UT	1.48782e-07	1.24442e-05	14.271		6.79789	7.605	7.63507		31.9644	25.2006	22.5927		58.135	86.9537	53.6112		108.577	123.634	82.2937
LAG3	T vs UT	0.0179487	0.072098	2.79956		C vs UT	1.2366e-05	0.000112609	17.7085		TC vs UT	3.63996e-06	4.97017e-05	29.5776		18.2762	18.2453	17.0104		81.75	46.2784	21.8376		306.592	384.749	256.627		580.57	613.926	388.85
LAIR1	T vs UT	0.188955	0.333593	-1.99896		C vs UT	0.288452	0.346952	-1.64475		TC vs UT	0.00105865	0.00266446	-8.9019		42.9146	22.4211	15.0958		19.3858	10.6007	10.2502		25.2422	7.92975	15.7301		2.62001	1.31446	5.10086
LAPTM5	T vs UT	0.711545	0.80937	1.09939		C vs UT	8.37825e-05	0.000418065	-4.15085		TC vs UT	3.96445e-06	5.19991e-05	-8.57288		756.569	911.689	1137.84		842.983	817.272	1424.75		273.216	192.915	209.899		103.396	86.4094	137.517
LARP4	T vs UT	0.0108019	0.0536458	1.52115		C vs UT	1.49937e-06	3.37571e-05	4.85659		TC vs UT	2.37926e-07	1.37765e-05	7.33446		15.7471	18.7581	18.4067		31.2476	27.2325	22.0067		71.6504	106.039	79.2823		119.015	145.65	123.415
LASS6	T vs UT	0.00811361	0.0451448	1.8216		C vs UT	1.28713e-05	0.000116352	5.28233		TC vs UT	1.68115e-06	3.40976e-05	8.39187		7.75636	7.53474	7.70936		15.0908	13.7114	13.0954		26.4012	56.4171	38.6777		60.2051	76.4743	56.3375
LAX1	T vs UT	0.00479063	0.0342243	1.70597		C vs UT	2.12416e-06	3.99861e-05	-5.27818		TC vs UT	2.99323e-06	4.4681e-05	-4.90936		41.6243	54.2794	38.3659		81.229	87.0189	60.8124		9.24435	7.03375	9.16053		9.35046	7.71664	10.2826
LAYN	T vs UT	0.00619479	0.039372	7.56019		C vs UT	0.0809291	0.11425	-2.37		TC vs UT	0.216293	0.266104	-1.54892		1.35056	1.43622	1.38681		13.9123	9.3306	8.3102		0.335384	0.268902	1.15672		0.903517	0.212093	1.57891
LDHA	T vs UT	0.00521529	0.0357446	1.93736		C vs UT	3.1097e-06	4.90459e-05	7.43946		TC vs UT	5.18291e-05	0.000259461	3.94894		114.732	122.263	198.665		302.097	215.564	326.37		1119.56	960.434	1161.08		554.635	466.426	699.335
LDHAL3	T vs UT	0.0651607	0.165213	1.64177		C vs UT	0.00012287	0.000554376	5.94783		TC vs UT	0.00088457	0.00229326	3.69187		1.23502	0.920647	2.49843		2.18393	2.28596	3.17108		6.71027	10.4987	10.4728		4.27099	6.06136	6.84996
LDHAL4	T vs UT	0.0188447	0.0740795	1.78491		C vs UT	1.50438e-05	0.00012819	6.57666		TC vs UT	0.00029836	0.000956024	3.45075		10.9924	15.1329	23.1925		26.588	24.6538	36.786		98.9157	104.12	121.311		46.7395	49.4044	74.0397
LDHAL7	T vs UT	0.133583	0.262607	1.71203		C vs UT	0.000490941	0.00156643	5.38677		TC vs UT	0.00585216	0.0112167	3.0412		1.19944	1.93414	3.13427		2.34201	2.52271	5.86605		10.1969	12.3377	11.2289		4.55553	6.41589	8.09038
LDLR	T vs UT	0.0887868	0.200887	1.23357		C vs UT	7.47593e-08	9.50441e-06	6.83857		TC vs UT	6.6787e-05	0.000311385	2.1905		22.677	23.4689	24.3019		29.307	23.8981	33.6973		170.82	135.047	175.897		48.9242	58.1171	47.2745
LDLRAP1	T vs UT	0.0434073	0.126587	-2.38422		C vs UT	0.000433764	0.00141415	-13.3828		TC vs UT	0.000139036	0.000533057	-22.0426		57.4096	56.4331	77.1316		11.8397	13.4486	54.8108		4.35879	2.50892	7.40246		1.62625	2.54401	4.49363
LEPREL2	T vs UT	0.0624696	0.160569	-2.14296		C vs UT	0.00105144	0.00285746	-6.18279		TC vs UT	0.00112695	0.00280785	-6.08901		4.20152	2.70914	3.05086		0.867471	1.50316	2.27785		0.526974	0.806506	0.277689		0.271125	0.636079	0.72878
LGALS1	T vs UT	0.365022	0.523889	1.90439		C vs UT	0.00374577	0.008147	15.9483		TC vs UT	0.331084	0.386249	2.86403		2.58097	1.99108	3.42065		6.54876	2.88756	5.78487		50.7719	11.6034	65.0945		4.06548	1.82324	17.0026
LGALS3	T vs UT	0.996908	0.99767	1.10391		C vs UT	0.00397209	0.00855174	4.16867		TC vs UT	0.0389097	0.0584357	2.48653		41.444	23.5655	43.5737		34.9118	18.3929	66.561		162.034	109.76	180.853		94.4058	53.168	122.421
LGALS3BP	T vs UT	0.624383	0.745161	-1.31919		C vs UT	0.0138336	0.0247022	-5.9238		TC vs UT	0.00187849	0.00429159	-17.6326		14.675	10.6404	19.0119		10.018	5.57726	18.0065		1.3412	0.497327	5.6444		0.397185	0.254469	1.86228
LIF	T vs UT	0.0038512	0.0306752	7.69014		C vs UT	0.000151643	0.000643414	40.5321		TC vs UT	2.62393e-06	4.23496e-05	428.484		0.420143	0.424404	1.32518		8.45697	4.03447	4.19406		7.04093	27.8659	53.0368		262.637	349.148	317.907
LINGO4	T vs UT	0.00029639	0.00936633	17.585		C vs UT	0.850035	0.874229	1.08876		TC vs UT	0.209103	0.258341	2.22285		0.840384	0.881354	1.04784		15.6562	22.3087	10.7381		0.335384	1.52331	1.15672		0.903517	1.56885	3.68398
LLGL2	T vs UT	0.0061837	0.0393421	-2.23429		C vs UT	0.00111335	0.00299532	-2.81807		TC vs UT	0.000102073	0.000423775	-4.70227		17.436	12.6967	11.6485		4.98748	6.84299	6.86951		6.08311	2.86732	5.87573		3.38791	2.50162	2.99578
LMAN1	T vs UT	0.147244	0.280649	1.35466		C vs UT	9.37694e-06	9.41812e-05	6.72225		TC vs UT	1.5454e-05	0.000117103	5.79994		67.2228	60.6107	56.0232		91.0741	83.618	74.3705		393.336	570.974	271.62		337.157	449.508	279.694
LMNA	T vs UT	0.28796	0.445042	1.29529		C vs UT	0.0126064	0.0228282	2.24873		TC vs UT	6.02414e-05	0.000288569	7.66142		4.68168	12.9578	5.97836		6.85233	9.92823	13.8112		13.5551	21.2803	18.2747		60.258	54.8639	65.8241
LMNB1	T vs UT	0.907803	0.944654	-1.03174		C vs UT	0.000152158	0.000644711	4.04419		TC vs UT	8.5084e-05	0.000369879	4.47635		11.674	8.58416	16.4249		14.7454	8.2274	12.582		40.6653	42.9636	64.7246		56.057	50.6239	57.5256
LMTK3	T vs UT	0.0753573	0.180778	-1.81185		C vs UT	1.71507e-05	0.00014051	-13.111		TC vs UT	7.71348e-06	7.51242e-05	-18.8769		5.76205	5.12443	4.31431		2.2119	2.88756	3.29019		0.287486	0.224102	0.647807		0.271125	0.169694	0.36444
LOC100049716	T vs UT	0.315884	0.473826	-1.499		C vs UT	0.00728644	0.0143073	-3.55016		TC vs UT	0.0017831	0.00411022	-5.68423		12.6344	6.35217	6.68713		8.37023	4.03464	4.72228		3.97561	1.08154	2.17454		2.19387	1.22966	1.09312
LOC100127952	T vs UT	0.482267	0.629614	1.1911		C vs UT	0.000149283	0.00063515	5.37797		TC vs UT	0.000336811	0.00105269	4.49371		1.68923	1.91017	0.849082		2.03391	2.16137	1.10332		8.25976	8.59183	7.07225		8.19943	6.76314	5.02765
LOC100128881	T vs UT	0.36129	0.520227	1.34447		C vs UT	0.0140741	0.0250627	3.26591		TC vs UT	0.000700248	0.00189012	7.46969		1.15797	1.1751	0.344364		1.19091	1.64947	0.759351		1.67652	4.38431	2.68346		4.83297	6.90821	8.25848
LOC100129009	T vs UT	0.0101059	0.0512782	2.06934		C vs UT	0.000125899	0.00056041	4.57718		TC vs UT	5.65197e-05	0.000275777	5.55768		0.390232	0.457046	0.745308		1.26451	0.831125	1.19997		1.87389	2.96353	2.45213		3.16746	3.60038	2.08324
LOC100129096	T vs UT	0.702171	0.803905	1.10317		C vs UT	6.01996e-07	2.1606e-05	11.4883		TC vs UT	8.95556e-06	8.19763e-05	5.5226		7.33471	5.66808	6.54607		8.78918	4.71054	8.06602		90.1597	65.4287	68.9947		34.8967	31.8343	41.2296
LOC100129196	T vs UT	0.392476	0.550287	-1.44277		C vs UT	0.00137959	0.00354826	-6.36163		TC vs UT	0.00131081	0.00319223	-5.9572		3.18117	4.705	2.1244		2.01488	3.18781	1.73577		0.573171	0.314528	0.685889		0.712127	0.222156	0.746133
LOC100129387	T vs UT	0.0580982	0.153531	-1.79651		C vs UT	4.70989e-05	0.000276802	-6.58816		TC vs UT	0.0012254	0.00301228	-3.30397		27.4786	11.0585	12.9633		10.8336	9.12032	8.71299		3.13603	2.60549	2.07561		5.62966	5.63694	4.32084
LOC100129550	T vs UT	0.0378416	0.115738	-1.98097		C vs UT	1.03289e-05	9.96673e-05	-13.9953		TC vs UT	1.98176e-05	0.000137353	-11.5848		8.85309	9.04111	7.42671		3.25274	4.86528	4.66407		0.479077	0.358503	0.97166		0.496979	0.636079	1.05264
LOC100129726	T vs UT	0.71273	0.809882	1.13417		C vs UT	3.84643e-05	0.000242239	-11.1933		TC vs UT	9.61863e-05	0.000406501	-8.30357		8.79414	7.7022	7.27949		8.99847	10.6939	7.27344		1.00344	0.748527	0.372156		0.500976	1.03969	1.32266
LOC100130003	T vs UT	1.28871e-05	0.00273923	2.96395		C vs UT	2.87414e-07	1.45207e-05	5.9525		TC vs UT	2.33818e-07	1.37765e-05	6.19478		2.95425	2.39702	2.28076		9.20923	6.71251	6.69926		14.7244	17.7466	12.9588		16.3341	15.3016	15.6431
LOC100130139	T vs UT	0.21688	0.366471	1.32367		C vs UT	0.000177959	0.000728983	3.80435		TC vs UT	7.96157e-05	0.000351733	4.30845		0.488732	0.587602	0.400705		0.564597	0.527915	0.862601		2.11706	2.29914	1.20298		2.34406	2.00161	2.01807
LOC100130289	T vs UT	0.00313448	0.0278241	1.92493		C vs UT	1.73428e-05	0.000141842	4.13779		TC vs UT	1.34665e-05	0.000106327	4.27334		4.73239	5.72968	3.93563		11.7048	7.50129	8.50842		18.6244	25.0782	15.8721		19.9225	19.6541	21.9496
LOC100131564	T vs UT	0.134635	0.26375	-1.5985		C vs UT	0.000201408	0.000798508	-5.23218		TC vs UT	0.000145672	0.000551132	-5.95356		10.8993	7.41528	6.17777		5.19257	4.80136	5.32815		2.49275	1.0779	1.11045		1.58733	0.906103	1.62047
LOC100132062	T vs UT	0.0434608	0.126656	-1.98902		C vs UT	0.00155153	0.00391535	-3.96169		TC vs UT	0.000952246	0.00244439	-4.6335		10.4412	11.2959	5.67106		5.64616	5.56701	2.56659		2.51631	1.40531	2.9967		2.25539	1.75007	1.90978
LOC100132715	T vs UT	3.60993e-05	0.00440966	2.58281		C vs UT	4.97415e-07	1.92261e-05	5.32476		TC vs UT	1.99701e-07	1.302e-05	6.54484		2.46849	2.76121	3.47715		8.80948	6.26254	7.41608		13.7198	17.4617	15.1803		20.4181	19.0497	17.5171
LOC100132840	T vs UT	0.0295281	0.0985068	1.79648		C vs UT	0.000775334	0.00224463	2.97224		TC vs UT	3.67669e-05	0.000204687	5.47047		1.68067	1.63205	1.07865		3.20937	3.12489	1.55476		3.73612	5.15214	4.16393		8.13085	8.56461	7.32738
LOC100132984	T vs UT	0.00554487	0.0368643	-3.29995		C vs UT	0.00180319	0.00443957	-4.60967		TC vs UT	0.00102701	0.00260022	-5.26928		8.19287	7.01749	2.89678		1.08431	2.84802	1.55477		1.14965	1.34411	1.43432		0.948688	1.31446	1.17321
LOC100133331	T vs UT	0.0552103	0.148666	-2.02592		C vs UT	0.00420886	0.00897997	-3.68845		TC vs UT	0.00330691	0.00688057	-4.07368		15.5972	13.7922	7.6359		4.26121	9.97326	4.04133		5.15599	2.30832	2.57387		2.11623	3.49687	3.47581
LOC100287278	T vs UT	0.0554799	0.148977	-1.96359		C vs UT	0.0249785	0.0410755	-2.33748		TC vs UT	0.00019482	0.000683785	-7.43198		6.15218	7.11541	6.25571		2.03842	3.204	4.70022		2.92186	3.71853	1.7119		0.496979	1.44165	0.688298
LOC100287554	T vs UT	0.000260669	0.00897781	2.33128		C vs UT	1.76578e-06	3.57754e-05	5.34834		TC vs UT	5.19289e-07	1.99465e-05	7.08727		5.85057	7.69579	7.97336		20.6056	15.0389	14.5239		34.3857	46.8069	33.9021		51.1662	56.1857	45.1642
LOC100288175	T vs UT	0.00671498	0.0409272	4.98802		C vs UT	0.000558698	0.00173433	10.1589		TC vs UT	0.00153083	0.00363124	7.24583		1.11048	0.848715	0.308258		6.23828	3.48088	1.59091		9.14856	5.41966	8.46655		6.27885	3.34959	6.80111
LOC100289019	T vs UT	0.00703957	0.0418661	-3.68235		C vs UT	0.000146433	0.000628663	-9.54496		TC vs UT	0.000776655	0.00205101	-6.52052		9.39328	7.63763	4.71491		1.69147	2.3338	1.88015		0.62277	0.313702	1.34178		1.35523	0.805673	1.17408
LOC115110	T vs UT	0.415131	0.57044	1.57222		C vs UT	0.00308052	0.00688741	-7.27604		TC vs UT	0.0165656	0.0275796	-4.43637		10.2636	5.88503	3.68827		13.2279	13.4868	4.47325		1.65237	0.409105	0.664854		1.64251	0.729621	2.09928
LOC150417	T vs UT	0.00292792	0.0268611	2.12583		C vs UT	5.11114e-06	6.64534e-05	6.19722		TC vs UT	5.27846e-06	6.08516e-05	6.08434		3.7941	3.39539	3.58462		10.1441	7.7531	5.0067		21.415	26.9499	18.4047		20.973	23.7118	20.8686
LOC152594	T vs UT	0.0280928	0.0952651	1.98403		C vs UT	0.00767068	0.0149328	2.62538		TC vs UT	0.000332789	0.00104246	4.53614		1.31752	1.35092	0.956771		3.06522	2.03502	2.09228		1.60495	4.07602	3.83658		4.88121	6.50979	5.05344
LOC153684	T vs UT	0.516529	0.660253	-1.35636		C vs UT	0.00532663	0.0109225	-5.72336		TC vs UT	0.000440115	0.00130416	-10.2502		4.74273	3.59039	3.29739		2.12516	3.08587	3.36378		0.574872	0.716905	0.740337		0.361467	0.0848971	0.688298
LOC283014	T vs UT	0.0039918	0.0312056	2.48547		C vs UT	1.03595e-05	9.96673e-05	10.1382		TC vs UT	1.28583e-05	0.000103623	9.59296		0.24963	0.302179	0.627794		0.808084	1.19267	0.931111		4.71891	3.706	3.53414		3.1071	3.29551	4.91326
LOC283070	T vs UT	0.0170722	0.0698638	-1.75718		C vs UT	3.95152e-05	0.000245948	-4.56242		TC vs UT	3.02892e-05	0.000179824	-5.00152		38.233	40.701	37.318		17.7378	21.5572	26.8631		10.1065	5.24174	10.1321		8.26636	6.23269	8.74426
LOC283174	T vs UT	0.0257273	0.089787	-1.79711		C vs UT	2.52424e-06	4.42082e-05	-12.0055		TC vs UT	1.49112e-05	0.000114441	-7.15737		5.19185	4.56956	4.06778		2.94916	2.21514	2.53094		0.239588	0.403303	0.509013		0.858346	0.466484	0.607333
LOC285591	T vs UT	0.000295836	0.00936633	3.4384		C vs UT	0.000321256	0.00113368	3.56684		TC vs UT	2.14267e-05	0.000144446	6.02935		1.27801	1.99402	1.25232		5.89639	5.03979	4.62034		3.52548	7.90968	4.70246		9.33123	9.42334	8.5243
LOC339192	T vs UT	0.0894276	0.201598	2.60413		C vs UT	0.00164873	0.00412594	-8.09236		TC vs UT	0.00513106	0.0100088	-5.46086		17.0914	11.3502	6.36259		30.496	49.6787	10.4597		1.37345	1.009	1.91841		1.35732	1.87781	3.13825
LOC386597	T vs UT	0.997686	0.998252	-1.15498		C vs UT	0.00556054	0.0113306	12.2412		TC vs UT	0.0093256	0.0166862	9.08223		0.240181	1.5015	2.06476		0.390417	0.988957	1.9163		6.03521	27.3283	13.2318		4.78821	17.6379	12.1448
LOC387895	T vs UT	0.0207461	0.0786051	1.75349		C vs UT	7.5511e-05	0.000389866	-4.0013		TC vs UT	0.00856558	0.0155223	-1.93593		3.48128	3.98206	3.05086		6.41865	7.31765	4.70023		0.574872	0.896107	1.15672		1.71659	1.56885	2.14566
LOC388692	T vs UT	0.303701	0.461388	-1.39249		C vs UT	0.00021741	0.000841226	-6.31465		TC vs UT	3.90393e-05	0.000213083	-11.7269		89.9729	69.3333	73.8527		52.0122	47.2599	68.1676		15.676	5.26429	15.9832		5.69367	4.96465	9.22403
LOC389333	T vs UT	0.699182	0.801498	1.34534		C vs UT	0.00133161	0.0034486	5.70603		TC vs UT	0.00342262	0.00708426	4.44843		3.75137	2.54594	2.06476		6.0717	3.87642	1.30167		17.1475	17.4274	13.1393		13.5062	14.5428	9.14909
LOC389465	T vs UT	0.0432189	0.126187	1.71234		C vs UT	0.000573527	0.00176922	3.5273		TC vs UT	8.87677e-05	0.00038256	5.12479		0.599061	0.850611	0.400705		1.10783	1.3171	0.74354		1.51633	2.78969	2.22081		3.11576	3.22454	3.14249
LOC390595	T vs UT	0.00501779	0.0351504	-2.71921		C vs UT	0.000156084	0.000657505	-5.78189		TC vs UT	0.000173646	0.000626587	-5.44252		7.32257	4.73276	3.45147		1.30116	2.41291	1.98861		0.766463	0.851306	1.06419		1.35523	0.805673	0.688298
LOC399942	T vs UT	2.99842e-05	0.00397532	2.21979		C vs UT	1.08279e-08	5.09572e-06	9.35376		TC vs UT	3.17709e-08	8.3081e-06	6.98303		2.05769	1.87249	2.31083		5.18825	3.95114	4.71434		16.3999	19.865	22.112		14.6853	14.6405	14.2553
LOC400685	T vs UT	0.427557	0.581361	-1.28518		C vs UT	0.000710907	0.00209851	-8.02642		TC vs UT	0.000247872	0.000826465	-11.5541		9.23133	10.3424	12.1288		5.43453	5.52727	13.706		0.876214	0.806486	2.26707		0.704739	0.460188	1.5789
LOC400986	T vs UT	0.064144	0.163374	-2.71306		C vs UT	0.00953813	0.017944	-5.39455		TC vs UT	0.00381176	0.00775688	-6.47926		18.495	12.6609	5.48078		4.15467	7.287	2.06213		2.82273	1.69008	2.27861		2.89674	1.9904	0.767313
LOC401010	T vs UT	0.0082047	0.0455078	1.62787		C vs UT	4.84449e-05	0.000282921	3.10943		TC vs UT	6.94327e-06	7.02398e-05	4.37501		1.06548	1.45686	1.84494		2.60541	2.38068	2.12331		4.60205	5.2562	3.72152		6.83831	6.6313	5.63732
LOC402152	T vs UT	0.0110603	0.0543104	2.00412		C vs UT	0.000381625	0.00128844	3.36628		TC vs UT	4.57367e-05	0.000238148	5.15942		1.0059	0.743715	0.665303		2.01758	1.72694	1.09526		1.97751	3.15038	3.00138		5.13561	3.4004	3.92355
LOC440104	T vs UT	0.70396	0.805017	-1.23674		C vs UT	0.00317144	0.00707377	-4.36609		TC vs UT	0.0134855	0.02303	-3.44765		8.28493	4.17621	3.34853		4.95661	4.40538	3.4213		1.50973	0.449128	1.66216		1.80451	1.54673	1.23439
LOC442112	T vs UT	0.00144626	0.0188832	1.92019		C vs UT	8.71034e-06	9.02509e-05	3.97673		TC vs UT	1.4421e-06	3.15828e-05	5.62181		25.9339	28.0692	34.056		66.3614	54.0344	48.6945		94.6839	151.969	103.534		160.609	178.409	156.033
LOC541471	T vs UT	0.0709148	0.174492	2.3189		C vs UT	0.0092879	0.0175671	3.64077		TC vs UT	0.00562066	0.010839	4.64612		0.897144	0.997592	0.34332		2.36788	1.98117	0.840774		2.83725	2.55957	2.75142		5.02094	3.76237	1.61497
LOC613037	T vs UT	0.259998	0.414925	-1.76563		C vs UT	0.00924595	0.0174931	-4.71233		TC vs UT	0.049405	0.0721159	-2.73931		15.0073	11.5786	4.31834		4.88676	9.07959	3.53697		3.01757	2.05155	1.48907		6.34675	2.11846	2.81656
LOC642590	T vs UT	0.000259701	0.00897781	3.0844		C vs UT	1.35166e-06	3.18662e-05	10.2897		TC vs UT	1.57219e-06	3.3024e-05	9.78256		0.405583	0.216814	0.414218		0.941645	0.904345	1.35135		3.24795	4.11681	3.30172		3.13138	3.61129	3.39809
LOC642852	T vs UT	0.156173	0.292157	-1.82013		C vs UT	0.00216337	0.00514724	-5.63821		TC vs UT	0.00330666	0.00688057	-6.5169		8.34293	10.2814	9.92279		2.64558	4.46974	8.56877		1.10175	0.537704	3.4237		1.4004	1.44165	1.53843
LOC642969	T vs UT	0.000143314	0.00721247	2.19051		C vs UT	2.75935e-07	1.45207e-05	5.92315		TC vs UT	4.95197e-07	1.96719e-05	5.22489		38.9668	41.662	46.0157		118.033	80.6058	78.7771		240.589	267.323	242.221		238.369	233.124	190.211
LOC643276	T vs UT	0.0123101	0.0574536	1.80225		C vs UT	6.63708e-05	0.00035627	4.01315		TC vs UT	1.36933e-05	0.000107199	5.48272		1.68966	2.19658	1.96385		4.29823	3.3549	2.89016		5.37527	9.97925	8.12273		10.8965	12.6376	8.54029
LOC643576	T vs UT	0.000424967	0.0109745	2.31201		C vs UT	1.58081e-06	3.44691e-05	5.91014		TC vs UT	3.17648e-06	4.62452e-05	5.07573		18.9427	21.3783	20.4429		61.4791	38.6574	40.3505		113.895	139.512	105.716		110.082	115.015	83.3236
LOC643634	T vs UT	0.195307	0.341628	1.32603		C vs UT	9.33321e-07	2.63941e-05	10.9516		TC vs UT	9.44455e-06	8.52311e-05	5.80359		5.57975	4.78157	6.94303		10.6934	5.41445	6.83825		75.2325	56.6481	57.6292		35.4497	29.2908	35.6867
LOC643689	T vs UT	3.19504e-06	0.00244833	2.73367		C vs UT	1.08363e-07	9.93148e-06	4.71458		TC vs UT	1.56017e-07	1.24442e-05	4.3994		6.25381	5.26894	6.58911		19.1581	14.1793	16.1744		26.9666	28.6597	29.7634		23.9805	27.5236	28.1771
LOC643733	T vs UT	0.0554828	0.148977	-2.27503		C vs UT	0.000171605	0.000708605	-9.92797		TC vs UT	0.000181183	0.000645102	-9.26241		13.7448	9.56333	6.10163		4.07674	5.37948	3.47096		0.718565	0.716905	1.52684		0.632492	0.720876	1.8218
LOC644037	T vs UT	5.66374e-06	0.00244833	4.28706		C vs UT	3.42963e-05	0.000224575	3.10667		TC vs UT	7.04897e-06	7.08344e-05	4.06176		0.601077	0.536579	0.590622		2.83206	2.75908	1.81808		1.51602	1.77229	2.08088		2.0187	2.31172	2.68942
LOC644422	T vs UT	0.0208707	0.0787441	1.71803		C vs UT	0.000106636	0.000498225	3.61937		TC vs UT	4.86589e-05	0.000248891	4.21822		2.38374	2.59037	1.48621		4.54304	4.12558	2.43039		7.65805	8.28973	7.43451		8.68358	9.2122	9.35529
LOC644563	T vs UT	9.86425e-05	0.00659567	2.8104		C vs UT	7.97546e-06	8.58093e-05	4.30854		TC vs UT	2.81559e-06	4.33392e-05	5.30358		1.68067	2.5133	1.78742		6.67886	4.50929	5.62194		6.94526	10.0354	8.79041		11.0218	11.0661	9.63487
LOC644584	T vs UT	0.229403	0.380197	1.50653		C vs UT	0.00156668	0.00395035	4.00091		TC vs UT	0.00075612	0.00200839	4.73272		0.758891	0.991343	0.4001		1.55592	1.10649	0.57713		2.14015	3.47104	2.9921		3.19633	4.05858	2.92202
LOC644936	T vs UT	0.0140243	0.0616028	2.43681		C vs UT	0.000288031	0.00104208	6.63994		TC vs UT	0.00905347	0.0162725	2.70347		0.72728	0.228573	0.947418		1.59388	1.32126	1.72277		3.36575	4.16037	5.1115		1.64539	1.42618	2.07386
LOC645233	T vs UT	0.163973	0.302383	1.28358		C vs UT	5.12249e-05	0.000294388	3.65988		TC vs UT	1.66703e-05	0.000122934	4.59085		1.91855	2.07909	2.25015		2.58499	2.84022	2.59436		6.41209	9.78579	6.66827		9.46425	12.5037	6.71473
LOC645652	T vs UT	0.796022	0.868409	-1.05047		C vs UT	2.13324e-05	0.000163169	4.12991		TC vs UT	0.005955	0.0113661	1.79292		0.55913	0.816076	0.647232		0.563891	0.632969	0.72841		2.1076	3.67949	2.5654		1.39193	1.06006	1.17408
LOC646347	T vs UT	0.00064059	0.0129696	3.53957		C vs UT	3.75933e-06	5.51161e-05	12.657		TC vs UT	2.68667e-06	4.28063e-05	13.9601		5.44703	4.33575	6.59455		23.8414	22.7363	11.3911		56.0399	91.4194	59.8288		70.6487	90.0271	67.9532
LOC652276	T vs UT	0.00693771	0.0415252	1.75537		C vs UT	0.000118957	0.000544081	2.95781		TC vs UT	1.48062e-05	0.000113887	4.33651		1.81286	1.4111	1.5633		3.21007	2.79473	2.39859		5.54658	4.01188	4.60138		9.3328	5.50775	5.91945
LOC653080	T vs UT	0.0806847	0.189386	-2.34274		C vs UT	0.0222443	0.0371542	-3.80019		TC vs UT	0.00354618	0.00729592	-5.59496		17.2597	14.3938	6.86149		5.41815	8.52823	2.49374		3.15145	3.96723	3.01633		4.11215	1.85555	0.916173
LOC653503	T vs UT	0.0774906	0.184176	1.23533		C vs UT	4.12351e-07	1.71188e-05	4.25202		TC vs UT	1.48434e-06	3.18853e-05	3.40419		4.95861	5.60734	5.13725		7.32735	4.93436	7.13696		22.1721	23.5036	21.0946		18.4958	17.533	17.4279
LOC653698	T vs UT	0.155722	0.291535	1.3565		C vs UT	8.09032e-05	0.00040799	4.2815		TC vs UT	1.34518e-05	0.000106327	6.43496		2.17938	4.3288	2.68677		5.54316	3.06975	3.86008		10.9133	15.6026	12.8523		19.536	20.5964	19.0368
LOC678655	T vs UT	0.913081	0.947588	1.01158		C vs UT	0.00326721	0.00725066	-6.18546		TC vs UT	0.00114272	0.00284067	-7.47369		6.55632	4.20313	3.12573		5.40025	3.92847	4.7173		0.76828	0.437004	1.03953		0.677863	0.177542	1.00247
LOC727896	T vs UT	0.00137451	0.0186245	1.79787		C vs UT	3.52369e-06	5.25995e-05	3.97237		TC vs UT	6.9657e-07	2.27846e-05	5.52961		1.9637	2.91575	2.16793		4.79797	3.50903	4.36327		8.73214	10.3299	8.93278		14.2692	13.4644	11.2358
LOC727919	T vs UT	0.012146	0.0571646	2.00057		C vs UT	3.4356e-05	0.000224846	5.79259		TC vs UT	1.07647e-05	9.14106e-05	7.40867		1.34332	1.5079	1.68188		3.05032	3.89779	2.12068		6.88008	12.8443	6.53402		10.6805	12.4338	10.4699
LOC728324	T vs UT	0.00441562	0.0328573	1.77426		C vs UT	2.30077e-06	4.19925e-05	5.62639		TC vs UT	2.72054e-06	4.28063e-05	5.33238		6.14757	6.20126	6.43273		13.5581	9.79494	9.97042		35.0362	44.4477	26.1886		38.8942	30.3044	30.9519
LOC728468	T vs UT	0.276985	0.433586	-1.73138		C vs UT	0.0186984	0.03207	-3.31624		TC vs UT	0.00209111	0.00468618	-5.42495		1.81933	5.13968	1.93051		1.38942	2.09518	1.64976		0.618104	0.870256	1.19225		0.268289	0.468547	0.901803
LOC728535	T vs UT	0.0442634	0.128084	-2.05769		C vs UT	0.00495412	0.0102732	-4.11425		TC vs UT	0.00525325	0.0102117	-4.00149		24.4164	33.6409	15.091		6.76975	22.4543	6.32464		7.14825	5.31153	5.31945		5.32994	7.99871	4.95161
LOC729200	T vs UT	0.30391	0.461635	1.3895		C vs UT	0.00014023	0.000608172	5.2483		TC vs UT	0.000176997	0.000633857	4.90678		0.990434	1.44153	0.862942		2.42823	0.952554	1.19749		5.92156	6.864	4.50708		5.20034	5.96274	5.00427
LOC729342	T vs UT	0.878982	0.925046	1.12336		C vs UT	0.0128921	0.0232703	2.54688		TC vs UT	0.000492829	0.00142242	4.75502		0.838384	1.01569	0.967538		1.45058	0.556695	1.1624		2.47009	3.29246	1.42375		4.24012	5.13599	4.04072
LOC729678	T vs UT	0.207303	0.355748	-1.27984		C vs UT	0.000204807	0.000807311	-4.03104		TC vs UT	9.62531e-05	0.000406501	-4.78481		51.9543	45.703	61.2982		29.8874	31.4182	62.8936		15.865	9.7624	13.8055		9.87126	9.92358	13.426
LOC729683	T vs UT	0.671983	0.780846	1.08035		C vs UT	7.56828e-06	8.38427e-05	-5.04714		TC vs UT	2.9429e-05	0.000176145	-3.90977		32.1861	29.427	42.2321		34.5264	30.0571	47.6062		6.093	5.64662	8.83546		8.7127	8.27157	9.57621
LONP1	T vs UT	0.302102	0.459866	1.22131		C vs UT	2.28545e-05	0.000169654	4.72073		TC vs UT	1.48993e-05	0.000114441	5.12345		14.2849	12.2397	13.3125		19.1256	15.8614	13.6666		70.1223	74.727	43.2114		77.6037	75.9783	50.5218
LONRF1	T vs UT	0.0191426	0.0748371	1.44965		C vs UT	7.75807e-06	8.45026e-05	3.69451		TC vs UT	4.23955e-06	5.33568e-05	4.10698		5.55198	6.1036	3.85207		8.71718	7.43631	6.32719		20.9314	19.8914	16.4704		21.6821	20.309	21.6986
LPCAT4	T vs UT	0.0377821	0.115625	-2.00306		C vs UT	2.47451e-05	0.000178843	-10.8444		TC vs UT	6.89096e-06	6.99881e-05	-15.4036		37.8129	27.8738	27.0564		13.878	15.4658	16.9567		3.20924	2.15052	3.19237		1.80693	0.975267	3.23868
LRFN1	T vs UT	0.00973573	0.0505013	-1.77968		C vs UT	4.49201e-06	6.14041e-05	-7.17198		TC vs UT	3.97821e-06	5.20137e-05	-7.31088		12.5443	13.4474	17.4418		6.0717	6.76389	11.5696		1.91601	2.15052	1.98949		1.98762	2.37442	1.57891
LRMP	T vs UT	0.803988	0.873769	1.07584		C vs UT	4.78842e-05	0.000279949	-8.06274		TC vs UT	2.58374e-06	4.19178e-05	-23.2131		14.8455	14.5871	13.1883		14.9189	17.1667	13.7676		2.73027	1.07531	1.48057		0.768004	0.339289	0.72878
LRP11	T vs UT	0.159521	0.296665	-1.83121		C vs UT	0.266613	0.323494	1.68479		TC vs UT	0.00126609	0.00309618	6.22183		0.63703	1.56677	1.01702		0.60726	0.356089	0.795506		1.13753	1.09651	3.19237		7.18227	4.24183	8.61534
LRP8	T vs UT	0.938353	0.962794	1.0064		C vs UT	1.11508e-07	9.93148e-06	4.78051		TC vs UT	5.99558e-08	9.59336e-06	5.41696		12.1548	10.4401	10.3677		12.049	10.7275	10.397		49.1811	61.6408	46.7564		64.8887	60.9757	52.6928
LRRC37B	T vs UT	0.00713067	0.0421013	-2.05324		C vs UT	6.99436e-06	7.99263e-05	-7.38523		TC vs UT	4.53598e-06	5.5678e-05	-8.64767		16.2852	16.5039	12.2332		6.55132	7.5288	7.84731		2.78973	1.26491	2.04163		2.14969	1.59757	1.45903
LRRC45	T vs UT	0.128114	0.255524	-1.77604		C vs UT	0.000231241	0.000881632	-8.49372		TC vs UT	0.000720547	0.00193432	-6.7037		5.79206	5.48346	4.12941		3.64306	1.74049	3.29019		0.910156	0.672105	0.231424		0.632492	1.01767	0.647816
LRRC59	T vs UT	0.00871787	0.0472301	1.6752		C vs UT	6.08811e-06	7.34505e-05	4.93078		TC vs UT	4.67391e-06	5.6666e-05	5.1592		23.9946	30.4832	28.5722		48.1423	43.0114	47.9715		115.658	181.57	112.273		151.908	165.552	111.012
LRRC8B	T vs UT	0.00452029	0.0332351	2.64253		C vs UT	0.00940791	0.0177478	2.30846		TC vs UT	0.000125231	0.000492646	5.82927		5.06848	7.38196	11.7956		24.2707	24.0654	15.7348		14.3271	19.7325	21.9114		56.9669	53.5085	30.8611
LSP1	T vs UT	0.666093	0.776704	1.08734		C vs UT	0.000581765	0.00179195	-3.08721		TC vs UT	9.34283e-05	0.000398193	-4.14566		120.97	147.035	169.578		149.36	158.574	167.866		49.7661	38.2149	53.7595		22.7661	29.5519	53.234
LSS	T vs UT	0.00656136	0.0405116	-1.84865		C vs UT	0.00143829	0.00367929	-2.2449		TC vs UT	1.73114e-05	0.000125792	-4.76618		29.4219	26.1098	24.5077		11.9201	12.6875	18.6885		13.3635	8.78097	13.5094		5.4206	4.40955	6.96304
LTA	T vs UT	0.000233028	0.00857683	3.5224		C vs UT	2.98234e-08	7.35445e-06	65.9925		TC vs UT	8.22523e-09	6.14698e-06	130.776		12.1401	14.3412	15.3104		54.4168	38.906	53.8848		665.852	1381.8	710.291		1666.72	2152.99	1645.65
LTB4R	T vs UT	0.000145321	0.00727194	-2.78171		C vs UT	4.06825e-06	5.8074e-05	-5.32728		TC vs UT	6.40389e-07	2.23315e-05	-8.43592		23.91	22.6026	15.63		5.90125	7.76257	8.67591		3.22341	3.94701	4.49458		2.53204	2.12199	2.71241
LTBP3	T vs UT	0.0525263	0.143922	-1.37271		C vs UT	1.58542e-06	3.44691e-05	-6.00484		TC vs UT	1.04553e-06	2.77852e-05	-6.59032		31.5873	34.0129	33.6661		19.3483	24.6237	28.3418		6.03476	4.4144	6.08189		4.34251	4.29231	6.42761
LTK	T vs UT	0.00271322	0.0258909	-3.81526		C vs UT	2.29892e-05	0.000170449	-17.2432		TC vs UT	1.9866e-06	3.71697e-05	-50.9665		54.5883	35.1199	26.7174		5.72475	8.70204	16.089		2.73027	1.52331	2.4984		0.722833	0.508883	1.05264
LY9	T vs UT	0.479069	0.626812	1.28258		C vs UT	5.96687e-05	0.000329083	-11.0195		TC vs UT	1.05624e-05	9.042e-05	-23.8594		92.6716	88.1259	96.3307		120.564	106.164	128.711		12.0224	3.22572	9.90077		2.98138	2.9256	5.7081
LYN	T vs UT	0.0760193	0.181792	1.72927		C vs UT	6.56987e-05	0.000353646	6.80136		TC vs UT	0.000221936	0.000756558	4.97961		10.5636	8.15984	7.79651		22.3349	12.0642	11.4612		53.8855	42.5159	83.9707		36.5885	35.2334	60.2375
LYPLA1	T vs UT	0.0319763	0.103755	1.62052		C vs UT	6.67305e-05	0.000357107	4.05143		TC vs UT	3.92893e-05	0.000214068	4.4661		14.2249	14.9488	11.1246		26.57	21.5968	17.1375		50.2448	71.5704	41.4508		55.4698	75.7657	48.7406
LYRM1	T vs UT	0.0366805	0.113594	1.26668		C vs UT	8.6017e-08	9.79792e-06	5.64257		TC vs UT	5.43443e-07	2.04288e-05	3.87141		11.1939	12.1418	10.8781		15.2658	13.6463	14.4259		72.5342	71.1086	49.4109		44.9585	44.2216	43.2755
LYRM4	T vs UT	2.30015e-06	0.0021304	3.33033		C vs UT	5.95746e-07	2.1606e-05	4.17992		TC vs UT	1.68598e-07	1.24442e-05	5.36897		4.26154	3.88414	4.34513		16.4801	13.0064	12.112		17.0517	19.8914	15.2675		25.4313	20.945	20.6865
LZTS2	T vs UT	0.28591	0.442817	-1.209		C vs UT	5.88527e-05	0.000325844	-3.4203		TC vs UT	1.70051e-05	0.000124214	-4.4474		21.6184	17.0269	20.5285		16.052	14.8444	18.0481		5.55623	3.99347	7.75106		3.83962	4.19756	5.26808
MAFF	T vs UT	0.0020603	0.0228861	4.44622		C vs UT	1.77885e-05	0.000143919	15.6135		TC vs UT	0.000102002	0.000423775	8.64572		4.98178	6.07096	4.12942		37.0803	20.8057	9.61728		94.311	73.2929	69.4435		52.7597	41.3383	37.1627
MAFG	T vs UT	0.103597	0.221996	1.16082		C vs UT	1.8459e-08	5.88927e-06	6.30465		TC vs UT	2.07091e-08	8.3081e-06	6.1468		19.2962	26.144	21.3246		28.7063	25.5126	23.2826		145.608	139.998	135.323		147.701	135.459	127.229
MAGEE1	T vs UT	0.0507442	0.140538	-1.56683		C vs UT	6.22681e-05	0.000339049	-4.38159		TC vs UT	6.16578e-06	6.57079e-05	-7.65186		12.3343	8.0293	10.3542		6.50538	5.18171	7.918		2.34709	1.70251	2.96105		0.993859	1.44165	1.57891
MAGOHB	T vs UT	0.0606101	0.157431	1.71659		C vs UT	1.47762e-05	0.000126874	8.48455		TC vs UT	2.23932e-05	0.000148126	7.28253		2.22085	2.28798	2.18802		4.5538	4.62795	2.31401		19.1113	25.4019	12.3065		15.6256	18.5707	14.5737
MAK16	T vs UT	0.00667501	0.0408451	1.75083		C vs UT	8.30213e-06	8.77166e-05	4.74271		TC vs UT	9.04048e-07	2.57434e-05	7.82695		12.3777	15.002	10.5031		26.9881	20.4753	18.863		46.3546	78.1214	55.1916		95.6569	106.491	94.3594
MALAT1	T vs UT	0.0341091	0.108414	-2.62487		C vs UT	0.00164447	0.00411785	-5.31823		TC vs UT	0.00190108	0.00433278	-6.08391		70.2565	74.6283	37.2115		15.4343	36.1949	17.7444		7.68598	5.20623	21.3478		11.6752	8.93542	9.32024
MAMLD1	T vs UT	0.0587659	0.15458	2.38742		C vs UT	0.164755	0.212471	1.96397		TC vs UT	0.000778667	0.002055	6.88058		1.1705	1.14247	1.54089		2.94916	4.5884	1.66322		1.29334	1.92652	4.34899		6.41436	7.67424	12.4281
MAN1B1	T vs UT	0.0705822	0.173951	-1.38882		C vs UT	9.52949e-06	9.4939e-05	-5.0776		TC vs UT	6.74432e-06	6.91251e-05	-5.52064		40.3297	38.1224	38.5734		21.3823	27.8463	35.0341		8.09481	5.68946	9.26311		6.06279	6.31806	8.81698
MANBA	T vs UT	0.0564621	0.150492	-1.44781		C vs UT	1.20105e-06	3.00384e-05	-9.74839		TC vs UT	2.80405e-06	4.33392e-05	-7.65849		11.464	10.3467	9.39892		5.81149	6.09146	9.65342		1.29334	1.07531	0.832866		1.35522	1.06006	1.65987
MANF	T vs UT	0.0175425	0.0710341	1.50712		C vs UT	7.17775e-07	2.38707e-05	6.77835		TC vs UT	1.11042e-06	2.83426e-05	6.03174		16.5657	17.6252	14.5759		27.9728	22.7834	22.7415		100.729	142.065	87.7644		105.925	107.948	80.2759
MAP2K6	T vs UT	0.0426584	0.125001	-2.21683		C vs UT	0.000998858	0.00274541	-5.3496		TC vs UT	7.76522e-06	7.53306e-05	-31.8515		5.28188	6.07096	8.69016		2.42874	2.05692	4.5556		2.0118	0.716906	1.01793		0.135613	0.169694	0.323958
MAP3K12	T vs UT	0.0273657	0.0938319	-1.624		C vs UT	4.08952e-05	0.000251615	-4.15947		TC vs UT	4.74771e-05	0.000244463	-4.10781		13.8133	9.95386	10.4171		7.66517	7.60935	5.77486		3.74876	2.13899	2.33067		3.39192	2.69503	2.23483
MAP3K8	T vs UT	0.149174	0.283046	1.70875		C vs UT	9.60045e-06	9.53088e-05	22.5592		TC vs UT	2.60827e-05	0.000162929	15.0262		11.6418	11.6196	4.869		20.7736	19.7377	7.55646		215.635	244.967	173.999		118.934	155.434	148.325
MAP4K1	T vs UT	0.0195753	0.0758528	-1.37987		C vs UT	0.000120779	0.000549318	-2.19201		TC vs UT	1.57983e-06	3.30396e-05	-4.15083		12.7844	10.9342	10.385		9.93149	6.68478	8.09878		5.98731	4.43534	5.13549		2.80069	2.54107	2.87434
MAPK11	T vs UT	0.000222103	0.0084169	3.99226		C vs UT	5.97089e-06	7.25331e-05	9.57731		TC vs UT	1.75465e-05	0.000127189	7.01652		0.840384	0.620241	0.523969		3.33948	2.84801	1.73553		6.94526	4.65934	7.40246		5.4206	3.64637	4.85797
MAPK13	T vs UT	0.0290328	0.0972603	1.76179		C vs UT	0.0166935	0.0291381	1.85321		TC vs UT	7.15056e-05	0.000326301	4.75347		8.4774	11.5276	7.5079		19.0183	18.6722	10.7815		14.0224	18.7004	18.2644		32.4057	56.923	41.4529
MAPK6	T vs UT	0.189819	0.334592	1.29155		C vs UT	1.32682e-05	0.000118463	5.7909		TC vs UT	1.06789e-05	9.0996e-05	5.9596		20.9769	26.7967	26.7169		33.1335	31.3667	31.7078		131.624	199.765	99.9789		161.304	172.478	110.152
MAPK8IP3	T vs UT	0.00843406	0.0462663	-2.74732		C vs UT	0.000188202	0.000762579	-8.16685		TC vs UT	0.000382707	0.00116657	-6.64862		43.0229	35.0165	19.1224		7.72645	20.9748	6.66482		4.51375	3.69917	3.68418		4.96696	4.21282	5.43405
MARS	T vs UT	0.000470924	0.0114305	2.33541		C vs UT	8.52221e-07	2.58071e-05	7.00784		TC vs UT	4.00917e-07	1.79577e-05	8.55977		28.93	32.8594	25.1756		92.9582	61.2883	48.8521		198.417	208.374	202.645		247.471	246.858	250.072
MBOAT1	T vs UT	0.85373	0.908318	-1.05379		C vs UT	0.0149279	0.0264075	-2.56737		TC vs UT	0.000388844	0.00118148	-5.20887		17.7661	15.5036	15.069		12.4902	17.3644	16.0167		5.93941	4.83854	8.05017		1.58108	1.95043	5.74858
MCART6	T vs UT	0.0469422	0.13321	-1.78521		C vs UT	0.000194889	0.000779616	-6.13649		TC vs UT	0.000191459	0.000673522	-6.23412		24.6384	26.1433	44.7439		10.0182	13.8441	29.647		4.2151	5.15214	6.19958		5.46577	4.91833	4.93893
MCM4	T vs UT	0.123375	0.249135	1.23012		C vs UT	4.42642e-06	6.11173e-05	3.93181		TC vs UT	1.96919e-06	3.70688e-05	4.52097		6.06215	5.28762	7.48834		7.58959	7.15943	8.42417		31.2773	21.3699	21.4207		31.3938	27.1352	26.6374
MCM6	T vs UT	0.000245633	0.00882988	1.77034		C vs UT	3.36082e-07	1.55336e-05	3.9256		TC vs UT	6.2244e-08	9.59336e-06	5.45232		18.0062	20.2037	20.1536		42.3713	31.4853	29.4664		72.7566	82.7014	73.654		109.584	101.841	106.791
MDFIC	T vs UT	0.00687897	0.0413341	2.18389		C vs UT	0.00220012	0.0052108	2.74795		TC vs UT	0.000102252	0.000424106	4.57908		55.9991	72.2957	77.8714		153.525	178.35	118.371		127.36	290.665	148.51		290.857	355.852	297.344
MDGA1	T vs UT	0.0718281	0.176002	-2.67484		C vs UT	0.0020734	0.00497956	-11.4371		TC vs UT	0.00112127	0.00279806	-14.5621		7.59266	16.3196	3.94452		1.21442	6.9221	2.27785		0.670668	1.20971	0.555277		0.451808	0.975267	0.485887
MEGF6	T vs UT	0.106476	0.225615	-3.46154		C vs UT	0.000465536	0.00149884	-40.8562		TC vs UT	0.000145849	0.000551293	-61.1752		28.8699	13.8391	16.3941		4.59717	4.66751	7.80954		0.526974	0.179301	0.740337		0.316296	0.0424986	0.607333
METRNL	T vs UT	0.736184	0.825871	1.02003		C vs UT	0.000364225	0.00124816	5.62144		TC vs UT	0.000125797	0.000493816	7.16884		8.22287	11.4891	22.1875		13.7479	12.9739	16.0167		61.1652	121.767	52.603		101.228	122.955	76.1872
METTL1	T vs UT	3.86169e-05	0.00452923	6.56256		C vs UT	1.64757e-05	0.000136595	8.08975		TC vs UT	1.5418e-06	3.2552e-05	16.645		2.02073	1.7183	1.71636		16.6106	11.9915	7.19932		11.0645	20.7619	12.3065		28.5932	31.7568	30.4551
MFGE8	T vs UT	0.0494252	0.138409	-2.01265		C vs UT	3.13687e-05	0.000212164	-13.8794		TC vs UT	8.26586e-06	7.74552e-05	-25.0479		11.1939	11.2606	12.2956		3.99001	4.70706	8.56879		0.62277	0.492904	1.38804		0.271125	0.508883	0.607334
MFSD2A	T vs UT	0.000785799	0.0140949	31.7693		C vs UT	0.000251218	0.000937788	50.6254		TC vs UT	3.05741e-05	0.000180719	191.647		0.0901304	0.68552	0.277442		16.7837	14.3583	2.31401		8.57379	28.2691	16.4704		60.0321	78.3951	63.395
MGC23284	T vs UT	0.0589811	0.154832	-1.61303		C vs UT	3.28732e-05	0.000218387	-7.31632		TC vs UT	5.16095e-06	6.02029e-05	-12.7827		9.63645	8.78909	10.2026		3.60113	5.93802	8.20888		1.00595	1.65771	1.24925		0.496979	0.932868	0.809745
MGC39372	T vs UT	0.0989039	0.215533	-1.90238		C vs UT	0.00792119	0.0153229	-3.17511		TC vs UT	0.000262515	0.00086384	-8.24277		4.47161	3.4272	3.48229		1.38789	2.13603	2.45863		1.19754	0.582504	1.80443		0.225954	0.466484	0.688298
MGST3	T vs UT	0.333175	0.491981	-1.40159		C vs UT	0.0203922	0.0345237	-2.37916		TC vs UT	0.000926216	0.00238518	-4.95543		6.99246	8.38833	6.56387		4.5538	4.66751	6.43566		2.25129	1.83691	5.13549		0.858346	1.06006	2.51
MIAT	T vs UT	0.0258658	0.0900917	-4.76408		C vs UT	0.00262278	0.00603449	-7.27733		TC vs UT	0.0010274	0.00260065	-17.4938		116.586	75.9658	65.6974		11.2518	17.6788	25.277		3.41328	3.34302	28.7305		4.15333	2.9256	7.68341
MIB2	T vs UT	0.0635649	0.162403	-1.50779		C vs UT	1.96238e-05	0.000154509	-5.17362		TC vs UT	3.27006e-05	0.00018921	-4.54807		13.6547	11.1111	7.93283		6.82784	6.49796	8.36068		1.86811	2.50894	1.94322		2.1683	1.83199	3.18928
MICAL2	T vs UT	0.804615	0.874026	1.07221		C vs UT	0.00059671	0.00182748	-4.60092		TC vs UT	0.0079335	0.014522	-2.61075		88.1407	61.6554	120.582		107.121	63.3265	119.456		20.5961	14.1122	24.0578		46.6164	35.5725	21.3747
MIR146A	T vs UT	6.68694e-05	0.00560884	89.0082		C vs UT	1.15229e-05	0.00010731	231.26		TC vs UT	1.34607e-05	0.000106327	202.739		0.150151	0.032739	0.184995		17.4343	12.8157	2.49478		29.2656	20.7427	35.0688		25.9282	20.521	28.1353
MIR155HG	T vs UT	0.0011219	0.0167471	5.30998		C vs UT	6.7523e-07	2.31922e-05	103.592		TC vs UT	2.02708e-07	1.302e-05	209.57		1.65066	2.87233	1.81823		16.1766	11.3126	6.18257		133.874	352.355	170.671		406.402	578.105	344.423
MIR17HG	T vs UT	0.683073	0.790306	-1.09284		C vs UT	0.131313	0.174339	2.18531		TC vs UT	0.0083217	0.0151337	6.04801		1.4706	0.946632	0.431521		1.08431	1.30539	0.217029		1.62862	2.32972	2.26707		6.64021	7.67424	2.91482
MKI67IP	T vs UT	0.00130164	0.0180734	1.97265		C vs UT	2.01664e-05	0.000157574	3.59489		TC vs UT	1.68894e-06	3.41695e-05	5.66469		11.9097	13.6855	13.4894		28.8278	24.9741	23.2984		35.9331	64.6942	39.8773		70.533	76.778	74.0911
MKX	T vs UT	0.000621453	0.0128323	5.51466		C vs UT	2.28485e-07	1.33517e-05	144.036		TC vs UT	1.17561e-07	1.19795e-05	235.396		0.0301101	0.065378	0.0617316		0.347048	0.158317	0.361648		6.46629	8.91537	7.26368		8.31155	10.6421	18.0552
MLLT3	T vs UT	0.598797	0.726403	1.09134		C vs UT	4.38345e-05	0.000263263	-4.33279		TC vs UT	0.000166903	0.00060885	-3.48036		12.3183	13.7138	19.789		14.5727	16.057	19.3767		4.40895	3.88137	2.28512		4.30707	4.61997	4.2386
MMD	T vs UT	0.0577319	0.152928	1.31117		C vs UT	6.34872e-08	9.50441e-06	9.36274		TC vs UT	3.59332e-07	1.67209e-05	6.05658		6.33225	6.16887	5.54694		9.32434	7.83186	6.50796		59.5373	50.1765	59.2653		31.9812	32.3926	44.9356
MMP24	T vs UT	0.579736	0.71334	-1.44015		C vs UT	0.00269808	0.00617549	-10.1031		TC vs UT	0.000811436	0.002136	-25.0141		19.2365	18.2598	19.1467		10.7562	13.8692	14.706		3.00128	2.37088	0.234354		0.306447	0.713744	1.24425
MMP25	T vs UT	0.472058	0.620388	-1.39381		C vs UT	0.00432493	0.00917681	7.45629		TC vs UT	0.172651	0.21789	2.6849		3.00775	2.69018	3.49622		2.89606	1.54424	2.1561		20.7099	9.83755	38.0068		3.71208	3.74246	17.2308
MOV10	T vs UT	0.643256	0.759803	-1.13527		C vs UT	0.00135804	0.0035016	-3.22006		TC vs UT	9.03865e-05	0.00038818	-6.19386		29.9369	22.62	25.4251		21.9202	21.0895	25.6806		8.46206	4.39812	11.3574		4.05733	2.78486	5.74802
MPDU1	T vs UT	0.00162188	0.0201185	2.05544		C vs UT	3.21278e-06	4.97398e-05	5.70327		TC vs UT	1.14708e-06	2.86886e-05	7.19662		6.18569	7.24273	6.00716		15.6543	14.2794	10.0151		33.0428	47.74	30.0636		49.1593	49.8421	40.8691
MPP1	T vs UT	0.0725447	0.177019	-1.89048		C vs UT	0.001857	0.00455205	-4.32134		TC vs UT	0.00365989	0.00750107	-3.86569		2.73102	2.41539	2.52699		2.03842	0.791186	1.22936		0.766463	0.268902	0.740337		0.903517	0.636079	0.445405
MPP6	T vs UT	0.000761425	0.0139373	3.0778		C vs UT	0.000769834	0.00223237	3.24617		TC vs UT	3.44843e-05	0.00019703	5.88806		0.690333	1.24038	0.924574		2.60221	3.40177	2.78402		2.25129	4.70414	2.31334		5.73679	5.89351	5.18182
MPP7	T vs UT	0.153541	0.288548	-1.56508		C vs UT	9.11626e-05	0.000444283	-9.02024		TC vs UT	2.25571e-05	0.000148866	-13.5314		26.2288	32.8021	24.9916		11.753	17.1667	24.7662		3.78401	2.06092	3.46996		1.58108	1.18726	3.44109
MPPE1	T vs UT	0.00360738	0.0296763	-1.47736		C vs UT	1.83369e-07	1.2631e-05	-4.76394		TC vs UT	6.21288e-07	2.18247e-05	-3.8186		11.4747	8.99028	10.784		6.89484	6.88627	7.37086		1.80674	2.5164	2.23636		2.91669	2.45642	2.81026
MRPL1	T vs UT	0.0169905	0.0696685	2.02191		C vs UT	0.000292154	0.00105329	4.25229		TC vs UT	3.07089e-05	0.000181081	6.82643		1.44059	1.9258	1.20192		3.8599	3.24355	2.13323		5.12516	9.76657	4.53405		10.299	10.6845	10.2016
MRPL13	T vs UT	0.00843526	0.0462663	1.72593		C vs UT	1.0961e-05	0.000103404	4.45408		TC vs UT	5.03695e-06	5.91482e-05	5.13659		3.03112	2.83969	3.45147		6.59212	4.07419	5.42332		12.4535	17.965	11.1037		16.8488	16.7051	14.3308
MRPL15	T vs UT	0.00306759	0.0275068	1.93161		C vs UT	6.92041e-05	0.000365794	3.31957		TC vs UT	3.90794e-06	5.14796e-05	5.69393		6.57232	6.39735	8.22792		15.6995	11.4708	13.7751		16.7643	30.2851	23.3176		44.6289	41.254	34.8148
MRPL17	T vs UT	0.0548188	0.14778	1.43981		C vs UT	7.42622e-05	0.000385052	3.2594		TC vs UT	1.12246e-05	9.42443e-05	4.52295		11.2539	10.0856	12.1415		19.8195	15.6241	12.7627		29.2657	47.8469	32.0154		53.9339	55.0331	42.4659
MRPL24	T vs UT	0.000791733	0.0141274	2.36806		C vs UT	0.000102703	0.000484995	3.25047		TC vs UT	1.08115e-05	9.16719e-05	4.82814		4.89176	4.04734	5.11553		13.4444	8.70205	11.1358		12.2619	20.6531	12.7692		23.9407	24.0401	19.8768
MRPL3	T vs UT	0.0136727	0.0609707	1.75164		C vs UT	8.51771e-05	0.000422629	3.77271		TC vs UT	1.29835e-05	0.000104181	5.30161		20.5539	23.8817	19.3743		44.227	35.5836	31.9609		59.6453	116.233	64.8584		104.068	129.638	104.589
MRPL3P1	T vs UT	0.000958759	0.015515	2.25928		C vs UT	1.14396e-05	0.000106695	4.90334		TC vs UT	2.40876e-06	4.07014e-05	6.70317		2.10398	1.8707	1.73475		4.51944	4.36646	4.01328		7.17197	13.5544	7.26889		11.8863	14.2632	12.1218
MRPS23	T vs UT	0.00304071	0.0273833	1.87445		C vs UT	7.83225e-05	0.000399386	3.10798		TC vs UT	7.13177e-06	7.13177e-05	4.62764		6.27222	6.65847	8.32036		15.1357	13.0926	11.6058		17.7222	30.3746	17.9509		32.9298	33.8765	31.5359
MRPS36	T vs UT	0.0231885	0.0840183	1.47037		C vs UT	5.62198e-06	7.00191e-05	4.25215		TC vs UT	1.05596e-05	9.042e-05	3.70351		3.33123	3.36192	3.48228		5.61865	5.22127	4.12175		16.0828	16.973	10.2116		13.1552	12.8782	11.6513
MRRF	T vs UT	0.00262372	0.0255937	2.05757		C vs UT	0.000109711	0.000510466	3.0974		TC vs UT	9.4716e-06	8.52726e-05	4.90707		7.20143	6.59318	5.54694		17.4776	13.1717	9.14726		18.8223	22.3489	18.7374		36.4943	26.9645	31.4516
MRTO4	T vs UT	0.000625487	0.0128406	3.62039		C vs UT	3.6322e-05	0.000233255	7.32497		TC vs UT	3.86921e-06	5.11881e-05	13.5062		6.30221	5.95558	8.87303		32.7865	24.2854	19.4298		31.8183	79.014	43.9505		95.8929	101.659	87.8459
MSC	T vs UT	0.872322	0.920868	1.11366		C vs UT	0.000293105	0.00105579	8.86942		TC vs UT	0.000557171	0.00157603	7.33892		9.06949	4.1309	4.65645		10.9273	5.45067	3.50854		74.1895	41.2289	42.9615		53.7548	25.6137	51.6813
MSX2P1	T vs UT	0.00550247	0.0367925	-2.14382		C vs UT	8.63627e-05	0.000426623	-4.7158		TC vs UT	7.06692e-06	7.09569e-05	-8.63483		4.47161	3.49248	3.38984		1.34453	1.3845	2.56709		0.862258	0.851306	0.694072		0.316296	0.59368	0.404922
MT2P1	T vs UT	0.672927	0.781721	1.26759		C vs UT	0.000771743	0.00223528	15.8179		TC vs UT	0.019804	0.0322439	4.47595		0.725105	0.739808	0.616416		0.985225	1.05769	0.595346		11.085	18.8459	2.99122		3.19461	4.69509	1.42622
MTHFD1	T vs UT	0.0199617	0.0765981	1.91628		C vs UT	0.00954423	0.0179528	2.14857		TC vs UT	0.000166579	0.000607849	4.16484		5.35874	4.44509	3.45364		11.5251	7.81752	6.06235		6.77807	13.4739	8.23256		16.8565	19.4987	18.8601
MTHFD1L	T vs UT	6.17964e-06	0.00244833	7.01885		C vs UT	5.89385e-08	9.19887e-06	35.0893		TC vs UT	2.61823e-08	8.3081e-06	51.3184		0.840384	1.24119	1.54089		11.1559	7.43632	6.83335		35.1689	51.386	40.5549		55.425	68.3276	62.1468
MTHFD2	T vs UT	0.00034292	0.0101804	3.98126		C vs UT	5.2704e-08	8.901e-06	71.636		TC vs UT	3.30168e-08	8.3081e-06	91.9486		10.5044	13.8561	12.2565		74.8401	42.0148	28.9269		827.207	1069.76	726.127		1116.09	1194.71	1056.09
MTRNR2L2	T vs UT	0.107099	0.226394	-1.7144		C vs UT	0.00145921	0.00372429	-5.71398		TC vs UT	0.00444943	0.00886149	-4.24186		3.13045	3.96157	4.37842		1.03352	1.66956	3.98758		0.369099	0.893482	0.744853		0.80297	0.60571	1.29543
MTSS1	T vs UT	0.543953	0.682362	-1.2061		C vs UT	0.000245028	0.000921656	-9.75434		TC vs UT	9.72442e-05	0.000409362	-14.3757		28.9	24.8383	13.5591		28.4065	17.9182	9.47266		2.63447	1.16491	3.09984		1.71659	1.10246	1.86228
MTX1P1	T vs UT	0.00143661	0.0188189	2.6503		C vs UT	0.000106048	0.000496232	4.21166		TC vs UT	2.3444e-05	0.000152702	5.63623		2.42965	2.40917	2.05536		8.44916	4.73631	5.08618		7.56071	13.7665	7.7088		14.5196	12.5522	11.7854
MX1	T vs UT	0.349295	0.508778	-1.58058		C vs UT	0.0752488	0.107275	-2.57994		TC vs UT	0.00623404	0.0118091	-4.36132		17.9461	17.0189	19.6221		9.45445	8.34606	16.7357		5.74783	4.12173	11.2887		1.21971	1.95043	9.34604
MXD4	T vs UT	0.0153928	0.0654686	-1.52919		C vs UT	8.4742e-07	2.57992e-05	-7.05502		TC vs UT	1.62658e-07	1.24442e-05	-11.1346		111.788	106.992	146.374		62.1039	71.4745	105.211		18.1533	16.4866	17.1181		11.6542	11.8293	9.31101
MYB	T vs UT	0.0019744	0.0225202	26.4673		C vs UT	0.000263633	0.000970037	78.0733		TC vs UT	0.00026882	0.000879657	61.8748		0.180161	0.261212	0.616416		16.35	9.73047	1.9163		37.935	38.0804	6.5697		22.9921	28.492	13.9665
MYBL1	T vs UT	0.169343	0.309058	-1.64863		C vs UT	0.00187784	0.00459491	4.21818		TC vs UT	0.726631	0.765496	1.19318		34.1817	43.6385	20.0304		13.2709	26.739	19.343		147.619	108.017	157.116		22.5855	28.7886	65.3795
MYC	T vs UT	0.189449	0.334178	1.37417		C vs UT	0.0163961	0.0286869	2.09505		TC vs UT	2.66088e-05	0.000164679	6.87199		71.0943	56.9877	89.3352		118.311	94.7321	85.7238		82.2884	203.973	169.238		478.229	515.169	500.69
MYO1B	T vs UT	4.53076e-06	0.00244833	9.25798		C vs UT	9.34873e-09	5.09572e-06	148.369		TC vs UT	2.15481e-08	8.3081e-06	90.9461		0.180161	0.391768	0.36989		3.20937	2.68979	2.82017		50.7236	42.471	46.5426		23.0372	25.7785	36.839
MYO1F	T vs UT	0.0303262	0.100193	-1.91203		C vs UT	0.000372565	0.00126828	-4.01875		TC vs UT	7.9533e-06	7.6374e-05	-11.5301		108.756	87.5539	78.158		43.5637	44.1283	55.8563		32.2029	13.4535	22.6405		6.12762	6.30945	11.3674
MYO1G	T vs UT	0.318164	0.476492	-1.26921		C vs UT	0.000266426	0.000976328	4.42735		TC vs UT	0.000420003	0.00125451	3.91249		24.6984	19.1918	12.9736		21.3808	13.8045	9.61728		108.68	61.5108	81.5647		79.456	74.3246	68.6984
MZF1	T vs UT	0.0134936	0.0604563	-1.73204		C vs UT	1.30571e-05	0.000117599	-4.92097		TC vs UT	3.84162e-05	0.000211084	-3.99946		15.9566	10.2691	8.34481		6.0835	8.07135	5.80453		2.74654	2.20793	2.07067		2.76243	2.9626	2.91876
MZT1	T vs UT	0.0788647	0.186391	1.50967		C vs UT	2.34156e-05	0.000172161	6.18222		TC vs UT	2.93649e-05	0.000175847	5.69418		5.0418	4.9286	5.73183		7.41612	9.05803	7.23107		26.9665	47.6232	22.4848		25.5217	39.6002	24.2893
NAA15	T vs UT	0.00627422	0.0396787	1.84886		C vs UT	5.31446e-05	0.000302667	3.74933		TC vs UT	1.44858e-05	0.000111911	4.716		26.7839	36.1936	26.6994		60.6063	60.9455	44.2481		91.4763	152.927	91.8254		136.093	161.221	125.601
NAA20	T vs UT	0.00196022	0.0224666	1.82383		C vs UT	8.33311e-06	8.7752e-05	3.85354		TC vs UT	3.81219e-06	5.07058e-05	4.34414		13.3729	13.0628	12.9543		27.6606	22.0234	22.1566		41.9098	68.1331	41.7483		54.3526	62.9718	53.7912
NAMPT	T vs UT	0.00219597	0.0234604	4.00593		C vs UT	2.4545e-07	1.37557e-05	102.169		TC vs UT	5.11238e-07	1.98225e-05	67.161		14.3445	19.2964	17.8033		115.485	51.8806	38.7157		2190	1235.33	1830.68		1393.34	827.095	1234.61
NAMPTL	T vs UT	0.000625888	0.0128406	4.34721		C vs UT	8.38841e-08	9.69784e-06	111.186		TC vs UT	1.69342e-07	1.24442e-05	74.5184		12.2447	14.6397	15.1082		96.6735	43.2082	42.6689		1825.22	1103.77	1739.98		1237.4	722.646	1169.17
NANS	T vs UT	0.109793	0.230266	1.46361		C vs UT	3.95398e-05	0.000245977	5.73183		TC vs UT	4.06942e-05	0.000219301	5.53477		4.98474	5.45578	3.3521		7.9147	5.00115	7.27122		22.3326	37.0637	19.6605		25.123	30.2169	20.999
NAPSA	T vs UT	0.00138274	0.0186245	8.01236		C vs UT	0.193764	0.245162	2.06584		TC vs UT	0.0532798	0.0770694	2.54146		0.780364	0.718159	0.647232		9.62792	5.14216	2.42247		0.958054	2.68812	0.786601		1.62625	1.48405	2.34305
NARS	T vs UT	0.00090648	0.0150979	1.7939		C vs UT	1.04105e-06	2.77043e-05	4.35227		TC vs UT	4.34707e-07	1.86167e-05	5.16256		33.0412	34.6302	31.8636		72.1652	60.0039	46.3867		131.91	167.911	133.382		162.073	184.307	167.476
NBPF15	T vs UT	0.00678123	0.0411215	-2.61786		C vs UT	0.000269023	0.000983703	-4.74161		TC vs UT	0.000170739	0.000617712	-5.82103		61.3219	39.2674	42.2567		15.5591	16.3797	22.6272		13.3173	4.77847	12.0302		8.57349	8.09926	7.86693
NCAPH	T vs UT	0.0200794	0.0768348	-2.26095		C vs UT	0.00273101	0.00623695	-3.70193		TC vs UT	8.36592e-05	0.000365268	-8.86429		4.77171	5.22234	2.89678		0.954208	2.65024	2.09708		1.34124	1.03051	1.11045		0.451808	0.678477	0.323958
NCRNA00263	T vs UT	0.167322	0.306779	1.84444		C vs UT	0.000540388	0.00169283	6.14603		TC vs UT	0.000908978	0.00234815	5.43888		0.420242	0.587602	0.369889		1.43126	0.712077	0.397803		3.40084	2.10572	2.96105		1.80693	2.20483	3.48157
NCS1	T vs UT	0.0001294	0.00692026	4.70594		C vs UT	4.52816e-06	6.15113e-05	12.358		TC vs UT	5.41993e-06	6.11415e-05	11.5095		2.43092	6.95221	5.20796		20.9471	23.0601	24.6577		48.2327	69.4408	62.643		53.3019	54.397	60.2376
NDFIP2	T vs UT	2.41894e-06	0.0021304	13.3902		C vs UT	1.86279e-08	5.88927e-06	129.859		TC vs UT	1.88039e-08	8.3081e-06	127.573		0.420242	0.881353	0.801311		11.1458	10.3238	6.68874		73.4751	112.537	87.0699		78.9589	95.3961	93.9197
NDRG2	T vs UT	0.11947	0.243748	-1.41524		C vs UT	5.51576e-06	6.9318e-05	-8.98066		TC vs UT	2.70686e-06	4.28063e-05	-11.4091		6.18218	4.66748	5.33123		3.55632	2.88756	4.98946		0.431179	0.537704	0.832866		0.587321	0.466484	0.36444
NDRG3	T vs UT	0.366068	0.5249	-1.12607		C vs UT	2.19493e-05	0.000165425	-3.4976		TC vs UT	7.86272e-06	7.58587e-05	-4.22715		39.5539	34.1407	47.5709		30.4448	29.2307	48.0131		10.9687	10.5282	13.1741		9.98284	8.98859	9.71582
NDUFAB1	T vs UT	0.0176873	0.0714328	1.86359		C vs UT	0.00014829	0.000633373	4.41537		TC vs UT	6.91579e-05	0.000317941	4.95013		5.34191	3.72095	5.8551		9.58454	8.34606	9.87036		19.7339	32.3011	13.8333		25.7023	27.9832	20.1603
NDUFAF1	T vs UT	0.0126354	0.0582659	1.95782		C vs UT	0.000179628	0.000735328	4.00518		TC vs UT	0.000126477	0.000495695	4.1161		4.08148	3.81887	4.56084		10.1483	8.02963	6.21872		16.3811	23.0723	10.4559		17.1199	19.8002	14.3713
NDUFAF2	T vs UT	0.0062991	0.0397443	1.98851		C vs UT	4.18628e-05	0.000254815	4.82745		TC vs UT	1.03485e-05	8.97938e-05	6.38169		1.50784	2.24579	2.54008		4.53937	3.69683	4.27892		7.72891	14.7529	7.90079		12.7633	14.1079	13.2933
NDUFAF4	T vs UT	0.0192813	0.0752338	1.61067		C vs UT	3.53333e-05	0.000228933	3.94551		TC vs UT	7.75707e-06	7.53306e-05	5.17221		7.1125	7.44179	6.59469		13.0541	10.5611	10.4488		22.4641	39.5588	21.4207		37.5823	40.9571	30.8476
NDUFV2	T vs UT	0.0143607	0.0627233	1.65901		C vs UT	6.4176e-07	2.26258e-05	9.35006		TC vs UT	3.8436e-06	5.10135e-05	5.80588		8.87217	9.34957	7.11879		17.7608	13.292	10.9874		89.3025	88.459	59.1741		55.383	43.0062	48.735
NDUFV2P1	T vs UT	0.00509576	0.0353577	1.96108		C vs UT	8.62763e-07	2.58071e-05	10.3476		TC vs UT	4.53823e-06	5.5678e-05	6.4644		11.7841	14.5057	13.1803		33.8613	22.1187	21.4238		163.598	148.222	96.5997		99.9146	76.2611	78.9744
NEDD4	T vs UT	0.285676	0.44251	1.20716		C vs UT	2.69894e-06	4.57535e-05	5.36982		TC vs UT	2.64013e-06	4.23496e-05	5.34637		7.89276	9.00845	7.45754		13.1408	8.34606	7.918		48.8562	35.0338	46.9122		45.9385	40.4905	43.8019
NEFH	T vs UT	0.0166497	0.0687282	2.41836		C vs UT	0.0149677	0.0264704	2.32357		TC vs UT	0.00039671	0.00120094	5.28087		2.52095	1.17415	3.48228		8.97739	4.11375	4.26637		5.46044	6.45135	4.76537		14.3644	11.1508	12.3877
NELF	T vs UT	0.12356	0.249322	1.67375		C vs UT	3.96955e-05	0.000246448	9.19624		TC vs UT	4.68397e-05	0.000242457	8.73525		4.56164	4.1779	2.09557		8.97739	6.01235	3.14557		30.942	35.4821	33.2181		30.7164	29.7638	34.1672
NELL2	T vs UT	0.115499	0.238701	2.16624		C vs UT	0.00519195	0.0106801	-5.53604		TC vs UT	0.0070829	0.0131802	-4.91564		60.3503	36.1967	96.6078		132.621	102.605	183.194		13.9862	4.48013	16.4241		10.1635	5.8935	23.2369
NEO1	T vs UT	0.627688	0.747984	1.06713		C vs UT	3.40949e-06	5.15184e-05	-4.09245		TC vs UT	3.3862e-06	4.78806e-05	-4.21049		55.6686	54.2138	53.4036		54.6015	59.8456	59.7999		16.1416	9.18417	14.5735		13.0545	12.0837	13.6426
NFAT5	T vs UT	0.170142	0.30984	1.42449		C vs UT	0.000172944	0.000713222	3.91917		TC vs UT	0.000129051	0.000503496	4.13275		67.8323	80.2903	50.604		89.9893	134.545	58.5491		306.19	221.562	251.091		256.633	301.602	263.053
NFE2L1	T vs UT	0.350992	0.510406	1.08328		C vs UT	1.75719e-08	5.88927e-06	6.1938		TC vs UT	1.61381e-08	8.29095e-06	6.26948		79.5269	84.0119	91.1554		97.0148	88.7197	90.1696		626.624	454.359	496.542		574.355	496.349	526.097
NFE2L3	T vs UT	0.00036095	0.010438	3.09678		C vs UT	3.39473e-06	5.14924e-05	8.41837		TC vs UT	2.64075e-06	4.23496e-05	9.02433		6.18982	9.18339	8.21905		29.6683	26.8386	16.5531		68.6908	77.5838	52.3337		75.5279	80.4828	56.8937
NFIL3	T vs UT	0.000152733	0.00747299	2.89097		C vs UT	1.6871e-06	3.54982e-05	7.0026		TC vs UT	1.77547e-06	3.49705e-05	6.90586		4.65167	6.46263	4.53002		18.3016	15.6091	11.3166		42.2189	30.5987	36.7332		39.886	29.9631	38.1884
NFKB1	T vs UT	0.000183036	0.00800604	4.07654		C vs UT	8.96504e-05	0.000439214	4.78157		TC vs UT	2.70915e-05	0.000166603	6.4617		30.7002	42.3655	42.4645		185.618	164.624	120.722		160.074	149.408	242.933		199.522	190.026	356.973
NFKB2	T vs UT	4.64289e-05	0.00476475	6.01725		C vs UT	1.95008e-06	3.78653e-05	14.5791		TC vs UT	2.77991e-06	4.33392e-05	13.0176		11.2839	18.18	10.6932		103.477	91.41	46.7482		196.572	197.392	191.491		147.032	168.365	207.352
NFKBIA	T vs UT	1.34634e-05	0.00273923	6.09226		C vs UT	6.34131e-08	9.50441e-06	36.7965		TC vs UT	2.05524e-07	1.302e-05	22.6925		37.0025	50.0683	52.3561		339.32	308.325	201.78		1529.63	1582.39	2018.4		796.171	962.595	1405.17
NFKBID	T vs UT	3.54287e-05	0.00440966	4.46736		C vs UT	0.0248371	0.040865	1.61347		TC vs UT	0.000711634	0.00191457	2.56406		6.05676	7.31125	4.49921		31.3909	31.027	17.4014		8.71748	9.94577	10.1649		15.9841	13.3133	16.5152
NFKBIZ	T vs UT	0.0375663	0.115124	2.56981		C vs UT	6.53e-06	7.65351e-05	32.9243		TC vs UT	8.51263e-06	7.90962e-05	29.1216		10.7363	11.9179	5.59725		27.9093	35.3681	9.32355		338.468	320.01	271.681		238.557	301.89	282.281
NHP2	T vs UT	0.000740295	0.0138771	2.26915		C vs UT	6.571e-05	0.000353646	3.31111		TC vs UT	5.3202e-06	6.08516e-05	5.139		14.2331	13.0718	16.2228		38.9993	30.7558	29.0156		35.1284	66.3326	42.6642		75.2943	73.6474	74.747
NHP2P1	T vs UT	0.000625819	0.0128406	3.47735		C vs UT	7.16352e-05	0.000374899	5.82245		TC vs UT	1.81438e-05	0.000129688	8.04045		3.42299	2.50501	1.7557		11.0146	8.0581	7.64623		11.8123	22.0189	10.9068		22.0803	22.9713	16.7289
NINJ1	T vs UT	0.00220258	0.0234604	4.42995		C vs UT	0.692464	0.736486	-1.13665		TC vs UT	0.362665	0.418852	1.42171		19.6267	17.8863	41.7553		128.414	122.7	100.042		15.0399	16.5762	38.1224		25.0248	26.584	61.0881
NIP7	T vs UT	0.00175442	0.0209453	1.85216		C vs UT	2.62538e-05	0.000187159	3.18595		TC vs UT	3.15859e-06	4.62452e-05	4.54113		21.167	20.5732	25.3309		48.5279	40.7008	34.9978		58.4784	92.9586	62.2484		100.438	107.91	96.2305
NKD1	T vs UT	0.0409401	0.121607	-2.61364		C vs UT	0.000606427	0.00185034	-22.2748		TC vs UT	0.00285818	0.00609607	-11.4511		4.95177	4.99387	11.5868		0.824103	0.870295	6.54412		0.191691	0.358503	0.416483		0.768004	0.424086	0.688298
NLGN2	T vs UT	0.00146119	0.0189165	-1.68638		C vs UT	1.2228e-06	3.03364e-05	-4.18213		TC vs UT	1.94164e-05	0.000135333	-2.66403		9.84341	11.13	11.0938		5.46454	6.64522	6.90567		2.25129	2.73292	2.68346		3.83962	4.91833	3.27916
NLN	T vs UT	0.0115697	0.0556158	2.5706		C vs UT	0.000212155	0.000825977	7.57533		TC vs UT	5.07069e-05	0.000255921	11.6464		1.02044	0.359129	1.20192		2.2119	2.25469	2.16939		3.83191	8.69137	7.03235		8.80842	9.031	12.2257
NLRC3	T vs UT	0.0115333	0.0555057	-1.86679		C vs UT	3.8696e-05	0.000242894	-4.88561		TC vs UT	5.28233e-06	6.08516e-05	-8.29241		159.211	129.659	150.131		60.4125	69.5761	105.174		40.4733	20.6522	28.7305		19.0622	14.2884	19.5894
NLRP6	T vs UT	0.62265	0.744139	1.39956		C vs UT	0.0133358	0.023938	-7.41681		TC vs UT	0.000884815	0.00229341	-15.4471		6.36224	5.97304	7.33426		10.582	9.13713	7.80954		1.24544	0.851306	0.555277		0.0452708	0.29689	0.931191
NME1-NME2	T vs UT	0.000604655	0.0126362	2.9061		C vs UT	1.20755e-05	0.000110782	6.64641		TC vs UT	3.18104e-06	4.62527e-05	9.1099		19.7811	17.6859	24.5189		75.5593	52.6806	51.8975		98.4355	200.317	113.232		192.097	206.48	166.108
NME2P1	T vs UT	6.12064e-05	0.00536421	2.65519		C vs UT	2.69994e-06	4.57535e-05	4.43932		TC vs UT	9.74685e-07	2.71284e-05	5.44591		1.79629	1.57868	2.35247		6.06047	4.31733	4.82963		6.93987	9.39317	9.09288		10.4028	10.516	10.2723
NMT2	T vs UT	0.0939211	0.208394	-1.62502		C vs UT	1.76696e-05	0.000143239	-13.855		TC vs UT	1.64489e-05	0.000121911	-14.5092		37.0259	51.4806	57.497		16.7445	26.3191	46.7836		3.51497	2.2933	4.72971		2.9689	2.71013	4.38379
NOC2L	T vs UT	0.0302599	0.100029	1.49454		C vs UT	0.000123601	0.000555422	2.84502		TC vs UT	1.35723e-05	0.000106726	4.03032		19.9028	18.2803	20.0543		33.4294	30.971	22.6376		42.95	72.2156	50.521		74.0524	89.6535	71.0095
NOC3L	T vs UT	0.00403992	0.0313284	2.00353		C vs UT	0.000556271	0.00172766	2.60287		TC vs UT	3.01394e-05	0.00017918	4.40314		5.49253	3.32141	5.02118		11.0834	7.29552	9.34007		11.1584	11.3141	13.5385		22.3622	15.0716	23.4841
NOC4L	T vs UT	0.00270131	0.0258909	1.75496		C vs UT	5.12612e-05	0.000294388	2.79719		TC vs UT	4.22901e-06	5.33568e-05	4.16456		2.25086	2.05636	2.03394		4.25022	3.04578	3.83251		4.55038	7.03375	6.15331		9.84735	9.031	7.5298
NOD1	T vs UT	0.0406503	0.121009	-1.42672		C vs UT	1.02714e-05	9.93302e-05	-4.00611		TC vs UT	2.16337e-06	3.88274e-05	-5.5402		24.5184	19.1266	18.7669		13.4444	14.7538	15.5467		6.131	3.94253	5.50561		4.29133	2.9256	4.04832
NOL10	T vs UT	0.000406081	0.0108376	1.81874		C vs UT	1.10119e-06	2.87746e-05	3.91073		TC vs UT	2.70146e-07	1.52096e-05	5.0368		5.90868	5.74405	5.67021		11.4494	10.0073	10.0491		18.2012	28.4035	21.1406		27.6899	31.7125	27.8497
NOLC1	T vs UT	0.00505906	0.0352619	2.0065		C vs UT	0.00019403	0.000777717	3.28896		TC vs UT	7.49023e-06	7.37067e-05	6.08037		67.5525	66.486	69.3979		163.588	141.999	102.608		162.614	318.272	188.207		387.699	450.142	399.128
NOP10	T vs UT	0.00108979	0.0165686	1.74438		C vs UT	8.53432e-07	2.58071e-05	4.53836		TC vs UT	1.70326e-06	3.42597e-05	3.99793		17.346	21.5745	21.8177		40.8099	33.107	32.0333		93.7359	101.831	80.0844		90.3418	85.73	66.7553
NOP14	T vs UT	0.0128283	0.058626	2.57326		C vs UT	0.0021365	0.00509634	3.54407		TC vs UT	9.32585e-05	0.000397744	7.11784		24.371	23.151	22.3075		76.3861	72.7262	30.5777		64.7568	122.953	59.7711		158.49	192.769	145.777
NOP16	T vs UT	0.00972472	0.0504654	2.32159		C vs UT	3.88065e-05	0.000243062	7.07329		TC vs UT	4.85872e-06	5.79858e-05	12.7717		4.73786	4.85908	3.48124		14.6131	9.1826	6.56654		22.9245	43.788	25.7933		60.3347	60.0962	46.5997
NPC2	T vs UT	0.211401	0.360323	-1.31826		C vs UT	0.0199337	0.0338543	-2.07056		TC vs UT	0.000519586	0.00148746	-4.03983		8.65795	9.73155	14.7917		7.02581	4.94805	13.1966		5.98731	4.30093	5.73694		2.71035	2.62881	2.87434
NPM1	T vs UT	0.00222902	0.0236206	1.88967		C vs UT	2.64571e-05	0.000187696	3.50346		TC vs UT	1.93761e-06	3.66476e-05	5.68306		106.278	109.881	119.182		241.714	181.963	210.01		296.005	530.293	348.558		651.041	682.03	572.699
NPM1P5	T vs UT	0.000855387	0.0146689	2.2738		C vs UT	3.71745e-05	0.000236879	3.65895		TC vs UT	1.36365e-06	3.0799e-05	7.33635		0.687009	0.5384	0.701602		1.57439	1.09748	1.70976		1.78373	2.94669	2.32041		4.69356	5.1262	4.31746
NPM1P6	T vs UT	0.00376471	0.0302293	1.89602		C vs UT	3.99542e-05	0.000247805	3.73243		TC vs UT	3.54889e-06	4.91162e-05	5.9117		16.2276	15.2131	19.3774		36.8135	28.6418	30.8972		46.6949	88.5301	54.4499		99.207	108.956	92.2588
NPM3	T vs UT	0.00107279	0.0164724	3.45831		C vs UT	0.000201488	0.000798569	5.4372		TC vs UT	1.49154e-05	0.000114441	10.1106		1.29054	2.05636	1.87986		6.98244	5.81459	5.2787		5.02936	14.7842	8.60536		18.7912	18.1043	15.9501
NPTXR	T vs UT	0.293161	0.450652	-1.50546		C vs UT	0.0018716	0.00458147	-6.16753		TC vs UT	0.00346879	0.00715939	-5.27535		20.167	12.9252	28.9053		9.58455	8.38563	23.2114		2.29919	2.01611	5.73693		2.89104	2.58641	6.27485
NQO1	T vs UT	0.223981	0.374629	1.54556		C vs UT	0.00422018	0.00899945	3.57413		TC vs UT	0.00137918	0.00332784	4.39945		2.42208	1.43931	1.90605		2.16881	4.40922	2.33591		5.38739	4.27203	10.9542		7.07358	6.50898	11.791
NR1D1	T vs UT	0.0503236	0.139766	-1.6467		C vs UT	2.2928e-05	0.000170097	-8.22128		TC vs UT	0.000135902	0.000523156	-5.22242		33.8526	49.5366	48.9244		15.0793	26.4969	38.7747		4.07817	5.48365	6.53222		7.17458	9.48338	8.67772
NR3C2	T vs UT	0.0270372	0.0930676	-1.3151		C vs UT	2.42495e-06	4.35854e-05	-3.48014		TC vs UT	7.60495e-07	2.36378e-05	-4.23587		30.3404	32.4433	34.5755		21.5109	22.1505	30.3701		9.77122	9.22897	8.97547		8.44705	6.35989	8.17751
NR4A1	T vs UT	4.23151e-06	0.00244833	97.5586		C vs UT	0.55396	0.609905	1.17412		TC vs UT	0.000180018	0.000641719	14.8321		0.960424	3.264	0.924574		206.783	194.963	100.583		1.19754	3.13612	1.7119		19.559	17.3411	39.4702
NR4A2	T vs UT	0.00481325	0.034285	9.18591		C vs UT	0.259707	0.31639	1.93485		TC vs UT	0.0819856	0.112746	2.3871		3.45127	19.812	2.06476		92.245	104.224	36.1911		9.14856	34.6756	5.18176		15.9454	22.9377	21.5772
NR4A3	T vs UT	0.00225641	0.0237385	13.0912		C vs UT	0.441428	0.500212	1.59974		TC vs UT	0.00158235	0.00372619	16.5786		1.35056	7.4418	0.770495		30.0112	42.2834	52.8947		2.34709	11.4242	1.52684		37.2209	37.438	83.8799
NRBP2	T vs UT	0.0799038	0.18809	-2.18713		C vs UT	0.0038012	0.00824931	-4.72131		TC vs UT	9.47031e-05	0.000402097	-14.7757		7.32258	5.38554	3.97534		1.99505	2.01737	3.61558		1.14964	0.672105	1.7119		0.271125	0.169694	0.688298
NRIP3	T vs UT	0.23658	0.388213	1.34997		C vs UT	0.000275911	0.0010059	7.02953		TC vs UT	0.00184496	0.00422912	4.23154		0.750353	1.95844	0.523969		1.34453	1.89871	1.1209		8.90907	7.61616	6.19958		4.24293	6.35989	3.07675
NS3BP	T vs UT	0.177485	0.320033	-2.10908		C vs UT	0.0206435	0.0348868	-4.10868		TC vs UT	0.00940609	0.0168156	-5.94155		4.32156	2.97025	3.54392		0.867471	1.30539	2.96479		0.383281	0.403303	1.85069		0.722834	0.169694	0.931191
NTN4	T vs UT	0.0724398	0.176798	-2.34178		C vs UT	0.00975515	0.0182909	-3.76772		TC vs UT	0.000381096	0.00116281	-9.84207		31.3905	27.6778	17.3494		7.50286	10.9566	14.1728		9.00486	3.18093	8.09643		2.1683	1.10246	4.49363
NTNG2	T vs UT	0.0985311	0.214986	-1.88536		C vs UT	8.42061e-05	0.000418991	-9.48718		TC vs UT	8.92994e-06	8.18633e-05	-25.4848		7.20253	8.42097	5.02307		3.42622	3.83687	3.68789		0.431179	0.403303	1.34178		0.225954	0.381687	0.202511
NUAK2	T vs UT	0.0175998	0.0711726	-1.78342		C vs UT	2.38427e-07	1.36448e-05	-23.1858		TC vs UT	1.81921e-07	1.26016e-05	-25.2628		13.5647	15.9932	13.3433		6.50538	9.84914	7.70107		0.670668	0.716905	0.462748		0.406638	0.805673	0.485887
NUDCD1	T vs UT	0.0272991	0.0937336	1.71002		C vs UT	3.96063e-06	5.69259e-05	9.09124		TC vs UT	3.54034e-06	4.91029e-05	9.08636		4.49094	5.53602	6.46184		11.3253	9.67556	7.19531		49.2801	67.2802	33.3433		52.41	55.5365	41.8767
NUDCP2	T vs UT	0.00843207	0.0462663	2.05052		C vs UT	0.000121488	0.000550309	4.53707		TC vs UT	4.10523e-05	0.000220546	5.6248		0.431559	0.753864	0.44023		1.12874	1.12756	1.07714		1.53821	3.20732	2.63016		3.44577	3.28162	2.41659
NUDT15	T vs UT	0.0928098	0.206561	1.54399		C vs UT	0.000340399	0.00118396	4.09191		TC vs UT	3.18524e-05	0.000186221	6.72763		5.49701	4.33355	4.0278		8.19234	7.42181	5.78308		15.4239	28.8895	12.3939		30.0163	39.019	24.1986
NUDT7	T vs UT	0.45338	0.604115	1.44105		C vs UT	0.00704082	0.0138968	-4.02271		TC vs UT	0.028475	0.044364	-3.46053		2.7602	1.42782	2.70883		4.83178	2.50391	2.603		0.172409	0.385349	1.15672		0.633912	0.508883	0.850209
NUP35	T vs UT	0.00934125	0.0491747	1.53711		C vs UT	5.76864e-05	0.000320819	2.71558		TC vs UT	2.20153e-06	3.92267e-05	4.63891		3.90142	4.70012	3.17413		5.59464	6.68478	5.82103		9.14855	13.5298	9.29932		18.2492	19.3339	17.0431
NUPL1	T vs UT	0.00180944	0.0213195	1.49619		C vs UT	3.87811e-08	8.69402e-06	5.87908		TC vs UT	6.2056e-08	9.59336e-06	5.29139		22.5077	28.8857	23.7283		38.8151	41.2948	32.2863		158.253	152.277	131.115		136.731	136.608	124.159
NUS1	T vs UT	0.0940641	0.208524	1.45305		C vs UT	2.30581e-05	0.000170857	5.72756		TC vs UT	9.54566e-06	8.56609e-05	6.97623		44.6813	47.1642	41.9006		73.5657	62.9479	57.8257		214.468	367.15	184.422		270.925	415.971	246.148
OAS1	T vs UT	0.931389	0.95828	1.17462		C vs UT	0.0100117	0.0187065	-8.25273		TC vs UT	0.0041069	0.00827824	-6.80509		10.4736	6.07096	12.4805		8.45697	5.49815	20.1383		1.00595	1.03051	1.48057		0.361467	0.381687	3.52205
OBFC1	T vs UT	0.013855	0.061214	-1.54876		C vs UT	1.89722e-05	0.000150823	-3.54897		TC vs UT	3.05718e-06	4.50897e-05	-5.1959		25.034	24.0877	24.0056		13.6612	13.9232	19.6321		7.85532	4.83854	7.91138		4.42684	4.74874	4.89845
OBFC2A	T vs UT	0.169762	0.309404	1.53276		C vs UT	5.49332e-05	0.000310415	6.84332		TC vs UT	0.001034	0.00261308	3.47188		24.0382	19.5509	13.8672		43.9759	27.1343	16.9567		141.584	106.984	144.623		62.1103	54.9486	82.4224
OBSCN	T vs UT	0.002702	0.0258909	-2.40027		C vs UT	9.94723e-07	2.70153e-05	-14.5049		TC vs UT	1.29208e-06	3.0116e-05	-13.0248		34.9462	18.0375	22.8638		10.1977	8.58023	12.8216		1.91601	1.5431	1.76999		2.34096	1.39925	2.08308
ODC1	T vs UT	0.00202492	0.022822	2.86728		C vs UT	7.78394e-06	8.46332e-05	10.6344		TC vs UT	2.50196e-06	4.1363e-05	15.0443		13.1145	21.9009	12.6654		59.1547	47.6234	29.9363		119.313	230.676	157.069		233.67	250.959	232.694
ORAI3	T vs UT	0.581349	0.714303	-1.0965		C vs UT	0.000113126	0.000523588	-3.03995		TC vs UT	8.4777e-06	7.89502e-05	-5.05657		14.7661	13.7135	17.1353		13.6178	12.1828	15.7997		6.14083	3.40493	5.45935		2.62001	2.75738	3.6435
OSBPL7	T vs UT	0.00212801	0.0232521	-2.01416		C vs UT	2.23137e-07	1.32572e-05	-13.4323		TC vs UT	8.64425e-08	1.06584e-05	-18.7469		19.0565	15.8627	12.8503		5.72476	10.3633	7.62876		1.10175	1.34411	1.11046		0.813175	0.763274	0.971673
OSM	T vs UT	0.477979	0.6259	1.20953		C vs UT	2.7684e-07	1.45207e-05	80.8694		TC vs UT	1.54533e-07	1.24442e-05	118.135		0.360222	0.750798	0.554784		0.780734	0.474752	0.759351		40.7612	34.3621	59.5892		54.0237	43.543	99.2223
OSTC	T vs UT	0.00379768	0.0303831	1.74014		C vs UT	7.21488e-06	8.14725e-05	4.10929		TC vs UT	1.13936e-05	9.50119e-05	3.68469		25.1185	25.0342	26.6246		52.4328	38.7616	42.4088		95.5067	139.955	80.0383		91.1556	100.823	90.9216
OTUD6B	T vs UT	0.131542	0.260088	1.5047		C vs UT	0.000870972	0.00246819	4.03188		TC vs UT	0.00012667	0.000496138	6.04873		4.80172	4.17789	2.52699		5.59464	6.36835	5.35101		12.0703	24.2372	10.0858		22.0435	30.2303	17.3265
P2RY10	T vs UT	0.160274	0.297508	1.41514		C vs UT	0.00217323	0.00516132	-2.54482		TC vs UT	2.82086e-05	0.000171347	-5.81968		35.412	33.8469	39.5061		46.448	41.8486	65.6215		17.3391	11.2898	14.1109		3.92996	5.8935	8.86571
P2RY14	T vs UT	0.122893	0.248446	1.57214		C vs UT	0.000299847	0.00107287	5.274		TC vs UT	0.972399	0.976995	1.00688		15.3052	14.9815	8.07382		20.0364	24.761	15.5106		91.7266	50.5349	60.0517		12.1511	8.01344	18.46
PA2G4P4	T vs UT	0.00268816	0.0258909	1.5569		C vs UT	2.87815e-06	4.71909e-05	3.29836		TC vs UT	4.82216e-07	1.93672e-05	4.45334		12.6786	13.1086	12.8108		22.7357	19.5207	17.8369		36.6121	52.2604	38.438		58.7045	62.1283	51.0577
PA2G4P5	T vs UT	0.0209275	0.0789342	1.53166		C vs UT	2.78914e-05	0.000195066	3.43128		TC vs UT	6.03858e-06	6.48005e-05	4.56638		4.19053	4.74246	5.56071		9.18991	7.23326	5.77621		14.5328	19.3357	15.8633		22.1067	25.8343	18.2428
PAICS	T vs UT	0.000533541	0.0122102	3.3794		C vs UT	3.11423e-06	4.90459e-05	11.7421		TC vs UT	7.00023e-07	2.28341e-05	19.033		13.6847	12.6533	11.1246		57.6708	40.4561	28.474		102.404	205.753	131.732		236.181	262.001	214.842
PAICSP4	T vs UT	0.0102524	0.0517024	2.62149		C vs UT	9.15418e-05	0.000445602	8.61199		TC vs UT	1.88326e-05	0.000132462	14.3739		0.420242	1.18593	0.832126		2.87144	1.98592	1.53459		5.07901	10.0106	5.90899		11.257	14.5554	9.2355
PAIP2B	T vs UT	0.0555038	0.149001	-1.65881		C vs UT	0.000159273	0.000666837	-5.05493		TC vs UT	0.000120831	0.000480594	-5.6402		11.3439	14.7864	15.408		6.41824	5.93324	12.6896		2.14951	4.03213	2.03575		2.02733	2.54399	2.79337
PAK1IP1	T vs UT	2.34671e-05	0.00342769	2.78027		C vs UT	9.15867e-07	2.63806e-05	4.85655		TC vs UT	1.65276e-07	1.24442e-05	7.06859		2.43092	2.74178	3.08168		8.93402	7.00121	7.01413		11.1603	16.621	12.3065		19.017	21.0722	18.2576
PARP10	T vs UT	0.130837	0.259026	-1.38672		C vs UT	5.44649e-05	0.000308476	-4.38148		TC vs UT	1.34525e-05	0.000106327	-5.85159		43.3648	37.894	36.2086		29.404	28.0441	27.2608		11.2561	6.80975	8.74414		6.68539	4.23996	9.14908
PARP15	T vs UT	0.0207311	0.0785781	-1.93502		C vs UT	0.000220679	0.000850513	-4.00118		TC vs UT	3.85664e-05	0.000211344	-5.9396		40.3637	25.5238	18.0889		15.3526	15.8614	12.1843		8.52588	5.15214	7.30994		4.56235	4.07036	5.50568
PARP4	T vs UT	0.110055	0.230583	-1.26823		C vs UT	2.87037e-05	0.000199614	-3.04513		TC vs UT	2.29343e-06	4.02247e-05	-4.81797		77.9666	74.4169	60.5532		49.5269	53.8731	64.5		27.5413	18.189	24.1966		13.0093	13.7796	17.4074
PARP8	T vs UT	0.0510521	0.141216	-1.35765		C vs UT	9.82503e-06	9.63744e-05	-3.78713		TC vs UT	2.34556e-06	4.05095e-05	-4.98884		104.684	120.445	92.9704		62.0895	83.5238	88.6889		32.1504	23.6531	28.1913		17.9296	20.1047	25.728
PARVB	T vs UT	0.0308584	0.101544	2.59992		C vs UT	0.00224507	0.00529997	4.5123		TC vs UT	0.000393003	0.00119148	7.2063		1.68067	0.881354	1.97231		5.50791	4.50929	1.77169		4.45458	8.55696	7.44873		10.5701	13.4829	8.62281
PARVG	T vs UT	0.0622908	0.16031	-1.54042		C vs UT	0.000136777	0.000596556	-3.64783		TC vs UT	3.47829e-05	0.000198023	-4.8995		45.0153	30.844	24.3138		24.8503	22.4274	17.7521		11.3039	9.58737	6.5697		7.49846	6.10549	6.8416
PASK	T vs UT	0.584538	0.716508	-1.19321		C vs UT	1.22763e-05	0.00011229	-14.2376		TC vs UT	3.03585e-05	0.000179898	-10.4959		59.0516	40.1691	23.4568		41.806	40.2899	20.717		2.68237	2.46412	3.46996		4.02031	3.0528	4.61508
PATL2	T vs UT	0.595937	0.724553	-1.18403		C vs UT	0.000257191	0.000952875	-5.59871		TC vs UT	0.000148822	0.000559468	-5.98678		4.02146	2.28483	2.21884		1.77821	2.92712	2.49478		0.431179	0.582504	0.509013		0.271125	0.424086	0.72878
PCK2	T vs UT	0.0125501	0.0580864	2.11807		C vs UT	2.91464e-06	4.7411e-05	14.4262		TC vs UT	1.11218e-06	2.83426e-05	20.609		6.57232	3.91678	7.02044		16.0812	8.22739	12.7778		85.6631	63.66	103.273		121.136	94.3317	145.387
PCMTD2	T vs UT	0.0176246	0.0712497	-1.57858		C vs UT	2.42369e-06	4.35854e-05	-6.46118		TC vs UT	1.04336e-05	9.0182e-05	-4.71552		69.5886	61.2636	64.6913		31.529	40.1394	52.2046		9.14893	7.92984	13.1856		13.2464	12.3404	15.8811
PCNXL2	T vs UT	0.00399295	0.0312056	-1.89635		C vs UT	7.9825e-07	2.50443e-05	-8.70765		TC vs UT	1.45251e-06	3.1615e-05	-7.41954		42.3549	38.4112	33.0384		17.7731	21.1604	21.0787		4.59965	3.16887	5.30096		4.93014	3.98668	6.42168
PCYOX1	T vs UT	0.214784	0.364026	-1.35605		C vs UT	0.000119267	0.000545057	-6.268		TC vs UT	9.87079e-05	0.000413285	-6.97598		47.182	52.6632	66.5426		28.5581	30.1458	63.9965		8.02219	5.4916	13.0318		7.39578	7.11752	9.33822
PDCD1	T vs UT	0.000930558	0.0152976	3.3739		C vs UT	5.50803e-05	0.000311104	6.3917		TC vs UT	0.00014839	0.000558672	5.0431		8.25289	5.5161	9.39892		32.1362	18.9862	27.0439		66.4821	37.1396	44.4606		54.3858	30.1879	32.2644
PDGFA	T vs UT	0.0164884	0.0683598	7.412		C vs UT	0.00100465	0.00276072	23.3506		TC vs UT	0.000315891	0.00100024	40.5689		0.150151	0.0980171	0.647232		3.51295	2.68979	0.433958		4.98146	3.89773	12.0289		14.4548	12.7621	9.1086
PDGFB	T vs UT	0.697044	0.800089	1.05077		C vs UT	0.0110706	0.0204404	-9.9451		TC vs UT	0.00561524	0.0108317	-11.5934		3.51129	7.57235	23.3585		8.28349	8.78117	19.1261		0.526974	0.761706	2.17454		0.316296	0.508883	2.14566
PDIA6	T vs UT	0.0173342	0.0705527	1.74883		C vs UT	4.11184e-05	0.000252234	4.48559		TC vs UT	4.99784e-05	0.00025349	4.24738		33.5273	31.6983	31.6186		69.4665	45.5548	54.343		136.708	193.934	103.762		142.615	164.508	104.212
PDK1	T vs UT	0.348738	0.508267	1.18296		C vs UT	8.61204e-06	8.96643e-05	4.41308		TC vs UT	0.000395336	0.00119737	2.37965		8.8831	10.5752	9.09076		13.2101	12.536	8.02646		49.9441	36.8207	39.2242		21.4932	19.9274	26.5159
PDXDC2	T vs UT	0.131593	0.260147	-2.35813		C vs UT	0.00739342	0.0144907	-5.24136		TC vs UT	0.0125525	0.0216405	-3.84602		10.5248	3.92227	3.88203		3.14508	2.50188	2.12578		1.37428	0.663439	1.4593		2.91931	0.584118	1.2623
PECAM1	T vs UT	0.730873	0.822008	1.19256		C vs UT	0.020501	0.0346793	-7.42667		TC vs UT	0.00314139	0.00659179	-14.1351		2.73102	14.3939	11.8334		4.33696	19.0257	11.1719		0.862258	1.92651	1.11045		0.180783	1.01767	0.850227
PES1	T vs UT	0.000450854	0.011247	2.28106		C vs UT	2.40441e-05	0.000175008	3.51798		TC vs UT	3.17118e-06	4.62452e-05	5.09333		10.6537	13.4474	13.6823		34.5215	28.5979	23.0668		35.4922	56.762	40.6669		63.1037	68.9402	60.3992
PFAS	T vs UT	0.000765261	0.0139375	3.03305		C vs UT	0.000425282	0.00139424	3.36791		TC vs UT	1.13968e-05	9.50119e-05	7.2166		8.02318	6.07092	6.00051		26.4464	20.6079	13.8938		14.9214	28.6068	24.1486		51.7682	49.943	43.3036
PFDN2	T vs UT	0.0492379	0.137947	1.38553		C vs UT	1.47957e-06	3.35019e-05	6.29475		TC vs UT	1.25357e-06	2.99391e-05	6.47648		4.41159	6.98485	5.39287		8.54371	8.02962	6.68874		33.0494	43.9045	28.7305		39.5246	37.3109	31.9002
PFDN4	T vs UT	0.06314	0.161787	2.0621		C vs UT	0.00096085	0.00265634	4.51881		TC vs UT	0.000451172	0.00132989	5.16811		1.26457	1.3571	1.58618		2.66491	1.44752	4.56456		3.90754	8.41549	6.69141		7.1136	7.11852	7.51446
PFDN6	T vs UT	0.00471568	0.0340466	1.917		C vs UT	0.000189783	0.000765642	3.11538		TC vs UT	2.17919e-05	0.000145713	4.42143		6.92494	5.40117	5.54283		12.304	11.4834	10.4673		16.6573	26.2531	12.7583		25.0542	29.8678	24.0842
PFKFB3	T vs UT	0.455654	0.606325	1.28785		C vs UT	0.00188367	0.00460461	5.28405		TC vs UT	0.53512	0.587902	1.31532		72.6845	73.6663	118.334		106.644	98.6482	135.583		423.282	218.806	756.521		95.5357	71.6954	180.915
PGAM1	T vs UT	0.000132435	0.00692026	2.14366		C vs UT	2.25627e-07	1.32572e-05	5.89811		TC vs UT	5.91523e-07	2.13885e-05	4.82582		64.6054	75.6959	72.0532		182.485	136.143	136.587		422.151	453.323	377.017		373.469	373.929	277.388
PGAM4	T vs UT	0.000617453	0.012781	2.18328		C vs UT	2.71077e-06	4.57535e-05	5.28606		TC vs UT	6.4225e-06	6.73202e-05	4.50621		1.60438	2.08016	2.24159		4.92088	4.4116	3.6059		10.2416	10.2111	10.8732		9.37847	10.7968	6.52907
PGAP1	T vs UT	0.801413	0.871608	1.03927		C vs UT	0.00121282	0.00320696	2.88835		TC vs UT	0.000178264	0.000636917	4.12275		3.2712	5.48345	5.60857		3.99001	5.26082	5.6764		18.776	11.5138	11.1962		26.154	16.7476	16.3145
PGAP3	T vs UT	0.604752	0.730317	-1.08458		C vs UT	3.74952e-06	5.50586e-05	-4.99196		TC vs UT	3.58795e-05	0.000201692	-3.20324		12.5374	10.1917	11.6978		10.669	10.1923	10.8809		2.05939	2.71703	2.12004		2.4729	3.94837	4.32626
PGK1	T vs UT	0.003315	0.0283453	1.47096		C vs UT	1.15209e-08	5.09572e-06	8.88512		TC vs UT	3.60199e-07	1.67209e-05	4.06799		88.3054	86.9351	102.051		145.806	116.333	145.747		871.975	683.945	907.848		361.91	364.207	401.904
PGK1P1	T vs UT	0.0231341	0.0838704	2.13657		C vs UT	4.66071e-05	0.000275223	10.5718		TC vs UT	0.000856601	0.00223578	4.43291		0.297717	1.03887	0.9328		1.45224	1.34366	2.05282		9.76537	7.41551	6.81066		3.83603	2.85788	3.36608
PGK1P2	T vs UT	0.0963782	0.211607	1.35984		C vs UT	6.84495e-07	2.3379e-05	7.89991		TC vs UT	4.68039e-05	0.000242457	3.23215		2.03489	1.78969	1.84137		2.93069	1.74049	3.03364		15.2346	12.5582	16.9678		6.18154	5.5769	6.55473
PHB	T vs UT	0.001194	0.0172872	2.04201		C vs UT	1.17221e-05	0.000108509	4.04077		TC vs UT	2.03645e-06	3.74405e-05	5.67206		26.3485	25.752	27.9497		66.9172	48.533	48.0135		83.771	141.387	98.307		154.843	166.836	132.371
PHF5A	T vs UT	0.00486246	0.034496	1.61367		C vs UT	1.20053e-05	0.000110542	3.29664		TC vs UT	1.97761e-06	3.70941e-05	4.44506		14.405	15.6016	14.5143		27.279	20.8452	23.7176		39.6114	63.4374	43.7203		72.0024	66.184	59.7115
PHF7	T vs UT	0.16698	0.306515	-1.57241		C vs UT	0.00563675	0.0114632	-3.1985		TC vs UT	0.00271891	0.00583942	-4.19905		3.53337	3.264	2.71669		1.15499	2.90709	1.98856		1.29331	1.25451	0.426722		0.948688	0.588352	0.728728
PHGDH	T vs UT	0.134406	0.263516	3.07368		C vs UT	0.000296977	0.0010657	45.0468		TC vs UT	0.000161343	0.000592954	65.4417		0.0901304	0.0465361	0.308258		0.867471	0.102281	0.397803		10.5855	3.67373	5.7832		15.7647	6.10549	7.24642
PHLDA1	T vs UT	0.0235652	0.0849834	2.7388		C vs UT	0.000127056	0.00056393	11.3827		TC vs UT	0.00628773	0.0118923	3.50317		54.129	58.4646	22.6386		173.222	136.103	61.0488		735.61	449.9	353.793		201.156	126.777	145.809
PIGW	T vs UT	0.000688419	0.0134061	3.63476		C vs UT	0.0001861	0.000756051	5.0677		TC vs UT	1.99978e-05	0.000138369	8.48279		4.80172	3.49248	4.37594		18.345	16.1383	11.5696		12.214	31.3603	20.6342		29.4515	43.3738	34.6529
PIK3IP1	T vs UT	0.428485	0.582108	-1.20221		C vs UT	2.91562e-05	0.000201398	-14.0306		TC vs UT	5.66295e-06	6.25665e-05	-27.2411		149.936	153.35	229.563		88.2043	111.784	243.235		11.2493	8.73617	17.992		5.30183	4.91764	9.34101
PILRB	T vs UT	0.00276384	0.0261014	-2.43403		C vs UT	1.03587e-05	9.96673e-05	-7.92749		TC vs UT	2.81604e-05	0.000171212	-6.05661		52.5522	41.527	32.7537		14.2552	24.0041	13.8488		5.24687	4.21949	6.53276		8.19315	5.02597	7.72213
PIM1	T vs UT	0.25223	0.406377	-1.17864		C vs UT	4.62334e-07	1.82711e-05	11.0261		TC vs UT	3.28614e-06	4.72718e-05	6.40569		91.591	101.9	119.502		67.6552	70.5253	127.374		1274.16	1043.27	1133.67		672.207	606.649	726.08
PIM2	T vs UT	6.55271e-06	0.00244833	3.75577		C vs UT	1.53545e-08	5.88927e-06	17.1575		TC vs UT	1.01605e-08	6.95996e-06	19.9658		43.7251	41.5821	36.7939		179.326	172.024	107.235		717.539	647.13	730.274		812.811	837.472	787.562
PIM3	T vs UT	1.09078e-05	0.00254286	3.08627		C vs UT	1.9086e-07	1.27284e-05	6.72315		TC vs UT	1.39919e-08	7.50086e-06	14.2381		22.8977	24.5445	25.9161		90.5112	70.5248	65.3675		136.557	175.796	180.846		395.359	356.708	292.413
PINK1	T vs UT	0.856646	0.910519	-1.02045		C vs UT	1.43521e-05	0.000124184	-3.55423		TC vs UT	3.27074e-06	4.71676e-05	-4.68671		21.3448	30.6423	27.4039		19.799	27.6512	30.3494		6.83715	8.49515	7.00477		6.04974	4.98403	5.90584
PKD1P4	T vs UT	0.0686521	0.170937	-2.21604		C vs UT	0.0061565	0.0124117	-4.05197		TC vs UT	0.0770556	0.10674	-2.08964		13.9983	6.35777	5.42553		4.28537	5.06735	2.28135		2.67487	1.58077	2.10709		4.16897	2.13422	6.03459
PKD1P6	T vs UT	0.0122929	0.057418	-2.40695		C vs UT	0.00010175	0.000481972	-7.03523		TC vs UT	0.00624647	0.0118291	-2.75439		16.4717	15.1189	8.05572		4.31959	7.83991	4.31209		2.43767	1.43749	1.76023		6.06544	3.27754	5.05088
PKM2	T vs UT	9.16187e-06	0.00254286	5.93235		C vs UT	3.13049e-07	1.50777e-05	14.7298		TC vs UT	1.40161e-06	3.10825e-05	9.15329		105.674	109.153	111.743		907.094	629.692	400.545		1528.89	1500.52	1780.9		929.372	986.75	1073.07
PLA2G16	T vs UT	0.151651	0.286381	-1.43156		C vs UT	0.0200938	0.0340746	-1.91656		TC vs UT	0.000115334	0.000463968	-5.3934		6.93244	6.00568	4.80736		5.55128	3.91598	2.92864		3.78402	3.71686	1.75816		1.12937	1.22966	0.931191
PLA2G6	T vs UT	0.000999263	0.015796	-2.54548		C vs UT	1.28283e-06	3.10948e-05	-11.6694		TC vs UT	5.23049e-06	6.07841e-05	-7.77945		12.9945	10.6404	8.13547		2.73232	5.73547	4.01328		0.814361	1.07531	0.832866		1.31005	1.35685	1.41698
PLAC8	T vs UT	0.169073	0.308861	-1.30561		C vs UT	1.74122e-05	0.000142114	-5.38755		TC vs UT	2.04663e-06	3.74405e-05	-9.6057		9.78533	10.6036	11.5343		6.90588	6.96421	10.5807		2.4436	2.12504	1.35673		0.837077	1.27206	1.21424
PLAGL2	T vs UT	0.00634982	0.0398802	2.03169		C vs UT	0.000481336	0.00154243	2.89274		TC vs UT	2.66968e-06	4.26389e-05	8.68235		41.8942	52.7777	47.6105		112.368	113.363	63.3433		103.555	169.838	138.193		415.385	466.512	353.451
PLAUR	T vs UT	0.90042	0.939588	1.01526		C vs UT	6.50998e-05	0.000351899	4.71676		TC vs UT	0.00842851	0.0152964	2.00121		1.26053	2.089	2.03394		1.90832	1.42405	2.13323		5.79572	9.09457	10.5022		2.93621	4.11276	3.72446
PLCD1	T vs UT	0.0185092	0.0734057	-2.08438		C vs UT	3.60651e-05	0.000232453	-8.12236		TC vs UT	1.97956e-06	3.70941e-05	-19.8694		22.8678	22.0314	21.0473		8.24012	10.1655	13.2328		3.06555	2.50892	2.54466		0.903517	0.59368	1.8218
PLCD3	T vs UT	0.279288	0.436012	-1.6363		C vs UT	0.0309443	0.0494547	-2.59567		TC vs UT	0.00661421	0.0124281	-4.79408		2.59726	3.9353	2.92497		1.80896	1.27653	2.69434		0.938805	0.40333	2.30144		0.349547	0.626655	0.996548
PLCG1	T vs UT	0.282773	0.439504	-1.17108		C vs UT	4.68021e-05	0.000275846	-2.91503		TC vs UT	3.8567e-06	5.10774e-05	-4.4683		88.0157	75.852	83.141		65.7454	73.413	71.7657		32.9043	22.1763	29.6557		14.8161	16.6628	23.8014
PLCL1	T vs UT	0.0221302	0.0817291	-2.1633		C vs UT	0.000173645	0.000715589	-7.21062		TC vs UT	7.63624e-05	0.000341512	-8.59624		13.6547	15.5036	14.237		4.42369	4.82572	10.8104		2.25129	2.24012	1.52684		1.03903	2.71361	1.29553
PLD1	T vs UT	0.367229	0.526151	-1.30458		C vs UT	0.000522425	0.00164534	-4.36424		TC vs UT	2.06507e-05	0.000141189	-10.5196		18.3663	27.4495	25.8545		15.1791	18.7884	20.9699		3.97561	4.21133	8.23524		1.80693	1.48405	3.52205
PLEC	T vs UT	0.140622	0.27134	-1.97341		C vs UT	0.00185537	0.00454986	-7.16761		TC vs UT	0.000739421	0.00197382	-9.51871		288.248	408.037	558.163		107.597	210.668	317.41		44.7367	31.226	99.0536		23.5341	26.9656	81.288
PLEK	T vs UT	0.0085087	0.0465234	2.56517		C vs UT	2.02722e-05	0.0001579	10.5612		TC vs UT	0.000527951	0.00150826	4.23015		59.8092	86.6571	53.0644		208.782	205.285	97.7623		1022.6	591.748	492.931		266.286	256.353	321.406
PLEKHA7	T vs UT	0.0719815	0.176133	-1.44659		C vs UT	1.75376e-06	3.57754e-05	-10.0701		TC vs UT	2.71661e-06	4.28063e-05	-8.81017		15.1852	17.6578	13.9905		8.02328	10.3238	14.0282		1.82021	1.16491	1.66563		2.25864	1.35685	1.70035
PLEKHB1	T vs UT	0.375994	0.535058	-1.27127		C vs UT	3.46892e-05	0.000225452	-14.2986		TC vs UT	4.15748e-05	0.00022249	-14.4534		17.256	16.9398	23.4508		10.4953	10.482	24.3685		0.958054	0.806506	2.26707		1.35522	0.932869	1.70035
PLEKHF1	T vs UT	0.0681466	0.170194	-1.56592		C vs UT	0.000239057	0.000904163	-4.26953		TC vs UT	4.96235e-05	0.000252142	-6.20276		31.0907	32.4759	46.316		18.2149	16.8502	35.1063		8.0948	6.63055	11.0111		5.55612	4.79114	7.36786
PLEKHG3	T vs UT	0.00608217	0.0389516	-2.1497		C vs UT	4.55854e-05	0.000270802	-5.23226		TC vs UT	1.84779e-05	0.000130938	-6.5136		36.6412	30.3999	28.8009		13.342	12.0607	19.1814		7.63039	6.47694	4.2102		6.59505	4.57914	3.53996
PLEKHM1P	T vs UT	0.0741539	0.179243	-1.82436		C vs UT	0.00193095	0.00469413	-3.55931		TC vs UT	0.000719062	0.00193076	-4.76366		22.2074	16.3457	10.8598		8.39693	12.0787	6.60949		5.93289	2.41234	5.53747		3.29528	3.00144	4.07618
PLXND1	T vs UT	0.0901573	0.202521	-1.80154		C vs UT	7.46571e-06	8.31984e-05	-20.9423		TC vs UT	8.50847e-06	7.90962e-05	-21.2724		248.397	179.352	217.279		115.187	94.6933	148.161		16.6206	4.97294	9.20679		14.6806	7.50465	8.13703
PMAIP1	T vs UT	2.64996e-05	0.00371295	4.7773		C vs UT	5.62847e-08	9.01285e-06	30.2692		TC vs UT	3.62825e-08	8.60314e-06	36.6667		5.34191	6.29944	4.89981		36.8635	24.8403	17.3183		162.029	193.619	145.04		181.353	207.738	217.419
PMVK	T vs UT	0.024351	0.0867519	1.4533		C vs UT	2.84999e-06	4.69178e-05	4.51337		TC vs UT	3.47865e-05	0.000198023	2.92647		8.2829	10.771	11.2787		18.692	11.4708	13.9197		45.3591	49.9974	41.5458		32.0263	27.432	29.3091
PNO1	T vs UT	0.00442934	0.0329197	2.41293		C vs UT	6.66422e-05	0.00035695	5.82783		TC vs UT	1.03586e-05	8.98182e-05	9.09935		5.66652	10.067	7.59016		22.0785	18.6599	15.5398		27.5113	65.6096	42.8053		64.3621	79.9679	67.9
PNPT1	T vs UT	0.0784628	0.18569	1.56247		C vs UT	0.00258056	0.00596183	2.55353		TC vs UT	0.000100712	0.000419519	4.37992		6.27222	5.25498	5.0847		10.8856	9.1767	5.89333		11.3519	20.5187	10.5485		27.3285	23.4889	21.9415
POFUT1	T vs UT	0.000732194	0.0138042	1.85258		C vs UT	7.96456e-05	0.000404128	2.31289		TC vs UT	5.27285e-07	2.00044e-05	5.15052		30.1603	29.8321	35.9313		73.4231	57.3539	46.929		65.0451	75.6678	81.1486		158.323	158.867	176.867
POLD2	T vs UT	0.00123898	0.0176202	2.00395		C vs UT	2.37041e-05	0.000173455	3.49821		TC vs UT	2.79387e-06	4.33392e-05	5.19076		8.97313	11.8481	12.7578		26.4549	22.0714	18.7645		31.6126	49.9524	35.9016		54.7923	61.0117	58.4968
POLG2	T vs UT	0.297583	0.454954	-1.295		C vs UT	7.35251e-05	0.000381872	-5.41564		TC vs UT	0.02758	0.0431495	-1.89294		12.3643	9.33486	6.90284		6.98244	9.57224	5.53178		1.29334	2.55372	1.43431		5.91748	4.53675	4.65556
POLI	T vs UT	0.00263148	0.0256288	-2.80377		C vs UT	0.000240317	0.000907672	-4.88087		TC vs UT	0.00044662	0.00132058	-4.36236		12.7244	12.5335	10.0769		2.12516	5.37949	5.09793		2.0597	1.84857	3.33117		2.62001	3.0104	2.46952
POLR1B	T vs UT	0.000476501	0.0114305	1.8926		C vs UT	6.04772e-05	0.000332153	2.3959		TC vs UT	1.07849e-06	2.82715e-05	4.36877		23.9182	22.3905	27.1796		50.6546	47.8636	40.5657		44.8323	69.7381	61.5004		102.922	109.558	108.574
POLR1C	T vs UT	0.00365473	0.0297498	1.98866		C vs UT	0.000684587	0.00203363	2.49668		TC vs UT	2.75906e-05	0.000168662	4.12965		5.16057	5.97666	5.22372		13.6329	10.0186	8.88485		9.43994	16.9615	14.4466		25.2445	22.9647	19.3558
POLR2H	T vs UT	0.0983654	0.214701	1.30685		C vs UT	2.25175e-05	0.000168166	3.57789		TC vs UT	8.19153e-06	7.74122e-05	4.24994		9.09317	6.36471	7.08773		11.6662	8.93937	8.85803		26.1043	33.5108	21.0506		35.4592	32.223	28.1353
POLR2K	T vs UT	0.00161786	0.0200889	1.61447		C vs UT	1.11358e-06	2.87851e-05	3.82113		TC vs UT	7.3852e-07	2.36378e-05	4.06922		13.2046	15.9932	14.6376		26.4549	24.2864	20.0298		52.8314	67.1557	47.5138		56.9153	60.291	61.1696
POLR3D	T vs UT	0.547537	0.685882	1.12556		C vs UT	0.000125107	0.000558405	3.91601		TC vs UT	2.79729e-05	0.000170324	5.24713		7.20254	11.0974	7.88894		11.4741	10.2657	7.73723		28.0681	47.4689	27.0188		46.6008	53.9608	36.8548
POLR3G	T vs UT	0.154458	0.289741	1.90117		C vs UT	0.000928515	0.00259135	9.20997		TC vs UT	0.000109128	0.000443929	16.1749		0.840384	0.554963	0.616416		1.64811	1.34495	0.83166		2.34977	11.922	4.25646		9.39563	14.6836	8.46089
POMP	T vs UT	0.0246467	0.0875272	1.68786		C vs UT	4.48672e-05	0.00026777	4.66978		TC vs UT	2.48808e-05	0.000158297	5.21655		4.17151	5.74457	3.57473		9.2376	7.27809	6.25488		20.5003	27.4627	15.0362		24.2117	27.1776	18.9863
POP1	T vs UT	0.000103622	0.00662002	2.79588		C vs UT	4.58994e-06	6.20548e-05	4.99495		TC vs UT	5.90068e-07	2.13885e-05	7.90234		3.06113	3.16608	2.43455		7.67633	8.62293	7.918		10.1544	18.861	14.2497		22.6307	24.8881	20.9294
POU2F2	T vs UT	0.00403923	0.0313284	4.13994		C vs UT	0.00219776	0.00520922	4.46535		TC vs UT	0.00192724	0.00437542	4.59949		17.9162	15.9932	9.24482		81.6195	70.6435	26.3931		88.899	51.5203	52.2795		86.8178	64.022	47.6476
POU6F1	T vs UT	0.00575996	0.0376765	-2.01318		C vs UT	2.54098e-05	0.000182471	-5.11814		TC vs UT	1.39351e-05	0.000108678	-6.06503		17.1059	14.8835	12.388		5.46454	6.96166	9.61728		3.92771	2.10572	2.63719		2.80069	2.28962	2.22662
PP1P	T vs UT	0.00113986	0.0169332	2.98825		C vs UT	0.000185408	0.000754203	4.12844		TC vs UT	1.45486e-05	0.000112255	7.21477		2.05989	2.15239	1.71231		8.06563	5.91123	3.72728		6.10645	11.303	7.04991		14.1741	13.5577	15.0128
PPA1	T vs UT	0.000409343	0.0108542	3.80837		C vs UT	6.96842e-05	0.000367247	5.54048		TC vs UT	1.04698e-05	9.0182e-05	8.78003		6.60357	7.86663	6.23089		33.4624	29.3147	16.0603		26.5073	53.1162	35.0705		54.0034	65.4312	62.3216
PPAT	T vs UT	0.0737493	0.178791	1.42699		C vs UT	0.00117658	0.00313263	2.4654		TC vs UT	1.78893e-05	0.000128766	4.82498		8.26781	9.17189	7.59109		12.6655	11.8437	11.2095		13.9097	29.8926	17.9086		37.3796	46.4204	36.973
PPIF	T vs UT	0.0169449	0.0696017	1.50151		C vs UT	8.68649e-07	2.58706e-05	5.75759		TC vs UT	2.37065e-06	4.05095e-05	4.63053		20.1969	21.4114	17.9966		36.0828	31.2876	22.1268		117.301	128.307	97.5722		97.3884	96.8382	81.7755
PPIL1	T vs UT	0.000269285	0.00901296	2.46994		C vs UT	1.03628e-05	9.96673e-05	4.20848		TC vs UT	1.82448e-06	3.54823e-05	5.9084		11.3739	10.5399	11.3968		32.9029	26.7766	22.5956		34.5125	61.2665	44.4077		60.9141	70.8209	65.077
PPP2R2B	T vs UT	0.103702	0.222048	-1.65179		C vs UT	0.00427653	0.00909917	-2.84896		TC vs UT	0.000127383	0.000498182	-6.51831		10.1135	9.92236	7.98138		4.98748	4.70707	7.26721		3.83191	1.79211	4.21019		1.21971	0.932868	2.14566
PPPDE2	T vs UT	0.209595	0.358274	1.26713		C vs UT	1.28839e-06	3.10948e-05	8.24491		TC vs UT	1.01089e-06	2.75831e-05	8.70624		15.7854	15.112	13.5282		21.0772	21.043	14.1728		132.725	145.287	88.2735		142.424	139.831	104.525
PQLC3	T vs UT	0.835869	0.896518	-1.02967		C vs UT	0.00040312	0.00134083	-3.89117		TC vs UT	0.000208104	0.000720563	-4.30482		20.287	17.4945	24.7144		17.521	15.6241	27.5502		5.50833	4.12173	6.43091		3.79445	3.47678	7.24642
PRDM1	T vs UT	0.898805	0.938141	1.01143		C vs UT	7.62564e-08	9.50441e-06	6.65687		TC vs UT	2.08999e-07	1.3081e-05	5.25614		51.8568	65.7022	49.5829		48.3561	62.3778	58.3179		382.119	313.122	417.402		290.67	304.472	283.379
PRDX1	T vs UT	0.000117523	0.00686928	2.25536		C vs UT	4.20764e-07	1.74095e-05	5.51192		TC vs UT	2.17513e-07	1.34771e-05	6.3637		19.059	20.5319	22.0276		58.0367	37.2974	43.638		101.069	133.203	105.365		125.355	132.824	133.943
PRDX3	T vs UT	0.00162907	0.0201873	1.73028		C vs UT	2.629e-06	4.53365e-05	3.90197		TC vs UT	2.1823e-06	3.90533e-05	4.00475		18.2462	20.171	21.1398		40.8533	33.7794	28.4177		69.8831	94.0817	68.425		77.6485	88.3592	72.5035
PRDX4	T vs UT	0.00827361	0.045705	1.78829		C vs UT	3.73951e-06	5.50217e-05	6.06865		TC vs UT	4.32892e-06	5.4122e-05	5.81444		2.82105	3.23136	3.45147		7.37275	4.27197	5.35101		15.6626	23.9235	18.0896		19.6946	20.1818	15.3834
PRIC285	T vs UT	0.267518	0.423427	-1.42663		C vs UT	0.0545098	0.0808318	-1.85956		TC vs UT	0.000370157	0.00113731	-5.1795		32.351	32.3127	30.7541		19.8195	23.0207	24.0431		19.1113	9.90098	22.2997		3.74928	3.98556	10.6874
PRKCA	T vs UT	0.338473	0.4976	1.12064		C vs UT	1.03391e-06	2.76532e-05	-4.42867		TC vs UT	1.48547e-06	3.18853e-05	-4.17419		78.9865	88.1254	67.517		82.2702	99.6765	80.9866		17.8659	14.2018	20.9118		17.8426	17.6803	20.6865
PRMT2	T vs UT	0.00355499	0.0294456	-1.56863		C vs UT	3.57372e-05	0.000231065	-2.50064		TC vs UT	8.35097e-07	2.49316e-05	-4.56498		113.499	90.4754	89.9823		52.7797	59.8853	74.732		43.6349	32.9732	40.9444		20.4625	20.7754	23.1559
PRMT5	T vs UT	0.0279817	0.0950976	1.56219		C vs UT	0.000159992	0.000668939	3.14581		TC vs UT	5.27778e-06	6.08516e-05	5.90356		10.5208	9.79981	10.1715		16.1586	17.1015	14.3744		24.9772	45.9676	24.9776		61.8585	69.2753	48.8784
PRR5-ARHGAP8	T vs UT	0.01452	0.0632169	-1.9308		C vs UT	0.000386038	0.00129873	-3.35396		TC vs UT	8.22058e-05	0.00036007	-4.67226		99.7543	58.4241	76.3		43.412	31.2084	46.8206		24.6195	15.6354	29.6559		16.5326	13.6948	19.9578
PRSS35	T vs UT	0.190955	0.335874	-1.82107		C vs UT	0.000123607	0.000555422	-113.115		TC vs UT	0.00045507	0.00133976	-49.2447		28.1796	63.8091	94.8812		5.55127	21.7549	75.3093		0.239588	0.672105	0.740337		0.903517	2.16243	0.72878
PRX	T vs UT	0.496527	0.642038	-1.23411		C vs UT	0.000337655	0.0011784	-6.87238		TC vs UT	0.000239202	0.00080233	-6.29142		3.90142	4.24318	3.94452		3.0359	4.19286	2.56709		0.62277	0.627305	0.509013		1.21971	0.29689	0.404922
PSAT1	T vs UT	1.94632e-05	0.00333307	6.0382		C vs UT	1.29563e-08	5.32505e-06	91.7896		TC vs UT	7.44727e-09	6.12166e-06	127.751		3.15116	4.27581	4.869		37.6441	18.2347	18.3667		372.162	393.424	363.057		497.636	503.357	569.829
PSMA6P1	T vs UT	0.0007556	0.0139337	2.15515		C vs UT	1.19095e-07	1.00578e-05	12.8453		TC vs UT	3.04894e-07	1.60683e-05	9.50058		5.83474	7.7266	7.67004		16.0074	12.6419	17.1074		81.1198	116.866	74.7376		60.1676	78.4023	63.1405
PSMB2	T vs UT	0.0104254	0.0523178	1.51516		C vs UT	1.23856e-06	3.05189e-05	4.94296		TC vs UT	8.04339e-07	2.42482e-05	5.40461		25.6532	32.9263	24.6722		50.3374	40.8465	34.9558		128.078	160.923	122.509		155.388	163.149	131.406
PSMB3	T vs UT	0.00015741	0.00753605	1.725		C vs UT	1.30719e-07	1.06037e-05	4.03405		TC vs UT	8.46288e-08	1.06477e-05	4.36702		11.8241	12.9578	11.7101		24.59	18.9071	19.4514		46.5087	54.2983	46.4036		58.4063	50.8783	50.0766
PSMB5	T vs UT	0.00285322	0.0264911	1.87667		C vs UT	4.69039e-06	6.2725e-05	4.95118		TC vs UT	1.70832e-06	3.42763e-05	6.1503		11.674	11.13	15.5005		26.2381	18.3138	27.3331		55.2741	78.4906	55.8879		81.6694	84.2038	69.7108
PSMB6	T vs UT	0.00335978	0.0284905	1.77107		C vs UT	5.99151e-06	7.27119e-05	4.26206		TC vs UT	8.8367e-06	8.13716e-05	3.88409		10.2035	10.0529	11.4327		22.8987	16.8107	16.4144		38.1266	59.1364	37.7984		43.2738	42.5258	37.2842
PSMC1P	T vs UT	0.000807203	0.0143172	1.77193		C vs UT	2.25792e-07	1.32572e-05	5.80103		TC vs UT	2.34755e-07	1.37765e-05	5.72549		37.2271	36.7586	42.5002		79.8524	63.3336	63.2193		222.205	265.479	188.055		231.605	244.483	190.851
PSMC2	T vs UT	0.00713298	0.0421013	1.4552		C vs UT	7.93106e-07	2.50102e-05	4.22223		TC vs UT	1.07996e-06	2.82715e-05	3.95937		14.1049	14.3939	13.405		21.5543	19.1048	20.3191		56.184	72.4426	48.3004		57.8643	60.9266	47.1215
PSMC3	T vs UT	0.000659951	0.0131034	1.98469		C vs UT	1.71031e-06	3.56662e-05	4.79086		TC vs UT	1.38758e-06	3.09498e-05	4.97231		7.83275	9.62861	8.68834		20.9471	15.624	15.328		39.132	50.8475	35.3001		46.8424	46.3833	36.7986
PSMC4	T vs UT	0.000243459	0.00881624	1.8743		C vs UT	1.37353e-07	1.0875e-05	5.48439		TC vs UT	1.80749e-07	1.25912e-05	5.14571		12.6644	14.4592	15.1615		31.7026	24.9193	22.633		80.1331	85.5693	66.2051		74.8484	74.2824	68.4558
PSMC6P1	T vs UT	0.0335223	0.107108	1.43736		C vs UT	9.57123e-06	9.5172e-05	4.02426		TC vs UT	9.03894e-06	8.24336e-05	4.02456		16.3009	19.1307	20.9239		29.8481	22.1529	29.0023		74.8456	93.1853	58.7581		81.778	81.7099	63.318
PSMD1	T vs UT	0.00013851	0.00711597	1.82543		C vs UT	8.83908e-08	9.79792e-06	4.9812		TC vs UT	1.08864e-07	1.1947e-05	4.7669		15.9655	16.1616	16.9488		32.9169	28.7561	27.9116		77.9583	95.1113	71.3872		81.2169	85.6027	67.12
PSMD11	T vs UT	0.0118166	0.0563849	1.36899		C vs UT	5.58477e-07	2.08725e-05	3.98315		TC vs UT	4.4888e-07	1.87617e-05	4.12698		29.9202	28.4613	28.4123		43.5852	39.0798	36.155		108.297	137.715	99.7013		122.278	133.174	102.744
PSMD12	T vs UT	0.0295792	0.0985708	1.5525		C vs UT	7.73404e-06	8.43154e-05	5.42138		TC vs UT	4.22741e-06	5.33568e-05	6.13724		12.2742	16.0911	12.6038		24.0263	22.5856	16.9929		71.2718	95.8285	55.0087		87.4964	95.5668	68.3743
PSMD14	T vs UT	0.000126263	0.00686928	2.42392		C vs UT	7.03819e-08	9.50441e-06	11.0799		TC vs UT	7.16994e-08	1.04484e-05	10.9143		5.4516	5.44374	5.47076		15.0343	12.4146	12.2212		55.52	77.044	48.7715		61.5571	68.2299	48.8375
PSMD2P1	T vs UT	0.000987292	0.0156873	1.6485		C vs UT	6.02903e-07	2.1606e-05	4.04295		TC vs UT	6.41149e-07	2.23315e-05	4.03741		6.48546	6.46021	6.84406		12.0058	10.4947	10.1228		25.3762	29.7	24.9327		28.071	30.8107	21.0176
PSMD3	T vs UT	0.0171587	0.0701015	1.60591		C vs UT	1.21783e-05	0.000111476	4.36796		TC vs UT	1.00334e-05	8.80508e-05	4.45131		19.5367	20.5301	20.5234		39.7691	32.5138	25.0192		75.8222	116.66	72.173		89.077	101.121	79.5076
PSMD8	T vs UT	0.000813931	0.0143573	1.71998		C vs UT	9.18605e-07	2.63806e-05	4.05858		TC vs UT	6.78357e-07	2.27846e-05	4.26677		25.0886	25.7196	22.4648		46.7948	38.4864	40.7465		88.4674	120.783	88.1344		108.365	114.647	89.6274
PSME2P1	T vs UT	0.000226633	0.00849355	2.27036		C vs UT	7.00614e-07	2.36673e-05	5.7374		TC vs UT	7.74287e-07	2.38079e-05	5.60294		4.16395	4.43093	4.3319		13.064	8.22534	8.05917		22.5259	27.6923	23.9479		24.8384	21.8041	25.7855
PSME2P2	T vs UT	9.4721e-05	0.00652464	2.17705		C vs UT	2.04977e-07	1.2966e-05	5.64084		TC vs UT	1.58722e-07	1.24442e-05	5.95074		4.07712	4.45041	4.18715		11.3351	7.17872	9.16669		21.6024	26.94	23.1791		24.7615	25.9106	24.9897
PSPH	T vs UT	0.11719	0.240784	1.40559		C vs UT	3.44038e-05	0.00022486	5.80409		TC vs UT	1.13746e-06	2.86222e-05	15.8009		0.900404	1.30566	1.97231		1.86495	1.62183	2.38632		5.69992	8.51217	10.0396		21.9983	21.0298	22.994
PSTPIP1	T vs UT	0.222424	0.373036	-1.37097		C vs UT	0.000545911	0.0017045	-3.4549		TC vs UT	6.3528e-05	0.000300115	-5.76877		35.8923	24.7078	23.6667		24.113	19.8168	17.5352		12.0224	5.19694	7.17114		6.36919	4.02796	4.21025
PTCH1	T vs UT	0.536214	0.676093	-1.11399		C vs UT	2.6291e-05	0.000187272	-3.94828		TC vs UT	2.02604e-05	0.000139501	-4.30554		41.1617	41.568	34.098		38.4657	33.0719	33.3358		14.0994	8.03673	7.45336		10.3658	9.031	7.73752
PTGDR	T vs UT	0.676378	0.784769	-1.10504		C vs UT	5.06055e-05	0.000291982	-8.70125		TC vs UT	2.91055e-05	0.000174633	-10.5511		9.72338	7.73554	5.14634		9.58455	6.60567	4.26637		1.10175	0.940907	0.555277		0.768004	0.848071	0.526369
PTGER4	T vs UT	0.0175248	0.0709857	1.44362		C vs UT	4.71243e-07	1.84458e-05	6.48523		TC vs UT	2.45101e-06	4.12339e-05	4.50778		33.1915	48.6975	56.1464		75.0278	59.4899	64.7531		303.868	278.566	312.756		191.162	200.971	230.1
PTMS	T vs UT	0.0739671	0.179017	1.69339		C vs UT	2.29726e-06	4.19925e-05	14.7444		TC vs UT	2.69921e-06	4.28063e-05	13.9944		14.435	10.9994	12.4805		33.2205	15.98	15.0043		228.287	175.574	155.17		214.377	180.36	135.859
PTPLAD2	T vs UT	0.904461	0.942392	-1.02343		C vs UT	0.00675255	0.0134245	-2.57848		TC vs UT	0.000227382	0.000770562	-5.01454		19.1643	18.1834	21.9289		17.8592	16.271	23.7894		7.76038	5.28156	9.94703		3.39778	2.15828	6.26487
PTPN22	T vs UT	0.411884	0.568004	1.18681		C vs UT	0.000181866	0.000742518	-3.83901		TC vs UT	3.68134e-05	0.00020474	-5.52286		67.2227	76.3759	44.3132		85.3929	82.2333	55.3896		20.3087	11.2898	17.3494		11.2025	9.62457	13.1973
PTPN6	T vs UT	0.000188129	0.0080176	4.44757		C vs UT	0.0217479	0.0364689	-1.84235		TC vs UT	0.588436	0.638804	1.13114		19.2666	18.5391	17.75		119.394	83.6572	44.0366		10.4897	8.42256	11.2424		22.4048	20.4786	19.9579
PTPN7	T vs UT	0.0017519	0.0209453	4.11089		C vs UT	0.00238986	0.00559465	3.41117		TC vs UT	0.00121554	0.00299334	3.93245		51.617	60.3169	56.054		338.659	255.714	96.2071		195.616	213.92	163.5		242.655	217.801	200.148
PTS	T vs UT	0.573226	0.708275	-1.14715		C vs UT	6.45034e-05	0.000349134	4.38924		TC vs UT	4.30587e-05	0.000227762	4.695		1.95076	1.66469	1.01702		1.64811	1.30539	1.08474		6.3226	8.73617	5.27428		7.76949	7.46224	6.51774
PTTG1	T vs UT	0.10359	0.221996	1.66149		C vs UT	9.13454e-05	0.000444822	5.58417		TC vs UT	5.57827e-05	0.000273661	6.19428		0.720343	0.522324	0.554784		1.56137	0.593414	0.83166		3.73612	3.85293	2.44823		3.92885	3.56158	3.6435
PUS1	T vs UT	0.00432155	0.0324708	1.94598		C vs UT	0.000795759	0.00229412	2.40484		TC vs UT	2.32889e-05	0.000152093	4.19023		9.09316	6.85429	7.52661		19.6894	14.421	11.5696		15.8063	24.7299	15.9152		35.2333	32.6046	30.5237
PUS7	T vs UT	0.00703993	0.0418661	2.83026		C vs UT	0.00126528	0.0033144	4.07103		TC vs UT	5.95325e-05	0.000285879	8.4663		2.58097	1.59941	1.66415		6.6355	6.72433	3.18172		4.93356	11.8274	7.03234		15.3582	19.6307	14.4928
PYCARD	T vs UT	0.588041	0.719545	-1.29603		C vs UT	0.00432844	0.00918108	-5.84896		TC vs UT	0.00172845	0.0039992	-9.38427		7.68913	7.57236	8.99254		5.3778	4.48785	8.84851		0.799925	0.432015	2.91478		0.575276	0.362373	1.64689
PYHIN1	T vs UT	0.192178	0.337543	1.20088		C vs UT	0.000195688	0.000781863	-2.29491		TC vs UT	3.08559e-06	4.5346e-05	-4.30473		26.5891	33.5203	25.0842		37.2536	37.1417	27.9116		13.7467	12.365	11.0111		5.46577	7.92863	6.39629
QTRT1	T vs UT	0.00508125	0.0352968	2.29832		C vs UT	0.00118287	0.00314667	2.80062		TC vs UT	0.000126018	0.00049437	4.1897		3.42125	2.21955	2.18802		7.97991	6.28923	3.72404		5.79572	9.00497	7.12488		10.7056	10.5573	11.5375
RAB33A	T vs UT	0.953075	0.971272	1.04625		C vs UT	2.81801e-05	0.000196527	10.0973		TC vs UT	5.77306e-05	0.000279583	8.19963		6.18219	4.1779	6.4406		7.41612	2.96667	7.1949		69.1166	45.5621	54.9629		60.9359	36.4628	40.3607
RAB37	T vs UT	0.358001	0.517122	1.32056		C vs UT	0.000595372	0.00182474	-4.26527		TC vs UT	5.27628e-05	0.000262748	-7.8902		3.8714	2.72063	2.15547		5.42117	3.59954	2.53094		0.910156	0.492904	0.647807		0.316296	0.508883	0.283476
RAB40B	T vs UT	0.0814943	0.190677	-1.45358		C vs UT	8.53986e-05	0.000423081	-4.62954		TC vs UT	0.00883445	0.0159369	-2.03773		2.31088	2.089	2.43455		1.69147	0.949403	2.06092		0.383281	0.537704	0.555277		1.12937	0.848071	1.3765
RAB7L1	T vs UT	0.874637	0.922127	1.01057		C vs UT	1.0674e-07	9.93148e-06	4.94934		TC vs UT	2.8715e-07	1.55798e-05	4.05891		72.4742	62.3732	55.2529		69.5632	59.9249	62.6208		346.347	334.565	259.959		258.374	258.466	254.759
RABGAP1L	T vs UT	0.653018	0.766544	1.05752		C vs UT	2.50568e-06	4.41357e-05	-4.18328		TC vs UT	1.64297e-06	3.3793e-05	-4.54589		62.1483	73.8945	92.8097		67.2842	75.9454	98.7877		20.0692	16.9602	17.6771		16.2771	16.8151	17.2505
RAD54B	T vs UT	0.119517	0.243748	-1.24097		C vs UT	3.27383e-06	5.03949e-05	-4.13694		TC vs UT	7.62096e-06	7.45174e-05	-3.54031		9.42328	10.1508	8.04302		6.20181	7.99007	8.06262		2.53868	2.24012	1.89696		2.07796	3.0104	2.71241
RALGPS1	T vs UT	0.0357713	0.111831	-2.2068		C vs UT	0.000380267	0.00128598	-6.70685		TC vs UT	8.14236e-05	0.000357916	-9.84316		8.08723	7.97749	6.3741		2.118	3.63903	4.41098		1.14964	0.761706	1.43431		0.538046	0.40657	1.33502
RALGPS2	T vs UT	0.560796	0.697562	-1.25596		C vs UT	0.063382	0.0922996	-2.74922		TC vs UT	0.00178374	0.00411093	-7.81463		3.15116	9.43058	8.78267		2.25526	5.93324	8.82187		2.0118	2.15052	3.60875		0.54215	1.01767	1.17408
RAN	T vs UT	0.000452432	0.011247	2.06695		C vs UT	3.3438e-06	5.10893e-05	4.24024		TC vs UT	4.7147e-07	1.91672e-05	6.32323		54.0285	54.6684	61.5431		139.325	103.74	108.812		194.186	307.001	220.672		372.841	383.24	320.387
RANBP1	T vs UT	0.00660981	0.0405871	2.11374		C vs UT	9.35102e-05	0.000453216	4.30484		TC vs UT	1.19115e-05	9.78079e-05	6.62865		8.26438	7.01493	8.54361		22.2908	16.0876	11.9771		26.4096	48.5823	27.562		51.7101	58.7602	47.4434
RANP1	T vs UT	0.000278131	0.0090936	2.00343		C vs UT	1.3406e-06	3.17877e-05	4.25275		TC vs UT	1.74266e-07	1.24442e-05	6.46251		23.0065	24.5787	26.1277		57.4813	43.7968	46.4008		84.6703	129.656	99.1562		167.129	162.546	146.695
RAP1B	T vs UT	0.00265263	0.0257535	1.62069		C vs UT	1.45498e-06	3.31292e-05	4.17563		TC vs UT	2.69047e-06	4.28063e-05	3.68111		69.3587	72.3431	61.1303		115.126	118.384	95.2183		320.172	313.81	212.97		253.579	240.646	252.424
RAPH1	T vs UT	0.00202988	0.0228405	3.06564		C vs UT	0.000359715	0.00123511	4.19966		TC vs UT	5.79753e-05	0.000280328	6.67199		0.390232	0.68552	0.832269		1.34453	2.76925	1.73553		2.53868	2.37452	3.09984		5.55611	3.77357	3.40061
RARRES3	T vs UT	0.315761	0.473699	-1.25813		C vs UT	6.28577e-06	7.47383e-05	-11.0488		TC vs UT	1.3742e-06	3.08911e-05	-17.3138		46.2455	47.7513	42.2485		30.5316	31.4457	46.3144		4.45458	3.89773	3.97887		1.49074	2.28962	4.0888
RASA3	T vs UT	0.00172553	0.0207974	-2.41265		C vs UT	4.8232e-06	6.41532e-05	-8.42935		TC vs UT	3.56593e-06	4.91162e-05	-8.92578		69.2633	76.5062	66.6856		22.5084	24.8402	40.7104		9.19646	7.07855	8.9292		10.7959	7.41985	5.58665
RASGEF1A	T vs UT	0.224958	0.375591	2.2378		C vs UT	0.000457912	0.00147803	-16.9327		TC vs UT	0.00309044	0.00650258	-10.1654		9.03314	5.80984	7.88894		21.5542	19.6981	9.61727		0.143793	0.134501	1.06419		0.722834	0.339289	1.17408
RASGRP2	T vs UT	0.00876061	0.0473713	-5.40441		C vs UT	0.000113443	0.000524665	-26.8407		TC vs UT	3.45494e-05	0.000197037	-51.8021		25.2986	16.7766	17.2877		2.342	3.79731	4.84484		1.34123	0.268902	0.601542		0.451808	0.127296	0.566851
RASSF7	T vs UT	0.046418	0.132118	-1.70405		C vs UT	0.00114558	0.00306629	-2.95335		TC vs UT	0.000142415	0.000542764	-4.24741		20.0469	13.2189	15.8086		9.88813	9.69091	9.21957		5.60413	4.21133	6.80102		3.83962	2.28962	5.42472
RBBP8	T vs UT	0.00665994	0.0408137	3.47009		C vs UT	3.70682e-05	0.000236613	13.0448		TC vs UT	9.35823e-06	8.48433e-05	22.2363		0.780363	1.27302	0.616416		4.59717	3.40177	1.26552		11.9745	12.813	10.0396		18.7912	19.9699	20.6055
RBKS	T vs UT	0.116986	0.240486	1.76147		C vs UT	0.0035831	0.00783604	4.0732		TC vs UT	0.191261	0.239052	1.61293		0.840384	2.02278	0.561256		1.78108	2.88753	1.36338		5.65537	3.89773	4.39526		1.49074	1.10561	2.92701
RBL2	T vs UT	0.105523	0.224352	-1.39714		C vs UT	5.7064e-05	0.000318515	-4.13883		TC vs UT	1.68344e-05	0.00012341	-5.32646		216.305	241.769	185.578		124.214	156.983	179.494		49.1144	40.1344	66.2666		31.3271	34.3376	55.1758
RBM28	T vs UT	0.023561	0.0849834	1.65879		C vs UT	0.000141278	0.000612072	3.35582		TC vs UT	2.0463e-05	0.000140406	4.80997		5.01179	4.99387	3.75963		8.28349	9.01848	5.53179		14.2257	19.8467	12.1215		21.6369	26.0328	18.541
RBM43	T vs UT	0.110927	0.231776	-1.46031		C vs UT	0.000196036	0.000782241	-3.89731		TC vs UT	1.69269e-05	0.000123862	-6.97135		19.6867	21.0849	13.7131		12.7505	15.2681	9.29188		6.46629	3.67373	3.84008		3.07172	1.95043	2.79337
RBM8A	T vs UT	0.00541802	0.036585	1.69402		C vs UT	2.52482e-06	4.42082e-05	5.33744		TC vs UT	1.05011e-06	2.77852e-05	6.402		14.7786	19.286	19.9979		33.6394	28.9429	29.0006		82.6314	127.391	78.533		119.135	126.527	100.447
RBM9	T vs UT	0.126736	0.253678	-1.60121		C vs UT	1.08598e-05	0.000102866	-12.7715		TC vs UT	0.00326452	0.00680729	-3.12302		4.56164	4.83068	5.45449		3.12264	3.40177	2.74786		0.335384	0.179301	0.647807		1.89728	1.39925	1.45746
RBMS2	T vs UT	0.83441	0.895692	-1.05135		C vs UT	0.0187627	0.0321624	-2.45532		TC vs UT	0.00193838	0.00439665	-4.26818		7.56636	6.23899	12.6158		6.29517	6.01387	12.8217		2.87369	2.29462	5.59246		2.18657	1.5001	2.5036
RBPJ	T vs UT	1.14573e-06	0.0021304	6.48141		C vs UT	9.41888e-05	0.000455788	2.83272		TC vs UT	2.81793e-06	4.33392e-05	5.24048		62.0913	75.8521	95.5549		549.958	527.05	436.391		190.588	285.859	184.989		379.403	414.032	430.207
RBPMS	T vs UT	0.0638751	0.162899	-2.28582		C vs UT	0.00115496	0.00308573	-6.61203		TC vs UT	0.00059247	0.00165088	-9.06766		5.76204	4.92859	2.52699		1.69147	3.00623	1.08474		0.574872	0.313702	1.11045		0.632492	0.339289	0.485887
RCL1	T vs UT	0.036605	0.113497	1.58873		C vs UT	0.0115231	0.0211492	1.90538		TC vs UT	7.18588e-05	0.00032767	4.03766		4.8954	5.18654	7.41274		10.7876	8.53213	8.47458		7.25689	15.2973	10.7798		24.1035	24.9937	21.5402
RCN1	T vs UT	9.71939e-05	0.00658462	3.40093		C vs UT	6.01419e-07	2.1606e-05	10.543		TC vs UT	2.02231e-07	1.302e-05	15.0054		3.56948	4.10805	3.18826		14.5397	14.6093	7.80474		36.1995	43.4072	34.9511		50.1262	54.0779	58.8419
RCSD1	T vs UT	0.828784	0.891858	1.07575		C vs UT	0.043167	0.0659459	-2.06034		TC vs UT	0.000853654	0.00222952	-4.74205		157.982	154.254	183.609		183.798	159.836	189.769		95.5561	43.3693	101.736		23.8048	18.6991	62.0595
RDH10	T vs UT	0.216279	0.365906	2.01888		C vs UT	0.474036	0.532028	-1.37292		TC vs UT	0.000952764	0.00244439	9.6716		5.67202	7.05013	3.82126		15.7429	13.6068	4.04944		3.30504	5.64494	3.09984		82.211	52.5292	25.261
RDX	T vs UT	0.21702	0.366485	1.15978		C vs UT	1.49511e-06	3.37571e-05	4.00867		TC vs UT	3.46025e-06	4.83182e-05	3.47764		14.1349	17.5272	13.7131		18.5185	14.8725	19.2345		52.6876	64.0194	65.1871		45.8483	50.5389	61.4115
REEP6	T vs UT	0.365152	0.523989	-1.1312		C vs UT	4.51877e-06	6.15113e-05	-5.9183		TC vs UT	1.60612e-05	0.000120313	-4.48546		2.671	2.77442	3.32821		3.166	1.66138	2.92864		0.479077	0.448103	0.555277		0.587321	0.720876	0.647816
REL	T vs UT	0.00078538	0.0140949	5.09087		C vs UT	0.119773	0.161064	1.6283		TC vs UT	0.0017265	0.00399619	3.83594		5.25187	10.8036	5.79346		42.415	51.4608	17.3543		10.1544	14.8738	10.5485		24.9795	31.5871	27.2448
RELB	T vs UT	2.06973e-05	0.003421	7.63831		C vs UT	4.2553e-05	0.000257701	6.17564		TC vs UT	7.61388e-05	0.000340883	5.3236		5.85207	14.3613	5.67021		78.6269	67.5591	51.5206		50.3886	51.0724	58.3863		46.0292	40.9996	50.7649
RGS1	T vs UT	0.573415	0.708437	1.4437		C vs UT	0.000323961	0.00113999	29.2113		TC vs UT	0.0119053	0.0206256	7.07688		8.55301	4.27581	6.47143		12.7939	4.54885	10.5211		346.43	86.2423	131.114		37.9887	13.9493	84.6477
RGS14	T vs UT	0.0331792	0.106141	-1.59219		C vs UT	0.000946794	0.00262573	-2.48376		TC vs UT	1.98471e-05	0.00013748	-4.85369		47.2059	49.187	41.2316		29.6642	25.3544	31.4186		21.123	14.0226	20.2641		6.36919	9.031	12.9544
RGS16	T vs UT	9.94967e-05	0.00659567	39.1812		C vs UT	7.05572e-05	0.000370831	56.4323		TC vs UT	5.88909e-06	6.39757e-05	263.518		0.210171	0.587602	1.7566		28.3198	29.824	41.9397		16.429	51.4756	76.2445		157.601	243.199	272.323
RHOB	T vs UT	0.00650804	0.040344	1.93617		C vs UT	0.00074962	0.00219135	2.51577		TC vs UT	7.67761e-06	7.49324e-05	5.99408		2.70101	2.6765	4.22186		8.54371	4.94439	5.09793		7.04106	8.78097	8.32776		16.8488	21.6234	19.0672
RHPN1	T vs UT	0.0589047	0.154728	-1.93894		C vs UT	0.000164804	0.000684416	-6.44251		TC vs UT	8.30006e-05	0.000362907	-8.00667		6.36225	4.21053	3.63157		2.38537	2.37336	2.56709		0.383281	0.896107	0.925396		0.54215	0.381687	0.850227
RIMBP3	T vs UT	0.121569	0.246537	-2.32424		C vs UT	0.00282759	0.00642066	-11.615		TC vs UT	0.00039766	0.00120234	-22.3979		10.0693	4.47513	12.8293		2.62559	1.5892	7.56273		0.613774	0.904531	0.838444		0.488764	0.108428	0.624968
RIMBP3B	T vs UT	0.0177113	0.0714628	-3.5057		C vs UT	0.000542276	0.0016953	-12.1749		TC vs UT	0.000565189	0.00159239	-12.9765		5.98627	6.29596	7.66348		1.62473	0.744706	3.32008		0.919151	0.215678	0.503435		0.731049	0.540172	0.265841
RIOK1	T vs UT	0.00883413	0.0475222	1.74269		C vs UT	1.6486e-05	0.000136595	4.19602		TC vs UT	1.85043e-06	3.57801e-05	6.70554		6.69236	7.86611	6.50223		15.4343	12.3015	8.96648		24.8589	37.0948	26.4173		51.7207	48.2919	41.2109
RNASEL	T vs UT	0.387949	0.545802	-1.11886		C vs UT	9.34333e-06	9.41582e-05	-3.41682		TC vs UT	2.07826e-06	3.79067e-05	-4.42013		22.5677	22.3578	23.3277		19.0389	22.1506	19.813		7.52004	6.76496	5.69067		3.74928	6.1055	5.58665
RND1	T vs UT	0.0137622	0.0610884	2.78392		C vs UT	0.00110432	0.00297872	5.15053		TC vs UT	0.0025402	0.005521	4.13689		0.150151	0.457046	0.678047		1.73484	0.83074	1.01243		2.25129	2.24012	2.12828		2.21347	1.48405	1.61939
RNF145	T vs UT	0.0502364	0.139602	1.14634		C vs UT	1.1851e-08	5.09572e-06	4.03175		TC vs UT	3.4172e-07	1.65783e-05	2.48802		44.2351	44.7483	48.1346		52.6061	53.2009	51.3761		194.849	187.397	170.58		103.532	129.572	108.048
RNF166	T vs UT	0.0233679	0.0845192	-2.15794		C vs UT	1.51332e-05	0.000128773	-16.8756		TC vs UT	6.24468e-06	6.62223e-05	-24.0749		91.0505	101.409	141.105		30.0545	38.3282	86.1928		7.28055	4.43533	8.05017		4.56235	3.17999	6.11292
RNF168	T vs UT	0.881157	0.926282	-1.02161		C vs UT	3.95029e-06	5.69259e-05	-4.92399		TC vs UT	8.74003e-06	8.07225e-05	-4.14547		47.2963	48.5343	49.7368		49.1802	49.1263	44.1814		11.9745	9.67697	7.91138		14.1386	12.6773	8.29895
RORC	T vs UT	0.000585545	0.0124479	3.62149		C vs UT	0.000134363	0.000588105	-4.66937		TC vs UT	0.0019162	0.00435436	-2.70527		86.3697	76.3752	84.0661		357.026	333.636	203.16		12.5493	18.0546	22.2535		24.2569	22.8106	44.1658
RPF2	T vs UT	0.00016468	0.00763911	2.61265		C vs UT	1.14848e-06	2.91975e-05	6.65945		TC vs UT	3.32648e-07	1.64329e-05	9.04094		4.86175	4.70012	6.2557		16.6477	12.8552	11.8228		26.6312	44.7465	33.9586		45.6804	47.7233	49.6019
RPF2P	T vs UT	0.135815	0.265135	1.71671		C vs UT	0.000122444	0.000553573	7.10218		TC vs UT	2.75867e-05	0.000168662	10.7534		0.480262	0.750798	0.523969		1.00345	1.50316	0.506267		3.16135	5.83323	3.46996		6.76319	6.2503	5.85901
RPIA	T vs UT	0.00635382	0.0398802	1.56633		C vs UT	8.10158e-06	8.63375e-05	3.45393		TC vs UT	1.38294e-06	3.09498e-05	4.67537		11.8841	10.1835	12.2031		20.8171	16.3755	16.4867		30.8462	49.8627	37.6596		51.9014	56.3474	51.9795
RPL22L1	T vs UT	0.0206206	0.0783762	1.80833		C vs UT	0.000201955	0.000799393	3.88212		TC vs UT	2.41442e-05	0.000155328	5.88477		4.65167	7.08278	6.07081		13.4444	9.96778	8.78573		15.1837	32.7491	21.1894		31.8455	33.707	39.2273
RPL26L1	T vs UT	0.00126866	0.0178568	2.28196		C vs UT	6.43007e-05	0.000348646	3.50923		TC vs UT	1.61348e-05	0.000120717	4.5363		1.88561	2.00366	1.37585		5.27446	3.90192	2.83841		6.05356	7.20815	5.21481		8.23929	8.15724	7.48762
RPL26P30	T vs UT	0.00792054	0.044474	2.04996		C vs UT	0.000425925	0.00139597	3.33047		TC vs UT	0.000116488	0.000467392	4.02646		1.95589	2.20697	2.35306		5.09083	4.95844	3.30811		4.81941	10.6226	6.25906		7.84172	9.60796	8.78644
RPL7L1	T vs UT	0.319659	0.477744	1.14616		C vs UT	5.65561e-05	0.000316808	2.62886		TC vs UT	3.52635e-06	4.89639e-05	4.01983		93.6191	89.6108	83.3841		113.834	105.501	86.2477		218.664	291.78	190.445		381.122	388.857	301.765
RPP40	T vs UT	0.0397046	0.119029	2.51701		C vs UT	0.0232428	0.0385711	2.86343		TC vs UT	0.0006354	0.00174604	6.88535		0.540282	0.881354	0.400705		1.69147	2.13603	0.759351		1.05385	2.82252	1.34178		5.05923	4.45195	3.03627
RRAS2	T vs UT	0.252332	0.406435	1.26054		C vs UT	4.90942e-05	0.000285534	4.19779		TC vs UT	3.47203e-05	0.000197829	4.56457		8.11901	12.3254	9.04771		10.3773	16.1628	10.6359		34.329	46.9668	42.506		32.6633	49.3847	52.571
RRBP1	T vs UT	0.747945	0.834963	1.12574		C vs UT	0.0005148	0.00162631	4.68926		TC vs UT	0.00368766	0.00755046	3.00161		19.2366	13.8717	9.98442		23.0722	15.8218	9.61729		83.8214	73.6526	44.5992		45.5321	50.5391	33.2766
RRN3P1	T vs UT	0.224767	0.375322	-1.82577		C vs UT	0.0046403	0.0097238	-5.41221		TC vs UT	0.0184609	0.0303133	-3.53548		9.00815	6.9117	2.70291		3.38637	4.85875	1.95484		0.914396	0.807669	1.71881		1.62719	0.937432	2.70277
RRP15	T vs UT	0.00876734	0.0473713	1.82824		C vs UT	0.000275991	0.0010059	3.06044		TC vs UT	1.83719e-05	0.000130864	4.83097		8.97313	10.3467	8.81341		18.1715	18.5115	14.7512		21.3624	42.0677	22.6699		38.8922	50.6664	46.3522
RRP9	T vs UT	0.314628	0.472649	1.39232		C vs UT	0.0125942	0.0228093	2.7528		TC vs UT	0.000341788	0.00106524	5.45776		2.13082	2.57858	1.81823		4.20685	2.53158	2.35016		3.11345	9.76657	5.08923		12.5124	13.398	9.71583
RSL24D1	T vs UT	0.000206126	0.0082153	1.89834		C vs UT	7.22571e-08	9.50441e-06	6.3888		TC vs UT	2.15985e-08	8.3081e-06	8.60491		34.5102	42.1045	40.4305		86.5204	66.842	68.829		244.993	293.073	209.713		341.607	330.539	335.017
RSL24D1P1	T vs UT	0.106165	0.225092	1.26275		C vs UT	1.58577e-06	3.44691e-05	4.85654		TC vs UT	3.38819e-07	1.65124e-05	6.87699		2.52095	2.79908	3.62436		4.45419	2.97166	3.86866		13.1979	16.6229	13.618		21.8935	19.2483	20.3687
RTN4R	T vs UT	0.0770945	0.183651	-2.46115		C vs UT	0.000358426	0.00123137	-15.1005		TC vs UT	2.91798e-05	0.00017497	-50.5706		8.70304	12.2071	12.6346		2.86242	3.28311	7.48415		0.526974	0.352681	1.34178		0.0791247	0.381687	0.202511
RUVBL2	T vs UT	0.000455561	0.0112566	1.92826		C vs UT	3.12255e-06	4.90459e-05	3.71703		TC vs UT	9.83241e-07	2.73049e-05	4.52918		5.13183	4.6022	4.99226		11.2326	9.13714	8.02646		15.2316	22.7586	16.748		21.6821	23.2769	21.7391
RWDD2A	T vs UT	0.0341517	0.108472	-1.55303		C vs UT	0.00350639	0.00769559	-1.98293		TC vs UT	2.59386e-05	0.000162264	-4.53653		6.33224	6.62582	6.74876		3.59969	3.95553	5.13408		3.68822	4.12173	2.12828		1.31005	1.73844	1.29553
S1PR1	T vs UT	0.0506065	0.140251	-2.03514		C vs UT	0.00180586	0.00444457	-6.22706		TC vs UT	0.0485622	0.0710119	-2.57291		201.819	198.317	309.871		47.6191	67.4009	233.854		33.0016	25.2227	55.7952		120.79	76.063	79.1024
S1PR4	T vs UT	0.152072	0.286887	-1.36668		C vs UT	0.00326872	0.00725272	-2.4569		TC vs UT	0.000109744	0.000445534	-4.62215		107.857	97.3623	117.347		64.706	59.0547	112.261		45.2634	31.9427	54.0836		18.5201	19.1643	32.1025
S1PR5	T vs UT	0.013756	0.0610884	-1.56142		C vs UT	1.12668e-07	9.93148e-06	-12.4506		TC vs UT	3.14151e-08	8.3081e-06	-19.7458		78.2382	106.27	89.646		48.53	54.2689	72.7809		9.19647	6.85455	5.96826		4.38167	5.13033	4.37218
SALL2	T vs UT	0.625382	0.745957	-1.22459		C vs UT	2.0768e-05	0.000160605	-36.1202		TC vs UT	8.71496e-05	0.000377434	-19.3875		4.80172	4.96123	10.1077		4.12011	3.7182	8.38802		0.143793	0.313702	0.0926296		0.271125	0.551282	0.202511
SAMD12	T vs UT	0.559628	0.696775	-1.1713		C vs UT	0.0056776	0.0115424	-5.64297		TC vs UT	0.00130781	0.00318555	-8.06954		9.1832	9.66125	16.4249		6.37528	5.26082	18.4752		1.58072	1.52331	3.14611		0.858346	0.678477	2.83386
SAMD3	T vs UT	0.523605	0.665504	-1.19516		C vs UT	0.000135584	0.000592188	-6.96077		TC vs UT	7.6835e-06	7.49324e-05	-16.2414		34.3316	31.1377	31.7712		23.1589	24.326	33.8771		6.03521	3.53933	4.39526		1.44557	1.06006	3.48157
SAMSN1	T vs UT	0.655303	0.768007	1.11973		C vs UT	3.73487e-05	0.000237498	10.3647		TC vs UT	3.09057e-05	0.00018198	10.7695		12.1242	16.8745	6.96447		11.1458	19.1444	9.97883		153.463	140.358	78.9269		156.378	130.205	100.72
SAP30	T vs UT	0.0305272	0.100723	1.87845		C vs UT	0.000461907	0.00148897	4.07823		TC vs UT	0.000161161	0.000592463	4.85706		0.750353	1.14247	1.20192		2.42874	1.93826	1.44629		4.1193	6.00335	2.4984		4.60753	5.8087	4.61507
SARS	T vs UT	0.00112656	0.0167759	1.45437		C vs UT	1.85731e-08	5.88927e-06	5.13639		TC vs UT	1.31445e-08	7.50086e-06	5.52735		43.6349	48.5343	44.0974		78.7575	57.2748	62.1502		232.159	241.341	226.418		241.663	256.894	254.636
SATB1	T vs UT	0.510052	0.655007	1.09255		C vs UT	1.16181e-06	2.92595e-05	5.4459		TC vs UT	6.3154e-06	6.66115e-05	3.89643		164.308	187.674	181.166		183.406	203.269	195.817		758.579	990.808	1154.08		550.053	675.678	851.645
SBK1	T vs UT	0.0747745	0.179957	-1.73799		C vs UT	0.000353395	0.0012168	-6.05693		TC vs UT	0.000182166	0.000647763	-7.39516		35.202	32.7697	38.9821		14.2684	13.6463	33.6241		5.69992	3.58413	8.37403		3.43308	3.98557	7.04401
SBNO2	T vs UT	0.000402509	0.0108171	-1.43835		C vs UT	1.02024e-08	5.09572e-06	4.45936		TC vs UT	6.10026e-08	9.59336e-06	3.28608		18.3363	17.5599	15.9935		11.2759	13.0135	11.7866		81.5214	68.679	81.1947		60.8904	54.5672	55.056
SCD	T vs UT	0.000321538	0.00986211	2.93107		C vs UT	3.39207e-07	1.55481e-05	14.372		TC vs UT	2.74375e-06	4.29865e-05	7.76367		15.3353	18.1148	21.3863		72.5124	47.9786	40.2379		261.622	259.866	266.621		145.989	174.389	105.353
SCFD2	T vs UT	0.00436215	0.0325577	2.8101		C vs UT	0.000198749	0.000790255	5.25238		TC vs UT	4.41746e-05	0.000232468	7.39012		3.2712	3.59039	3.48229		13.3576	9.88866	5.82103		14.082	26.9698	13.2781		23.9858	31.163	21.2937
SCML2	T vs UT	0.190708	0.335534	1.38289		C vs UT	0.00077585	0.00224559	5.3543		TC vs UT	0.00047501	0.0013846	6.13627		0.480262	1.46886	0.339074		1.25779	1.14717	0.759351		3.49663	5.33134	3.42369		3.79445	5.46952	4.777
SCML4	T vs UT	0.513215	0.657708	-1.24671		C vs UT	3.05614e-07	1.50128e-05	-127.064		TC vs UT	1.67153e-06	3.40589e-05	-50.1296		43.7848	34.9892	39.9374		30.9219	29.1912	35.1063		0.383281	0.134501	0.416483		0.768004	0.466484	1.1336
SCRN2	T vs UT	0.0379274	0.115897	-1.41622		C vs UT	1.8612e-06	3.66991e-05	-5.48568		TC vs UT	2.53855e-06	4.15073e-05	-5.08771		14.4598	13.8356	13.6919		9.37619	10.5499	9.72135		2.49008	3.13806	2.02586		3.5895	2.19369	2.46952
SDC4	T vs UT	4.00281e-06	0.00244833	12.2452		C vs UT	7.07219e-05	0.000371064	5.22414		TC vs UT	7.77765e-06	7.53407e-05	9.29556		8.73306	7.83347	7.98139		150.183	93.4672	56.9443		44.0661	34.7651	49.4106		87.8116	66.7777	73.5974
SDF2L1	T vs UT	0.0199214	0.0765554	2.15184		C vs UT	0.00016094	0.000671538	6.26052		TC vs UT	0.000420396	0.00125525	4.62416		6.99246	8.02929	8.59771		20.7303	15.3076	14.7874		38.3661	80.8197	28.6843		34.1944	47.7407	27.2851
SEC13	T vs UT	0.0218375	0.0810376	1.47947		C vs UT	4.92313e-06	6.5262e-05	4.54385		TC vs UT	1.12829e-05	9.45099e-05	3.84313		16.0458	19.6139	15.7215		27.1664	24.2237	24.627		80.0233	95.6073	57.8383		67.1691	76.6724	53.6235
SEC23B	T vs UT	0.0132201	0.0596212	1.51032		C vs UT	1.01359e-06	2.73303e-05	5.63116		TC vs UT	3.30047e-06	4.72718e-05	4.36784		13.0845	14.4266	15.0074		22.942	22.5461	18.7283		77.8817	99.367	62.1797		57.2314	74.1549	54.3274
SEC24A	T vs UT	0.00725003	0.0424017	1.4913		C vs UT	3.43538e-07	1.56526e-05	5.39298		TC vs UT	5.79385e-06	6.34635e-05	3.19554		14.2728	19.4958	14.2275		25.2054	27.5311	18.8403		88.0231	83.9825	86.8363		49.7332	53.6167	50.0238
SEC24D	T vs UT	0.509415	0.654553	1.20178		C vs UT	2.99707e-05	0.000205414	7.5885		TC vs UT	0.000215251	0.000739906	4.64941		18.2463	17.1682	13.1276		24.8503	19.8564	13.6305		135.168	152.231	80.9635		77.1065	97.0923	51.4936
SEC61B	T vs UT	0.0108553	0.0536458	1.71952		C vs UT	2.52506e-06	4.42082e-05	6.90884		TC vs UT	3.84875e-06	5.1027e-05	6.12884		14.8852	17.8536	12.1415		31.9629	22.9021	22.3076		104.368	128.579	77.1234		93.1879	102.773	79.1035
SEC61G	T vs UT	0.801159	0.871562	1.102		C vs UT	2.3837e-05	0.000174117	6.16264		TC vs UT	0.000112389	0.00045446	4.27593		3.30121	3.36192	3.14331		4.81401	3.67865	2.31401		22.1768	24.1922	14.0646		14.3192	16.1964	11.4161
SEH1L	T vs UT	0.00225428	0.0237385	1.92685		C vs UT	7.30787e-06	8.21386e-05	4.66008		TC vs UT	5.68643e-07	2.11186e-05	8.17841		10.101	10.4014	9.93261		22.7656	17.8732	18.0049		33.7667	64.7935	43.2691		81.7836	87.5788	79.5474
SELK	T vs UT	0.0110163	0.0542021	1.56229		C vs UT	1.70368e-07	1.22844e-05	9.75833		TC vs UT	6.044e-07	2.15316e-05	6.8274		10.0535	10.6731	10.9705		16.697	17.6018	15.2213		108.248	127.501	73.5611		72.2735	82.8047	61.3304
SELPLG	T vs UT	0.0613087	0.158594	-1.84333		C vs UT	0.00517138	0.0106467	-3.09964		TC vs UT	0.000122234	0.000484925	-7.89062		297.092	293.795	324.667		115.575	128.113	252.998		127.888	59.1814	108.305		29.2707	25.2272	61.5328
SELS	T vs UT	0.291867	0.449335	1.22374		C vs UT	2.13866e-06	4.01976e-05	9.00362		TC vs UT	1.60285e-05	0.000120141	5.31623		11.524	13.6106	11.3095		16.1766	13.9232	14.4981		113.614	141.971	72.543		69.7434	76.233	47.7689
SEMA4A	T vs UT	0.0109251	0.0538947	3.37244		C vs UT	0.00548838	0.0112114	4.03175		TC vs UT	0.00199295	0.00450222	5.96678		1.50061	3.4272	3.45147		6.67886	12.1433	9.4365		7.80742	12.0962	13.8795		7.00158	16.1964	26.7994
SEMA4B	T vs UT	0.120574	0.245144	-1.3172		C vs UT	0.000133408	0.000585379	-2.86745		TC vs UT	8.09478e-06	7.69534e-05	-4.91811		11.9441	12.4029	14.1754		8.71718	10.0073	10.5212		4.74197	3.00172	5.69067		2.75552	2.16243	2.91482
SEMA4C	T vs UT	0.0417542	0.123224	-1.87888		C vs UT	0.00124901	0.00328014	-4.13335		TC vs UT	0.00227895	0.00503947	-3.68081		15.7554	13.4147	27.1172		6.93907	6.17057	16.8483		5.12515	3.44972	5.04296		5.14958	4.96073	5.18182
SEMA7A	T vs UT	5.55524e-07	0.0021304	6.53769		C vs UT	3.83736e-08	8.69402e-06	14.0975		TC vs UT	2.48538e-08	8.3081e-06	16.319		2.9711	4.37373	3.02005		21.4242	26.7783	19.5599		51.7771	53.5365	40.8055		58.6771	59.8244	50.6434
SENP3_	T vs UT	0.00123895	0.0176202	1.54296		C vs UT	3.64465e-07	1.59627e-05	3.82639		TC vs UT	1.37824e-07	1.24442e-05	4.53095		155.849	139.91	153.562		263.85	213.903	215.533		501.561	684.147	533.569		688.525	703.793	643.532
SENP7	T vs UT	0.00512543	0.0354479	-1.74124		C vs UT	8.98282e-05	0.000439342	-2.8611		TC vs UT	1.7263e-06	3.43787e-05	-5.97461		38.0791	39.8523	39.5369		19.169	24.8288	23.4646		15.1358	10.9314	14.9899		5.82714	5.13033	8.70378
SEPW1	T vs UT	0.0135949	0.060756	-1.54827		C vs UT	3.66182e-05	0.000234791	-3.31374		TC vs UT	1.19146e-05	9.78079e-05	-4.06106		23.5881	21.444	25.5464		11.3193	14.2001	20.066		7.47214	5.86894	7.95764		5.64645	5.21512	6.51774
SERBP1	T vs UT	0.00355592	0.0294456	1.877		C vs UT	2.72882e-05	0.000191717	3.77203		TC vs UT	4.57426e-06	5.58946e-05	5.26063		103.067	118.777	129.164		264.787	208.612	185.444		349.18	591.356	383.475		559.132	704.529	582.862
SERBP1P1	T vs UT	0.00197001	0.0224965	1.93269		C vs UT	1.23237e-05	0.00011239	3.98811		TC vs UT	2.34947e-06	4.05095e-05	5.44216		13.9369	14.1952	13.4458		33.5402	23.1369	23.6801		45.499	73.6574	46.6605		71.346	81.392	73.5353
SERPINE2	T vs UT	0.000585506	0.0124479	19.7712		C vs UT	0.00745285	0.0145956	6.379		TC vs UT	0.000295277	0.000947869	28.5489		0.0301101	0.195934	0.369889		4.85738	4.43018	2.49478		0.62277	1.83691	1.34178		7.13709	6.23269	3.6435
SESN1	T vs UT	0.410404	0.566724	1.12967		C vs UT	8.12625e-07	2.52552e-05	-6.17374		TC vs UT	5.99202e-07	2.15252e-05	-6.46335		72.8044	79.6286	74.8519		72.5558	95.2775	88.9246		12.692	11.5614	12.5614		9.03427	10.4237	15.7072
SESN2	T vs UT	0.178106	0.320871	1.18535		C vs UT	1.0933e-08	5.09572e-06	13.0939		TC vs UT	6.27318e-09	6.09722e-06	15.7529		13.7147	17.5273	14.0213		22.465	15.8218	15.3659		216.063	180.634	195.976		241.032	235.905	236.092
SESN3	T vs UT	0.275617	0.432141	-1.2195		C vs UT	3.98632e-06	5.71527e-05	-8.68734		TC vs UT	2.0416e-06	3.74405e-05	-10.3744		34.4217	44.2586	44.5289		26.8019	26.9761	47.2544		4.69407	4.12173	5.36682		3.97513	2.8408	5.06038
SF3B5	T vs UT	0.00670359	0.0409173	1.50511		C vs UT	1.74225e-06	3.57562e-05	4.08127		TC vs UT	2.69964e-06	4.28063e-05	3.71543		39.6435	43.2468	40.5845		66.6142	58.7778	60.4509		150.974	216.341	136.62		155.433	167.39	135.939
SFXN1	T vs UT	0.0023917	0.024388	1.90886		C vs UT	1.37383e-05	0.000120958	3.78321		TC vs UT	5.31502e-06	6.08516e-05	4.55953		22.6277	22.8148	22.6497		58.3311	37.2998	34.3472		78.1212	84.1799	95.3062		93.8198	91.9626	124.686
SFXN3	T vs UT	0.31188	0.469869	1.29274		C vs UT	0.000115441	0.000532109	-4.5608		TC vs UT	5.76556e-06	6.34015e-05	-10.1871		39.5582	41.4391	30.8511		57.4018	53.2478	33.9418		10.5926	5.36533	8.56588		4.7863	2.88888	3.30419
SGK1	T vs UT	0.00270597	0.0258909	6.59516		C vs UT	2.18661e-06	4.08221e-05	127.922		TC vs UT	2.80164e-05	0.000170505	32.6212		2.88107	3.62303	2.52699		35.5189	15.98	8.06261		449.944	228.844	476.487		78.191	62.5807	153.834
SGK223	T vs UT	0.782612	0.858964	-1.07819		C vs UT	2.99619e-06	4.81656e-05	-26.0862		TC vs UT	2.894e-05	0.000174063	-10.3629		21.6074	22.2599	26.4092		25.8478	18.0369	21.2953		0.862258	0.582504	1.24925		3.65894	1.90804	1.21457
SGPP2	T vs UT	0.00336727	0.0285154	6.98295		C vs UT	0.0127437	0.0230295	5.11947		TC vs UT	0.00288757	0.00614918	7.38539		2.3709	1.3383	1.84905		20.7736	9.65137	8.38802		8.66958	3.31532	16.4704		14.1386	6.95346	19.9578
SGSH	T vs UT	0.00552289	0.0368491	-2.53123		C vs UT	0.00214656	0.0051148	-2.96753		TC vs UT	6.75938e-05	0.000313674	-6.09068		36.2716	27.16	20.4274		10.307	9.03586	13.7869		12.214	8.82748	7.2174		6.84482	3.60398	3.31964
SGSM2	T vs UT	0.000602835	0.0126196	-2.24507		C vs UT	9.72771e-07	2.67823e-05	-6.97159		TC vs UT	4.17338e-07	1.81954e-05	-8.73308		47.5008	32.4333	31.1052		14.8955	18.2281	16.3355		5.24507	4.39023	6.29211		4.67672	4.59698	3.44109
SH3BP5	T vs UT	0.766992	0.847417	1.0609		C vs UT	0.000132827	0.000583872	9.21622		TC vs UT	0.00500454	0.00980394	3.59698		8.49034	17.467	18.4014		11.9754	17.0308	18.054		119.916	92.0904	196.814		33.159	40.5196	85.8789
SHF	T vs UT	1.0258e-05	0.00254286	13.4275		C vs UT	0.6298	0.679447	1.17813		TC vs UT	0.000567884	0.00159827	4.67449		1.71068	1.79525	1.44844		24.46	25.4335	16.6313		1.38913	2.64332	1.80443		6.18851	4.66394	12.3067
SHMT2	T vs UT	5.17316e-06	0.00244833	7.51943		C vs UT	1.01341e-07	9.93148e-06	25.965		TC vs UT	6.20136e-08	9.59336e-06	32.0797		16.0236	14.5897	17.411		180.933	103.474	76.7091		429.674	410.109	407.171		523.261	484.035	533.31
SIAH2	T vs UT	0.00898346	0.0478678	1.8372		C vs UT	0.0021879	0.00519185	2.10186		TC vs UT	3.50982e-05	0.000199153	4.01886		35.4718	37.4046	38.9516		94.2822	61.7444	49.4241		75.0557	87.5403	72.4511		169.345	165.228	114.848
SIDT2	T vs UT	0.303379	0.461183	-1.16654		C vs UT	4.53237e-05	0.000269704	-3.39118		TC vs UT	1.10002e-05	9.30263e-05	-4.46391		17.1236	19.6644	22.4393		14.0104	14.6191	22.1424		5.83506	4.55143	7.07861		3.97513	4.33613	4.95677
SIGIRR	T vs UT	0.00251055	0.0251055	-2.23512		C vs UT	3.11702e-06	4.90459e-05	-8.50999		TC vs UT	5.76161e-07	2.12062e-05	-15.0492		38.9833	34.0753	32.3258		12.7071	13.7254	20.7168		4.78987	2.64332	4.95043		2.1683	2.16243	2.67193
SIPA1	T vs UT	0.000509383	0.0119251	-1.5403		C vs UT	1.87302e-06	3.68331e-05	-2.55876		TC vs UT	3.16807e-08	8.3081e-06	-4.92702		74.7559	77.0612	68.935		52.3026	45.171	45.8443		33.289	26.5667	26.4173		14.1386	16.5779	14.0879
SIRPG	T vs UT	0.00788118	0.0443721	2.8189		C vs UT	9.33134e-05	0.000452518	-7.08754		TC vs UT	4.13378e-05	0.00022151	-8.80415		10.3236	11.6849	10.1385		40.0725	34.096	16.4505		1.24544	1.25451	2.03575		0.858346	1.78084	1.01216
SIT1	T vs UT	0.364027	0.522947	-1.21177		C vs UT	0.246402	0.301821	-1.24755		TC vs UT	2.00594e-05	0.000138562	-5.59521		25.4486	28.8203	19.9687		23.3757	17.6413	20.2468		25.3858	13.4402	20.6805		4.29133	3.34959	5.62713
SLA2	T vs UT	0.372793	0.532068	-1.1986		C vs UT	6.02107e-05	0.000331132	-4.22484		TC vs UT	6.38856e-05	0.00030137	-3.96251		52.6112	62.273	68.4923		52.6108	46.4324	53.9485		13.6975	15.9117	13.7952		19.098	18.2299	8.94996
SLAMF1	T vs UT	0.101662	0.219364	1.55119		C vs UT	5.16812e-05	0.000295835	6.73081		TC vs UT	0.000332859	0.00104246	4.30556		52.3377	45.9558	44.683		82.8777	69.8138	69.0917		310.67	195.601	456.076		183.035	139.958	292.601
SLAMF6	T vs UT	0.752313	0.837749	-1.03025		C vs UT	1.11948e-07	9.93148e-06	-6.47896		TC vs UT	3.29088e-08	8.3081e-06	-8.73092		84.0594	83.9794	84.0355		75.7225	75.7064	93.2444		13.3157	12.5442	13.0467		7.67914	12.0837	9.10861
SLAMF7	T vs UT	0.0565415	0.150671	1.64403		C vs UT	1.57461e-05	0.000132164	7.56293		TC vs UT	2.08524e-05	0.000142102	6.94766		142.667	168.482	86.9003		271.051	243.219	140.136		944.578	1228.82	837.016		818.969	1042.8	903.744
SLC16A1	T vs UT	2.70038e-05	0.00373595	2.5871		C vs UT	8.51478e-09	5.09572e-06	14.6332		TC vs UT	1.3923e-08	7.50086e-06	12.5304		10.7137	11.1627	11.4636		35.0856	25.3149	25.8533		180.141	157.924	149.806		117.668	135.083	165.012
SLC16A3	T vs UT	0.00505762	0.0352619	2.75598		C vs UT	2.16267e-05	0.000163943	10.7075		TC vs UT	0.00254702	0.00553193	3.41936		14.5812	15.1446	20.6775		54.0432	43.1892	41.6779		197.842	119.482	222.372		45.6586	34.2531	92.4357
SLC16A6	T vs UT	0.0976097	0.213505	2.01195		C vs UT	0.000227935	0.000873077	7.24833		TC vs UT	8.95649e-05	0.000385323	9.65293		1.89074	1.94514	1.23273		4.12011	4.70371	1.37398		10.9687	15.083	10.6873		13.3255	19.449	16.1525
SLC17A9	T vs UT	0.942795	0.965503	-1.08911		C vs UT	0.00321583	0.00715984	3.74176		TC vs UT	0.00106218	0.00267115	4.51039		2.16083	0.816076	1.04784		1.60474	1.18673	0.90397		4.2151	7.92976	2.91478		6.23368	6.65668	5.26279
SLC19A1	T vs UT	0.879823	0.925688	1.08695		C vs UT	0.000368328	0.00125803	2.98236		TC vs UT	3.19798e-05	0.0001867	4.69603		3.94198	3.40088	4.26082		6.33191	2.99056	3.29017		9.81393	12.7234	12.069		18.2943	16.5356	19.6614
SLC19A2	T vs UT	0.612744	0.736472	1.13546		C vs UT	0.00314645	0.00702567	2.6273		TC vs UT	7.41772e-05	0.00033453	5.66203		5.3419	6.07096	4.16023		6.98244	6.28924	4.41099		11.0166	18.0547	11.8439		35.7754	34.3853	18.0147
SLC1A4	T vs UT	0.112468	0.234094	1.46282		C vs UT	2.68533e-06	4.57535e-05	10.1341		TC vs UT	5.05859e-06	5.92894e-05	8.50785		12.2442	11.0647	15.5929		18.9956	12.8553	25.0555		124.488	112.404	157.345		83.7023	108.456	138.813
SLC1A5	T vs UT	2.98744e-05	0.00397532	5.46767		C vs UT	1.03011e-07	9.93148e-06	33.8949		TC vs UT	5.22131e-08	9.19697e-06	46.7602		11.2839	21.1827	18.0191		132.102	77.4484	66.4891		546.987	563.935	600.286		807.744	756.951	796.027
SLC25A19	T vs UT	0.0154422	0.0655721	1.88154		C vs UT	0.000601092	0.00183771	3.19724		TC vs UT	2.16468e-05	0.000145197	6.34773		1.99855	3.5141	3.17087		6.67838	4.86367	4.79639		7.11825	12.8812	7.76384		20.8261	19.8907	14.4039
SLC25A22	T vs UT	0.793787	0.867396	1.13131		C vs UT	0.000467939	0.00150566	4.02367		TC vs UT	0.000121746	0.000483765	5.24978		6.96909	7.4551	5.75148		11.4888	6.40821	4.92793		21.6466	38.4126	21.1212		36.1408	40.0797	29.6974
SLC25A23	T vs UT	0.103195	0.221479	-1.5321		C vs UT	0.000276497	0.00100656	-4.16432		TC vs UT	2.45407e-05	0.000156862	-8.10679		17.9761	24.6752	23.944		10.4953	14.2792	18.6922		3.11345	5.15214	7.72632		2.25864	2.79841	3.15771
SLC25A32	T vs UT	0.0107921	0.0536458	1.6414		C vs UT	1.4889e-05	0.000127487	4.10705		TC vs UT	4.72803e-06	5.68748e-05	5.10037		14.842	20.1695	15.7449		31.141	28.4245	23.7459		60.1311	91.4568	56.8709		87.182	98.8478	72.8461
SLC25A33	T vs UT	0.341198	0.500149	1.67333		C vs UT	0.00690467	0.0136696	3.73247		TC vs UT	0.000682732	0.0018542	6.61342		2.80251	2.98254	2.24396		5.64613	6.22571	1.56334		8.00645	14.5034	7.45818		17.6398	16.9689	18.4905
SLC25A45	T vs UT	0.0560238	0.149745	-1.65048		C vs UT	0.000142665	0.000616133	-4.39588		TC vs UT	0.000994866	0.00253506	-3.08968		5.76646	3.11991	3.83024		2.20362	3.34165	2.15952		1.29427	0.6868	0.911774		1.64543	1.2028	1.2676
SLC25A5	T vs UT	0.000491478	0.011609	2.02595		C vs UT	4.33015e-06	6.02604e-05	3.88739		TC vs UT	2.37224e-06	4.05095e-05	4.30917		50.1193	48.7108	61.4828		130.145	85.53	109.112		181.339	249.242	192.617		224.689	244.368	221.758
SLC27A1	T vs UT	0.623381	0.74441	-1.20416		C vs UT	0.000298607	0.00107017	-4.99447		TC vs UT	0.000122758	0.000486533	-6.44959		13.9964	5.77652	12.2982		8.51331	7.13693	10.9833		3.01765	1.55716	1.84652		1.62625	1.48405	1.86228
SLC27A2	T vs UT	0.642328	0.759121	1.9144		C vs UT	0.00141682	0.00363492	32.1025		TC vs UT	0.00294605	0.00625427	18.282		0.360222	0.979271	0.462326		2.08179	1.18673	0.180874		15.1636	36.4798	6.19959		11.1121	15.5944	6.23436
SLC27A3	T vs UT	0.0209715	0.0790761	-1.99363		C vs UT	0.000135835	0.000593074	-4.75258		TC vs UT	1.51473e-05	0.000115573	-8.55454		14.4451	13.1801	8.99359		5.9817	6.29151	6.09476		3.81101	1.80617	2.08785		1.29128	1.02768	1.96167
SLC29A1	T vs UT	0.169507	0.309178	1.78843		C vs UT	0.00130927	0.00340575	6.86064		TC vs UT	7.27667e-05	0.000329979	16.336		0.690333	0.620241	1.29436		1.90832	0.870295	1.88015		2.29919	7.66096	7.91138		16.2616	13.8644	12.4281
SLC2A3	T vs UT	0.658799	0.770756	-1.04334		C vs UT	1.37591e-07	1.0875e-05	5.47259		TC vs UT	3.03018e-06	4.49169e-05	3.13065		93.3918	99.8783	97.8386		100.658	82.9454	95.4113		601.974	446.35	544.795		291.156	263.048	357.155
SLC31A1	T vs UT	0.351133	0.51049	1.24368		C vs UT	0.000164069	0.000682283	4.37902		TC vs UT	0.00012043	0.000479309	4.71946		9.93345	8.06194	8.81342		12.6997	10.9171	9.72467		40.9527	50.304	26.1397		53.6992	46.5942	26.2295
SLC35E2	T vs UT	0.0111013	0.0543961	-1.74331		C vs UT	4.8803e-06	6.48428e-05	-6.63179		TC vs UT	6.48194e-06	6.73313e-05	-6.1372		38.3682	32.0537	34.5568		14.032	21.7929	24.3934		4.35502	5.16008	6.31452		4.23145	6.33275	6.54112
SLC35E2B	T vs UT	0.0482386	0.135826	-1.41199		C vs UT	8.40881e-06	8.80249e-05	-4.70133		TC vs UT	5.63613e-06	6.2438e-05	-5.04672		130.327	127.183	139.136		71.5516	96.6348	112.727		24.8153	26.5931	32.9605		19.4309	26.696	32.468
SLC35E3	T vs UT	0.121606	0.246573	-1.42248		C vs UT	0.021984	0.0367831	-1.82706		TC vs UT	1.84515e-05	0.000130938	-6.93579		9.06316	7.05013	8.25874		4.29359	5.1026	7.73723		5.74782	4.12173	3.46996		1.12937	0.805673	1.57891
SLC35F2	T vs UT	0.000898495	0.0150357	3.05756		C vs UT	0.00181388	0.00445966	2.65504		TC vs UT	6.48428e-05	0.000304808	4.81657		11.8841	11.489	11.1555		43.1522	41.8489	20.5722		22.6077	39.8274	29.2396		52.8951	56.9414	56.4728
SLC38A5	T vs UT	0.0890115	0.20112	1.47565		C vs UT	0.000941069	0.00261455	2.86617		TC vs UT	3.59218e-05	0.000201692	5.04727		5.40192	5.12443	6.00919		7.76307	6.80344	9.83421		10.8729	23.5203	13.0005		25.1602	33.2405	25.0585
SLC39A14	T vs UT	0.000760566	0.0139373	2.1859		C vs UT	7.94822e-06	8.58093e-05	4.45142		TC vs UT	1.04024e-06	2.77852e-05	6.95753		14.6451	20.2689	20.4926		50.8283	35.7574	34.528		69.212	101.921	75.5053		136.509	132.962	116.022
SLC3A2	T vs UT	0.00152314	0.0194413	1.88902		C vs UT	6.42256e-07	2.26258e-05	6.88512		TC vs UT	3.18059e-07	1.62112e-05	8.25667		49.7569	76.3427	67.3327		133.228	110.436	121.734		424.188	375.475	532.141		525.431	451.294	620.382
SLC41A2	T vs UT	1.30102e-05	0.00273923	9.65273		C vs UT	5.8961e-07	2.1606e-05	31.8367		TC vs UT	1.08685e-06	2.83066e-05	24.5501		0.630313	1.72997	0.708863		9.28098	11.2335	9.11111		29.0261	33.1076	35.5777		19.1525	28.7887	27.4066
SLC43A2	T vs UT	0.000224479	0.00843848	9.11096		C vs UT	0.383489	0.44363	1.2826		TC vs UT	0.00166792	0.00388908	4.53944		0.510272	1.30566	0.955389		11.0591	10.7193	3.47096		1.00595	1.29931	1.24925		4.11064	3.77357	4.69603
SLC4A10	T vs UT	0.949619	0.969834	1.00149		C vs UT	1.78733e-07	1.25462e-05	5.32305		TC vs UT	6.24632e-06	6.62223e-05	2.8921		105.096	116.096	89.0583		97.9268	107.43	105.354		585.65	528.327	537.497		244.548	291.486	361.24
SLC6A9	T vs UT	0.000572527	0.0124252	8.71746		C vs UT	2.79117e-06	4.65069e-05	113.772		TC vs UT	1.17042e-06	2.90953e-05	204.326		0.210171	0.065378	0.400705		2.94916	1.46361	1.48245		22.7036	20.8323	33.4033		41.9637	40.7878	55.4251
SLC7A1	T vs UT	4.11087e-05	0.00452923	3.33409		C vs UT	1.29051e-07	1.05377e-05	12.7625		TC vs UT	5.87677e-08	9.59336e-06	16.667		32.411	35.185	48.9356		169.311	119.573	99.6428		457.472	472.777	556.983		628.869	658.448	654.921
SLC7A5	T vs UT	0.00143044	0.0187869	3.22422		C vs UT	1.61679e-06	3.47301e-05	24.4628		TC vs UT	1.24167e-06	2.99391e-05	27.3924		51.6464	62.8148	151.487		335.579	205.045	316.853		2152.73	1906.28	2446.84		2611.47	2216.92	2456.56
SLC9A9	T vs UT	0.33984	0.499043	-1.37316		C vs UT	0.0014708	0.00374844	-3.68086		TC vs UT	0.000112589	0.000455007	-7.84543		5.642	3.81887	4.00615		3.29611	3.40177	3.10941		2.0597	0.627305	0.97166		0.768004	0.381687	0.566851
SLCO4A1	T vs UT	0.0135501	0.0606435	3.25558		C vs UT	0.000642073	0.0019328	10.5228		TC vs UT	0.000877632	0.00228151	8.64082		1.14049	0.750798	5.55259		9.99481	6.17667	8.06262		18.9674	17.336	42.0269		18.377	19.236	26.7082
SMAD3	T vs UT	0.352038	0.511297	1.32053		C vs UT	0.000346531	0.00119852	-5.11856		TC vs UT	2.87759e-05	0.000173584	-10.0993		200.739	188.916	145.634		225.519	278.186	203.161		44.8804	20.7427	38.955		14.2289	10.5574	28.2162
SMARCD3	T vs UT	0.0889943	0.201118	-2.05796		C vs UT	0.00018298	0.000746328	-14.6827		TC vs UT	5.84567e-05	0.000281502	-26.2525		9.0379	4.76137	12.1757		2.86131	2.11829	7.64212		0.479077	0.313702	0.976306		0.406638	0.299315	0.283476
SMS	T vs UT	0.000556279	0.0123653	4.24617		C vs UT	6.67977e-06	7.76731e-05	13.4884		TC vs UT	3.96435e-06	5.19991e-05	15.8226		2.85062	3.01999	3.71543		17.8052	15.7558	7.14299		34.3525	59.0254	35.9228		47.4587	58.615	45.6021
SMTN	T vs UT	0.423101	0.577582	1.17651		C vs UT	0.00433118	0.00918469	2.69381		TC vs UT	0.000305094	0.000971039	4.6459		0.630313	0.913993	0.400705		0.780734	0.712077	0.795506		1.29334	2.41932	1.52684		3.02655	3.98557	2.02421
SNAI3	T vs UT	0.107493	0.226834	-1.83459		C vs UT	3.61283e-05	0.000232739	-21.3704		TC vs UT	8.31732e-06	7.78092e-05	-41.7148		23.735	22.871	27.2388		7.41469	11.9407	20.8959		1.48493	0.582504	1.38804		0.54215	0.29689	0.931191
SNED1	T vs UT	0.0649899	0.164848	-1.92665		C vs UT	0.000438717	0.00142765	-6.99763		TC vs UT	0.00260912	0.00564295	-4.55587		7.65239	4.84313	5.00992		1.5139	2.61451	4.95756		0.897381	0.424504	1.17974		1.12095	1.13345	1.58799
SNHG3_	T vs UT	0.00141023	0.0186969	2.11234		C vs UT	0.00112077	0.003012	2.23967		TC vs UT	9.56467e-06	8.57066e-05	4.65366		15.3974	14.2164	17.4497		36.0663	34.924	28.4238		23.191	38.0693	44.1464		70.1088	69.3876	79.5207
SNN	T vs UT	0.571391	0.706646	-1.24807		C vs UT	0.0104572	0.0194359	-3.32083		TC vs UT	0.00142712	0.0034261	-6.55655		4.34778	4.26158	6.17533		2.64711	4.14981	5.04915		1.45662	0.540912	2.45458		0.759	0.399857	1.09609
SNRPA	T vs UT	0.000706822	0.0135538	1.76501		C vs UT	1.40293e-06	3.26379e-05	3.71664		TC vs UT	7.21779e-07	2.33583e-05	4.17898		15.0051	15.4384	13.7131		33.0469	23.8118	21.0783		51.6816	59.1817	53.2511		61.6586	59.2735	63.5976
SNRPB2	T vs UT	0.0121984	0.0572632	1.72256		C vs UT	8.66699e-06	8.99529e-05	5.27413		TC vs UT	1.18519e-05	9.76176e-05	4.84547		12.5443	12.6261	9.49136		25.2844	18.627	15.7955		59.7465	76.9576	46.1068		60.5686	58.9922	48.392
SNRPD1	T vs UT	0.00495109	0.0348839	2.36297		C vs UT	4.91229e-05	0.000285566	5.75256		TC vs UT	1.03223e-05	8.9756e-05	8.28252		4.53164	5.90777	6.50223		17.9113	12.757	9.36419		24.1883	47.1298	26.1397		49.1897	49.9222	41.2076
SNRPE	T vs UT	0.00105396	0.0163258	2.05425		C vs UT	4.96381e-05	0.000288018	3.15113		TC vs UT	8.35749e-06	7.81257e-05	4.26656		4.91836	7.04776	7.973		15.9105	12.2639	12.7855		17.3426	26.0475	19.4407		28.5827	29.6593	26.8295
SNRPEL1	T vs UT	0.00103943	0.0161988	1.73491		C vs UT	8.28809e-06	8.76714e-05	3.01465		TC vs UT	1.09318e-06	2.83066e-05	4.17313		5.42591	6.17509	6.89885		12.4909	9.22501	10.3797		16.245	22.6215	16.9042		26.7763	25.4264	24.9996
SNRPF	T vs UT	0.00200841	0.022719	2.04152		C vs UT	4.41214e-05	0.0002646	3.69156		TC vs UT	1.65102e-05	0.000122265	4.28087		5.70202	4.47165	4.43757		9.1075	9.73045	10.9912		12.3577	24.4163	17.1643		19.3332	22.853	20.3626
SNRPG	T vs UT	0.0541143	0.146631	1.93173		C vs UT	0.000554759	0.0017247	4.59749		TC vs UT	0.000407307	0.00122502	4.69388		0.899816	0.921428	1.06973		2.73735	1.70145	1.14578		4.06147	6.49309	2.73666		5.4691	3.75224	4.34854
SNRPG.1	T vs UT	0.000576156	0.0124252	1.98101		C vs UT	2.45359e-06	4.36315e-05	4.35823		TC vs UT	2.81347e-06	4.33392e-05	4.19365		8.2734	8.33253	6.53924		18.0047	13.9037	13.9425		30.9649	41.8701	28.0369		33.7224	34.1811	29.1592
SNTA1	T vs UT	0.519513	0.66242	-1.20448		C vs UT	0.122892	0.164612	-2.1134		TC vs UT	0.00512523	0.0100006	-5.47981		15.9655	20.8233	33.6433		11.3627	10.6402	36.4723		13.5373	5.2415	14.5477		3.92997	2.16243	6.76063
SNX10	T vs UT	0.0297174	0.0987617	1.83514		C vs UT	9.954e-05	0.000474421	5.21017		TC vs UT	0.000535733	0.00152624	3.80275		9.21322	9.36751	9.79952		19.0823	18.3928	14.6066		42.5331	38.5283	66.8046		24.2079	27.7286	55.9867
SNX30	T vs UT	0.392558	0.55034	-1.18447		C vs UT	0.00127076	0.00332804	-3.48025		TC vs UT	0.000292069	0.000939774	-4.61334		24.7585	21.9663	31.1547		12.9673	19.7377	33.0456		8.3343	6.31695	7.72631		4.24616	4.57915	8.05606
SNX33	T vs UT	0.0481947	0.135733	1.80061		C vs UT	0.000198979	0.000790911	-4.8953		TC vs UT	0.00238935	0.00524119	-2.79564		13.7965	10.8939	9.6974		26.6999	18.7538	16.4651		2.91671	2.34977	1.75816		5.75393	4.21047	2.3361
SNX9	T vs UT	0.00104032	0.0161988	4.66402		C vs UT	0.00655055	0.0130884	2.80096		TC vs UT	0.00352065	0.00725306	3.16869		22.2076	28.1023	20.4926		163.547	120.364	46.3139		74.6708	64.2879	59.3567		82.5271	67.4985	74.3258
SOCS1	T vs UT	0.389872	0.547882	-1.22324		C vs UT	6.95347e-07	2.36523e-05	23.6118		TC vs UT	8.86161e-06	8.15401e-05	10.5297		2.40089	2.40962	2.68106		2.07413	2.30417	1.74606		65.9887	52.893	58.0075		20.3221	15.6487	42.913
SOCS2	T vs UT	0.0150287	0.0644759	-2.06777		C vs UT	4.53022e-06	6.15113e-05	12.7526		TC vs UT	1.89342e-06	3.6421e-05	17.976		1.62025	2.01395	1.41763		0.780734	0.83074	0.83166		24.0926	14.5154	25.8159		25.0699	19.6731	46.0689
SOCS3	T vs UT	0.141824	0.27302	-1.55448		C vs UT	5.83986e-08	9.19887e-06	79.0396		TC vs UT	1.60736e-07	1.24442e-05	45.0711		5.79206	7.50709	3.05086		3.29611	3.67865	3.54327		372.341	333.824	586.132		256.134	215.908	264.87
SOD2	T vs UT	0.808276	0.876601	1.06488		C vs UT	1.9138e-06	3.73373e-05	11.1062		TC vs UT	1.05673e-05	9.042e-05	7.10469		60.0166	64.0615	69.3802		61.1981	58.6928	86.1193		741.78	572.954	833.855		366.139	333.848	674.474
SORBS3	T vs UT	0.0227063	0.0831395	-1.79976		C vs UT	0.00367551	0.00801115	-2.34501		TC vs UT	7.27642e-05	0.000329979	-4.95594		27.2523	29.7646	31.6169		14.7454	12.4836	22.0184		13.8428	8.31632	15.6376		4.69787	5.13033	8.05613
SORL1	T vs UT	0.0792689	0.187063	-1.71907		C vs UT	3.08769e-06	4.90037e-05	-27.8375		TC vs UT	1.44983e-06	3.1615e-05	-39.9478		517.577	468.041	542.598		211.16	236.509	441.311		21.5061	10.1698	23.2219		9.3053	9.96377	18.9862
SOX12	T vs UT	0.316297	0.474331	-1.52477		C vs UT	0.000155044	0.000653794	-11.1604		TC vs UT	0.0209437	0.0338715	-3.12059		4.83173	6.82166	7.11855		3.07927	4.35107	4.881		0.191691	1.12011	0.370218		1.8521	2.54401	1.61939
SPAG1	T vs UT	0.0850975	0.195537	1.8013		C vs UT	8.53966e-05	0.000423081	6.84729		TC vs UT	0.000110284	0.000447158	6.37224		1.1705	1.9258	1.69497		2.64558	4.43018	1.55476		8.478	11.5138	12.8155		8.98909	9.07338	12.4686
SPATA7	T vs UT	0.375144	0.534063	1.17427		C vs UT	0.00495221	0.0102709	-2.24998		TC vs UT	0.000111698	0.000452295	-4.29519		2.3709	1.72997	1.20192		1.86495	2.37336	1.98861		0.814361	0.940907	0.601542		0.451808	0.29689	0.485887
SPC24	T vs UT	0.362948	0.521822	1.2043		C vs UT	3.71206e-06	5.47484e-05	6.79905		TC vs UT	0.00131618	0.00320216	2.28908		5.95277	5.64527	6.6374		9.68165	6.24248	6.03685		50.3683	30.5816	43.0337		15.6701	14.8494	11.223
SPHK1	T vs UT	0.000854326	0.0146689	4.64733		C vs UT	1.92297e-05	0.000151989	16.3668		TC vs UT	3.59475e-06	4.92481e-05	34.0506		0.180161	0.783437	0.308258		2.342	1.97782	1.59091		5.65202	8.82577	6.33838		13.8675	16.3235	13.1163
SPINT1	T vs UT	0.00965231	0.0501953	2.6054		C vs UT	0.0185325	0.0318341	2.3417		TC vs UT	0.00111124	0.00277753	4.00777		0.480262	0.652881	1.23273		2.81906	1.89871	1.44629		1.19754	1.61291	2.72972		3.34274	3.26479	2.87434
SPNS3	T vs UT	0.840096	0.899243	1.05789		C vs UT	0.00380151	0.00824931	5.58157		TC vs UT	0.000502381	0.00144593	10.1527		1.11048	1.99108	1.94149		1.95169	1.50316	1.88015		11.0575	3.67373	13.4169		20.2818	7.84384	23.075
SPOCK2	T vs UT	0.711804	0.809495	1.14913		C vs UT	0.00116727	0.00311182	-5.89064		TC vs UT	0.000127524	0.000498532	-11.3415		1438.38	1431.47	2405.85		1723.5	1609.23	2729.73		325.373	159.353	410.88		106.558	82.7197	275.888
SPON1	T vs UT	0.1869	0.331579	-1.87852		C vs UT	0.000123731	0.000555427	-39.6399		TC vs UT	0.000101123	0.000420947	-51.7892		30.7765	28.5459	46.9437		8.00768	12.2619	36.2995		1.14964	0.224102	1.30704		0.451808	0.466484	1.1336
SPPL2A	T vs UT	0.00204334	0.0228417	2.37909		C vs UT	6.09221e-05	0.000333958	4.0685		TC vs UT	0.000160217	0.000590047	3.39343		6.73409	6.37701	5.17482		19.6961	14.7081	9.0996		28.5889	23.1324	22.675		20.9633	18.0662	23.0224
SPRED2	T vs UT	0.00836525	0.0460674	5.51066		C vs UT	0.000181865	0.000742518	19.811		TC vs UT	0.000361132	0.00111347	14.191		0.900404	1.82789	0.462337		9.84477	5.89369	1.84399		29.4092	18.9954	14.8048		16.7133	15.7724	12.7925
SPRY2	T vs UT	0.000503798	0.0118546	34.5671		C vs UT	0.556562	0.611942	1.43987		TC vs UT	0.0169714	0.0281828	5.66141		0.510272	0.750798	0.431521		34.4348	20.8191	3.25403		0.670668	1.16491	0.601542		4.20099	3.51918	1.86228
SPRY4	T vs UT	4.55696e-05	0.00476131	43.5195		C vs UT	4.08772e-06	5.81333e-05	184.703		TC vs UT	6.82867e-06	6.96999e-05	133.658		0.0901304	0.228573	0.0309158		6.8957	5.93324	2.38632		22.512	23.789	18.2747		17.7974	19.4186	9.51341
SPSB2	T vs UT	0.0276717	0.0944902	1.57541		C vs UT	5.14309e-06	6.6472e-05	5.58453		TC vs UT	0.000179113	0.000639024	2.8813		30.697	26.2937	29.6482		60.709	35.9009	39.8824		195.343	140.712	147.783		88.2711	65.8116	95.5504
SPTY2D1	T vs UT	0.000478091	0.0114463	1.49634		C vs UT	4.85633e-08	8.901e-06	4.12047		TC vs UT	3.85318e-07	1.74668e-05	2.95543		52.8716	73.4713	66.8616		95.6574	93.7878	99.6544		276.33	264.204	255.559		190.437	195.087	185.478
SRD5A3	T vs UT	0.00515428	0.0356035	2.10662		C vs UT	3.69967e-05	0.000236613	4.68739		TC vs UT	1.10932e-05	9.35562e-05	6.13566		3.81139	4.37124	3.91371		10.105	9.80952	5.56794		17.0996	15.6354	23.9653		20.4173	23.44	30.3617
SREBF1	T vs UT	0.0139168	0.0613495	2.10182		C vs UT	2.31245e-05	0.000170929	8.06283		TC vs UT	4.18601e-05	0.000223242	6.83858		4.59166	9.76657	4.19106		13.1409	17.4075	8.43885		50.8196	47.1809	51.5591		39.7129	48.801	38.3369
SRFBP1	T vs UT	0.000744859	0.0139153	2.40627		C vs UT	3.02967e-05	0.000207201	4.02834		TC vs UT	3.73328e-06	5.01633e-05	6.19383		3.30122	4.83068	4.16023		12.3601	9.77002	7.44799		14.1778	21.4595	13.8795		24.7086	26.2872	25.1396
SRM	T vs UT	0.00269026	0.0258909	2.28062		C vs UT	5.08203e-05	0.000292674	4.64455		TC vs UT	6.50115e-06	6.74173e-05	7.14865		11.0738	10.8363	10.2001		30.5315	21.043	21.6568		33.9116	72.8011	42.425		76.4293	86.2387	66.8768
SRP54	T vs UT	0.0776156	0.184358	1.39303		C vs UT	1.1963e-05	0.000110296	4.66804		TC vs UT	5.39033e-05	0.000266767	3.48386		13.8948	15.1773	11.2479		22.5084	18.907	14.7512		64.7537	75.6233	47.838		45.4873	55.7543	39.2273
SRPRB	T vs UT	0.00362107	0.029694	1.82149		C vs UT	1.72854e-06	3.56662e-05	6.22952		TC vs UT	6.47014e-07	2.24092e-05	7.73533		25.0681	24.6795	27.1269		54.6076	39.6365	45.7818		128.006	218.874	132.011		200.091	215.113	179.446
SRSF1	T vs UT	0.00686493	0.0412901	1.72794		C vs UT	1.98823e-05	0.000156145	3.76988		TC vs UT	6.0959e-06	6.52049e-05	4.68313		108.968	118.969	87.1206		216.815	192.836	134.749		341.983	489.521	356.224		483.716	534.418	457.32
SSX2IP	T vs UT	0.241324	0.393848	-1.3206		C vs UT	0.00040528	0.00134533	-3.77489		TC vs UT	2.83181e-05	0.000171832	-6.60166		6.42227	7.63763	5.8551		4.29359	4.35107	6.43565		1.58072	1.61291	2.08202		1.12937	0.551281	1.33601
ST3GAL5	T vs UT	0.386388	0.544227	1.1938		C vs UT	0.00593257	0.0120034	-1.90093		TC vs UT	3.13745e-05	0.000184301	-4.38706		25.9888	27.2537	22.3724		32.4398	35.1243	22.7053		16.6206	13.3954	9.76197		4.56235	5.42712	7.24642
ST8SIA4	T vs UT	0.00973997	0.050502	1.84974		C vs UT	3.44693e-05	0.00022486	4.29339		TC vs UT	0.00101974	0.00258606	2.41954		29.7701	29.5384	25.7929		68.5224	51.1834	37.7096		154.854	112.763	97.7576		71.7767	55.7966	78.3335
STARD4	T vs UT	0.0306046	0.100897	2.69499		C vs UT	0.00120056	0.00318478	5.36626		TC vs UT	0.00686393	0.0128379	3.39567		15.5753	18.8002	9.61463		50.1773	52.2508	16.1251		88.4672	94.5297	53.0659		48.6038	61.1808	39.5916
STARD5	T vs UT	0.0530115	0.144589	-1.46021		C vs UT	1.05533e-05	0.000100948	-4.96775		TC vs UT	9.22819e-06	8.37877e-05	-5.14019		6.93749	5.17417	5.44653		3.72493	4.71116	3.58831		0.899898	1.13039	1.50414		1.37533	0.870748	1.16979
STARD9	T vs UT	0.00727131	0.0424017	-2.15951		C vs UT	4.07895e-05	0.000251216	-5.39041		TC vs UT	7.41539e-05	0.00033453	-5.00595		13.888	11.5811	12.0998		4.72625	6.52427	6.14642		2.1555	1.34411	3.46996		2.31213	2.9256	2.2671
STAT4	T vs UT	0.0727929	0.177414	1.41399		C vs UT	2.08666e-05	0.000160803	4.1435		TC vs UT	0.000124973	0.000491991	3.1098		26.1525	26.9925	21.8877		36.7181	42.6343	26.7428		102.389	99.1297	109.379		63.8949	64.0078	105.434
STAT5A	T vs UT	0.00534031	0.0362788	2.11533		C vs UT	0.164515	0.212205	1.35742		TC vs UT	9.76957e-05	0.000410842	4.10434		57.3293	53.4485	68.5813		145.101	142.143	92.1593		62.805	86.9062	93.7537		174.881	234.323	326.947
STIP1	T vs UT	0.00340734	0.0287444	1.67648		C vs UT	2.70568e-07	1.45207e-05	7.04822		TC vs UT	2.28996e-07	1.37733e-05	7.31833		29.53	36.1314	33.7435		67.0912	52.4491	47.1098		234.17	273.905	192.553		262.489	258.081	206.908
STK38	T vs UT	0.00140774	0.018694	-1.98722		C vs UT	3.50892e-05	0.000227471	-3.41639		TC vs UT	4.93871e-06	5.8665e-05	-4.99878		191.343	168.644	151.953		64.4017	77.4475	115.768		58.0996	42.2916	49.4572		34.1491	31.587	36.6771
STMN3	T vs UT	0.151357	0.286012	-1.61937		C vs UT	0.000104836	0.000492279	-12.1039		TC vs UT	0.000169305	0.000614926	-10.0639		36.2193	19.8673	39.1957		16.1887	10.0823	32.5681		3.10162	1.79211	2.97832		3.85729	1.90012	3.71028
STON1-GTF2A1L	T vs UT	0.459933	0.609606	-1.42535		C vs UT	0.00234841	0.0055124	-8.53922		TC vs UT	0.000264053	0.000866821	-23.8571		14.6751	13.7085	15.0998		7.15591	7.51541	15.8359		1.86811	0.448103	2.77599		1.0842	0.212093	0.526369
STX11	T vs UT	0.000110791	0.00668027	5.28483		C vs UT	3.28914e-06	5.05675e-05	13.301		TC vs UT	3.89578e-06	5.14796e-05	12.5665		9.87343	14.0675	8.25873		79.6681	59.8062	30.6955		148.435	138.747	141.108		132.08	127.874	144.684
SUB1	T vs UT	0.0125594	0.0581081	1.51015		C vs UT	1.48063e-06	3.35019e-05	4.74321		TC vs UT	7.67869e-07	2.37885e-05	5.39998		23.378	23.7613	22.5265		43.8024	34.2541	27.1493		106.812	130.499	93.1277		124.108	133.722	118.364
SUB1P1	T vs UT	0.090647	0.203399	1.4776		C vs UT	0.000332147	0.00116412	3.31332		TC vs UT	0.000106913	0.000437807	4.0869		1.4706	1.27302	2.03394		3.12264	2.01737	1.91931		5.84362	6.14194	3.84402		8.06193	5.3036	6.1599
SURF4	T vs UT	0.00278508	0.0262338	1.51097		C vs UT	8.90605e-08	9.79792e-06	5.88113		TC vs UT	1.37449e-07	1.24442e-05	5.35328		50.6736	60.8344	52.6836		85.9306	82.3077	79.8496		304.931	375.509	285.192		313.227	324.308	241.429
SUSD1	T vs UT	0.000898728	0.0150357	-2.83546		C vs UT	7.65061e-06	8.39884e-05	8.3561		TC vs UT	0.00366471	0.00750845	2.34027		1.05045	0.848715	0.986206		0.260311	0.395643	0.361648		11.256	7.30256	5.55187		2.71035	1.65364	2.38855
SUSD3	T vs UT	0.0794508	0.187341	-2.68032		C vs UT	0.00212257	0.00507293	-15.047		TC vs UT	0.000841536	0.002203	-25.2466		14.286	16.0845	28.3287		1.99058	4.02232	15.8872		0.503628	0.806506	2.59093		0.316296	0.551281	1.45746
SUV39H2	T vs UT	0.00120666	0.017325	2.6769		C vs UT	0.000148256	0.000633373	3.82635		TC vs UT	3.37368e-05	0.000194018	5.15372		2.23863	3.32539	1.88289		7.58366	7.85618	4.4948		7.8315	12.1175	8.54544		11.8864	13.9097	12.5832
SUV420H2	T vs UT	0.447075	0.598709	-1.34557		C vs UT	0.00140608	0.00361112	-5.13		TC vs UT	0.00187753	0.00429021	-5.30049		5.03447	4.08412	5.51613		2.94916	4.31152	3.61558		1.27431	1.25451	0.323954		0.54215	1.06006	1.1588
SYNE1	T vs UT	0.150275	0.284535	-1.44981		C vs UT	3.70058e-05	0.000236613	-6.07583		TC vs UT	9.53409e-06	8.56609e-05	-9.82828		119.077	121.32	95.9583		71.412	86.1097	74.4768		30.7504	12.8578	11.7513		13.0093	10.7693	10.4445
SYNE2	T vs UT	0.0285028	0.0962585	-2.37292		C vs UT	0.00176307	0.00435901	-4.03708		TC vs UT	0.00044006	0.00130416	-6.32254		211.564	206.37	97.6861		59.9789	97.3349	59.9796		67.0089	22.2659	38.4461		28.7739	23.9553	28.8234
SYNM	T vs UT	0.0288416	0.0969247	-2.37859		C vs UT	9.96814e-06	9.75454e-05	-20.0333		TC vs UT	9.94498e-06	8.78362e-05	-20.3886		47.2447	43.3439	24.0542		15.6892	16.3836	16.125		2.77817	1.92651	1.01793		2.84584	1.52645	1.2506
SYP	T vs UT	0.0212818	0.0798552	2.93498		C vs UT	0.000202456	0.00080086	9.66754		TC vs UT	3.56989e-05	0.000201081	18.1863		0.240181	0.130656	0.339074		1.21442	0.435197	0.433958		2.1076	3.13612	1.61937		3.34274	5.68151	3.88639
SYTL3	T vs UT	0.166324	0.305538	-1.34697		C vs UT	9.67501e-06	9.56944e-05	6.69958		TC vs UT	5.66053e-06	6.25665e-05	7.90838		17.9128	13.6732	12.6254		10.8024	12.697	9.32344		88.9125	122.864	84.4208		127.601	146.955	75.0848
TACC3	T vs UT	0.014001	0.0615554	-1.73775		C vs UT	2.38144e-05	0.000174055	-4.99855		TC vs UT	4.15275e-05	0.000222334	-4.36079		23.9182	17.4294	23.9132		11.5795	9.01848	16.9567		4.2151	4.12173	4.71911		5.28509	3.68878	5.99147
TAF13	T vs UT	0.0992769	0.216117	1.54573		C vs UT	4.758e-05	0.000279208	6.30005		TC vs UT	5.79418e-05	0.000280276	5.85197		6.48229	8.38757	4.98016		13.0133	10.4029	7.26653		39.4019	57.0393	28.615		37.2167	47.7474	31.1977
TAF1B	T vs UT	0.00268813	0.0258909	1.87267		C vs UT	7.30554e-06	8.21386e-05	4.5065		TC vs UT	5.98863e-05	0.000287202	3.14884		2.22085	2.44803	3.20494		5.55128	4.74662	4.44714		11.2561	13.2162	11.0111		5.91748	9.20059	9.67535
TAF4B	T vs UT	0.0154465	0.0655721	2.03776		C vs UT	0.00430583	0.00914571	2.67024		TC vs UT	8.71405e-05	0.000377434	5.43628		3.51129	5.61401	4.89981		10.0182	10.6798	7.88185		6.56208	16.0834	14.8048		24.573	27.22	24.4514
TAGAP	T vs UT	2.31958e-05	0.00342769	5.9814		C vs UT	0.000365139	0.00124991	-3.22085		TC vs UT	0.057385	0.0823411	-1.53284		81.8427	86.2219	77.6475		591.577	595.382	282.744		26.3134	26.6842	23.2904		41.1999	59.7248	59.3742
TAGLN	T vs UT	0.0966755	0.21195	-2.28112		C vs UT	0.00112906	0.0030301	-7.72702		TC vs UT	0.00139776	0.00336741	-6.17963		10.7384	8.64813	3.96135		3.45582	3.95519	2.82428		0.850714	1.23261	0.938265		1.60464	0.430221	1.74334
TANC2	T vs UT	0.116401	0.239763	-1.68234		C vs UT	0.000578259	0.00178204	-5.14755		TC vs UT	0.000232188	0.000782847	-7.41039		42.6805	48.0991	50.7227		18.6486	25.9082	39.5534		8.33429	4.21133	14.9436		5.14957	5.59671	8.34885
TANK	T vs UT	0.000366488	0.010438	2.22974		C vs UT	5.73139e-07	2.13499e-05	6.79267		TC vs UT	1.99989e-06	3.72077e-05	5.04619		22.8078	25.9807	20.2153		62.7112	51.7768	39.3727		169.271	174.811	124.638		109.992	121.302	116.912
TAP1	T vs UT	0.00474071	0.0340491	1.54372		C vs UT	1.32711e-06	3.15892e-05	4.18905		TC vs UT	3.20114e-07	1.62112e-05	5.5667		123.895	116.305	110.522		199.552	158.366	183.498		450.365	595.609	423.214		684.282	726.8	541.277
TARBP1	T vs UT	0.0832922	0.193298	-1.54659		C vs UT	8.29494e-05	0.000415252	-4.55525		TC vs UT	0.0303905	0.0469803	-1.77886		16.1155	10.8363	9.09076		6.46202	8.34606	8.49648		1.62862	3.09132	3.19237		6.41436	6.31749	7.5298
TARS	T vs UT	7.84489e-05	0.00608349	3.02636		C vs UT	1.63958e-07	1.20333e-05	11.392		TC vs UT	1.2667e-07	1.19875e-05	12.3104		14.8851	15.5689	16.3017		65.9639	40.8993	34.6364		174.205	198.913	159.523		189.808	192.913	192.859
TBC1D10C	T vs UT	0.0395996	0.118846	-1.59279		C vs UT	2.14715e-05	0.000163687	-5.29491		TC vs UT	1.35895e-06	3.0799e-05	-10.7538		97.8243	75.4782	92.4439		57.0829	47.4653	62.2947		19.2071	13.2162	17.7658		7.49846	5.55431	11.659
TBC1D5	T vs UT	0.155683	0.291507	-1.34442		C vs UT	0.000249635	0.000933519	-3.24244		TC vs UT	6.75717e-05	0.000313674	-4.22015		65.0305	62.893	67.426		42.588	44.6556	58.0604		22.2725	12.9922	24.9831		14.6354	11.5749	20.0793
TBCD	T vs UT	0.0102001	0.0515565	-1.92632		C vs UT	9.31517e-05	0.000452011	-4.39754		TC vs UT	9.81176e-05	0.000411773	-4.35903		38.412	26.7834	48.9283		14.2058	16.1732	28.8653		8.03337	8.36693	9.5514		8.6675	8.31631	9.19722
TBX21	T vs UT	0.166508	0.305824	1.37945		C vs UT	1.02696e-05	9.93302e-05	7.31682		TC vs UT	4.26727e-06	5.35855e-05	9.05222		30.8805	40.701	27.3645		47.8356	56.8396	31.8163		171.522	326.908	225.541		296.727	329.098	269.856
TBXAS1	T vs UT	0.0581673	0.153556	1.76614		C vs UT	0.000108963	0.000507753	6.2846		TC vs UT	0.000283415	0.000917181	4.70454		3.03112	2.31747	1.54089		5.03085	2.68979	4.44714		20.2129	14.2018	8.88294		11.3832	11.1509	9.87776
TC2N	T vs UT	0.0362277	0.112686	-1.75078		C vs UT	0.00101279	0.00277936	-3.47913		TC vs UT	0.000128312	0.000501297	-5.23654		278.915	276.509	291.528		99.2708	145.678	238.807		80.3728	72.7565	90.3086		33.0199	55.2031	73.5157
TCEB1	T vs UT	0.00552987	0.0368643	1.40316		C vs UT	4.96214e-08	8.901e-06	5.84318		TC vs UT	6.1704e-08	9.59336e-06	5.51371		6.02044	6.37319	6.7801		9.65792	8.69894	8.54693		36.6296	44.6984	30.7077		35.4596	37.6917	32.567
TCEB1P2	T vs UT	0.169281	0.309036	1.47533		C vs UT	6.65625e-05	0.000356843	5.54973		TC vs UT	0.000122756	0.000486533	4.75079		1.27222	1.94995	1.54037		2.8758	1.3085	2.84204		8.44229	10.9439	7.04459		7.40756	8.39578	6.82248
TCF7	T vs UT	0.852145	0.907179	-1.03747		C vs UT	9.39163e-08	9.91583e-06	-37.933		TC vs UT	4.75146e-08	9.19697e-06	-49.3692		312.286	325.374	307.045		280.995	332.492	297.101		7.42423	8.73617	8.74414		3.47825	6.95346	8.70378
TCP11L2	T vs UT	0.417781	0.572802	-1.11289		C vs UT	2.38532e-06	4.30265e-05	-4.83578		TC vs UT	9.9838e-07	2.75392e-05	-5.80022		9.9011	9.955	13.3125		7.84981	9.77001	12.1843		2.44288	2.19532	2.22081		1.62625	1.86564	2.22662
TCP1P1	T vs UT	0.103363	0.221723	1.38021		C vs UT	2.23076e-05	0.00016693	4.94611		TC vs UT	7.16343e-06	7.15405e-05	6.21258		0.630313	0.736272	0.999944		1.0058	0.952793	1.30772		3.31297	5.43191	2.96023		5.35571	4.57263	4.77391
TCTN1	T vs UT	0.912491	0.947294	1.03803		C vs UT	6.67792e-05	0.000357107	-5.42788		TC vs UT	0.00692997	0.0129366	-2.23211		1.75259	1.94514	2.34358		2.65447	1.9342	1.68238		0.239599	0.503196	0.370218		1.02189	1.07733	0.607333
TEF	T vs UT	0.108711	0.228504	-1.71553		C vs UT	0.00145867	0.00372429	-8.74771		TC vs UT	0.000415764	0.00124638	-13.205		21.0673	20.1711	30.0456		5.11759	7.04076	29.3939		1.86811	3.18092	3.09984		1.0842	1.39925	2.91482
TFB2M	T vs UT	0.0131582	0.059528	1.85488		C vs UT	0.00245178	0.0057114	2.46175		TC vs UT	5.45899e-05	0.000269156	4.65275		4.32156	5.80985	5.14634		9.97487	9.21625	9.14726		10.6813	18.3234	8.60535		24.573	28.5767	17.9337
TFDP2	T vs UT	0.0547508	0.147719	-1.58449		C vs UT	5.26879e-05	0.000300482	-4.57908		TC vs UT	4.38058e-05	0.000230823	-4.7555		32.3209	32.0464	20.431		17.6078	19.0257	16.8844		8.1906	5.33134	4.99669		6.36919	7.29265	4.16977
TFRC	T vs UT	0.00200578	0.0227101	3.2371		C vs UT	1.04207e-06	2.77043e-05	24.9055		TC vs UT	4.56312e-07	1.88171e-05	35.5139		15.5753	16.3195	12.6962		69.13	50.63	24.5855		290.634	421.562	398.368		457.395	540.835	585.374
THAP8	T vs UT	0.0852024	0.195567	-1.63118		C vs UT	0.00036914	0.0012601	-4.01151		TC vs UT	8.40243e-06	7.83889e-05	-12.6845		3.45127	3.06817	3.72881		1.69147	2.09648	2.49478		0.718565	0.448103	1.38804		0.310448	0.254491	0.242993
THBS1	T vs UT	0.713799	0.810305	1.092		C vs UT	1.15991e-06	2.92595e-05	-14.4958		TC vs UT	6.88642e-07	2.27846e-05	-16.7691		23.5881	20.8564	23.5742		27.3223	27.2135	19.7406		1.72442	1.20971	1.75816		1.26488	0.848071	1.94325
THBS3	T vs UT	0.105061	0.223731	-1.74004		C vs UT	0.000228892	0.00087484	-6.36875		TC vs UT	0.000680265	0.00184791	-4.944		4.68737	3.64796	1.75734		2.09417	2.49801	1.20807		0.479077	0.414582	0.691058		0.632498	0.637685	0.771213
THOC4	T vs UT	0.000540892	0.0122867	2.42343		C vs UT	2.11534e-05	0.000162202	4.16188		TC vs UT	9.94952e-06	8.78362e-05	4.75855		3.57131	5.47305	5.36205		13.9597	10.9171	10.0361		17.0369	26.0377	16.883		21.5066	25.064	21.9829
THOC6	T vs UT	0.00448901	0.0331434	1.64577		C vs UT	1.12264e-06	2.8837e-05	5.1933		TC vs UT	8.93206e-07	2.57216e-05	5.47252		1.35619	1.46487	1.87041		2.96191	2.02642	2.73276		7.99855	7.36531	9.00039		8.83799	7.3332	9.50303
THRA	T vs UT	0.00328845	0.0283139	-1.86627		C vs UT	2.71765e-06	4.57535e-05	-6.39434		TC vs UT	6.0596e-07	2.15316e-05	-9.56503		51.7963	55.2349	56.4351		20.5265	27.0203	40.043		7.84855	7.77745	9.93824		6.51239	5.65311	4.92451
TICAM1	T vs UT	0.00112443	0.0167644	1.58884		C vs UT	6.84928e-08	9.50441e-06	5.52018		TC vs UT	7.25036e-08	1.04484e-05	5.45147		13.8948	13.6759	12.9735		25.761	21.1221	17.5352		80.8993	73.6071	69.3047		80.0428	71.2721	69.7105
TIFA	T vs UT	0.00283533	0.0264527	2.45527		C vs UT	1.42528e-06	3.29e-05	15.0846		TC vs UT	3.58762e-06	4.92481e-05	11.105		20.347	39.3956	19.0751		71.4277	77.3678	44.7234		368.281	421.345	399.304		244.319	279.611	351.336
TIMM10	T vs UT	0.00154346	0.0195253	2.47483		C vs UT	5.6346e-06	7.00349e-05	7.24787		TC vs UT	2.70869e-06	4.28063e-05	8.6468		3.90141	3.55775	3.3282		11.1025	9.80958	5.78487		20.8356	34.5413	22.8086		34.1494	30.0607	29.0662
TIMM17A	T vs UT	0.0171249	0.0699869	1.66634		C vs UT	9.29828e-06	9.38967e-05	5.45788		TC vs UT	3.30098e-06	4.72718e-05	6.81355		9.66335	10.9994	7.54998		18.5619	15.9405	12.5097		44.0179	69.6209	40.3433		64.6399	70.5098	57.0796
TIMM44	T vs UT	0.0354837	0.111185	1.36252		C vs UT	2.38598e-05	0.000174181	2.83882		TC vs UT	1.69077e-06	3.41695e-05	4.34963		9.12318	8.74736	7.42671		13.7913	11.3126	9.36419		19.9734	28.9859	22.8549		36.9498	37.014	36.0698
TIMM8A	T vs UT	0.00111701	0.016735	2.9098		C vs UT	0.000320405	0.00113133	3.75093		TC vs UT	1.17448e-05	9.70602e-05	7.65799		1.80071	2.54594	1.72578		7.61616	5.57015	4.48329		5.24774	11.0987	6.4309		15.2666	17.0267	14.2093
TIMM8AP1	T vs UT	0.406463	0.562795	1.27598		C vs UT	0.00359998	0.00786738	3.36789		TC vs UT	0.00126043	0.00308477	4.14457		0.720333	0.668504	0.283874		1.03929	0.613003	0.482055		2.41844	2.01284	1.20223		2.1474	2.65381	2.13145
TIMM9	T vs UT	0.0178647	0.0718559	1.50187		C vs UT	3.05245e-05	0.000208098	3.28346		TC vs UT	3.987e-06	5.20208e-05	4.61773		4.65472	4.23645	5.36675		7.32161	7.22828	6.86364		12.8797	21.2648	12.6708		19.1822	22.9944	23.6628
TJP3	T vs UT	0.53369	0.674359	-1.21446		C vs UT	0.000600557	0.00183685	-5.51128		TC vs UT	2.73188e-05	0.000167666	-14.4888		5.13974	4.8929	3.49456		3.90715	2.57429	4.65698		1.2261	0.731212	0.497148		0.27383	0.169694	0.490107
TK2	T vs UT	0.0221016	0.0816885	-2.31824		C vs UT	0.00179294	0.00441697	-4.31929		TC vs UT	0.000155972	0.000578214	-8.67097		12.2142	10.6731	10.6932		3.51295	2.94589	8.02646		2.82606	1.47851	3.46996		1.03903	0.89047	1.94325
TLE1	T vs UT	0.160882	0.298298	1.37218		C vs UT	2.87521e-06	4.71909e-05	-8.77184		TC vs UT	2.39891e-06	4.06389e-05	-9.27704		11.7729	15.1326	11.0049		18.6259	21.8604	11.5335		1.62862	1.12011	1.5731		1.44559	1.10246	1.53842
TLE2	T vs UT	0.301351	0.459063	-1.26908		C vs UT	0.000936501	0.00260538	-4.2268		TC vs UT	0.00386287	0.00784666	-3.01949		4.95177	3.65567	5.51613		1.90832	3.79731	5.42332		1.19754	0.940907	1.20298		0.993859	1.78084	1.90277
TMC6	T vs UT	0.0625902	0.160846	-1.43573		C vs UT	9.59756e-06	9.53088e-05	-4.88589		TC vs UT	5.03818e-07	1.97209e-05	-10.4		167.24	136.298	108.998		94.0385	105.75	87.5473		36.2179	24.3287	23.8877		12.0252	11.0304	16.6114
TMC8	T vs UT	0.0365434	0.11341	-1.93236		C vs UT	7.91481e-05	0.0004021	-6.18867		TC vs UT	1.71873e-05	0.000125174	-9.72494		182.815	137.631	83.6595		78.6849	73.262	57.1784		29.465	21.3979	14.4347		16.1926	10.5117	14.8493
TMED9	T vs UT	0.00205117	0.0228861	1.61052		C vs UT	8.26216e-07	2.54046e-05	4.24623		TC vs UT	1.58097e-06	3.30396e-05	3.73726		43.9949	48.2409	44.2828		83.6586	69.5365	66.6703		179.906	238.876	160.906		173.546	182.949	153.711
TMEM107	T vs UT	0.284253	0.440916	-1.5177		C vs UT	0.00271732	0.00621023	-5.07844		TC vs UT	0.000149904	0.000561993	-12.7343		8.82308	8.38834	9.21402		4.5538	4.46974	8.38802		1.53283	0.940907	2.72972		0.768004	0.254491	1.05264
TMEM121	T vs UT	0.0347777	0.109806	2.0783		C vs UT	0.020623	0.034857	2.55578		TC vs UT	0.000398692	0.00120428	5.49154		1.02044	1.86052	1.23273		3.51295	2.65024	2.38632		2.0597	6.04815	2.40587		6.36919	9.58218	6.63919
TMEM143	T vs UT	0.0769599	0.183401	-1.63856		C vs UT	0.000511052	0.00161655	-3.63951		TC vs UT	0.000134788	0.000520657	-4.67874		4.29155	2.54594	2.71189		2.08179	1.93826	1.80784		0.718565	1.16491	0.740337		0.496979	1.01767	0.526369
TMEM170B	T vs UT	0.112191	0.233766	-1.40699		C vs UT	0.000102641	0.00048489	-3.6165		TC vs UT	5.8194e-05	0.000280945	-4.15621		9.42328	12.2071	7.64242		6.24517	7.8714	6.68874		3.06555	3.27052	1.75816		2.1683	2.16243	2.71241
TMEM187	T vs UT	0.0746584	0.179898	-1.52881		C vs UT	0.00147581	0.00375811	-2.94188		TC vs UT	0.00012429	0.000490711	-4.83997		7.29257	6.42999	9.3681		3.46958	4.11375	7.5203		2.0118	2.59852	3.23863		1.76176	1.18726	1.8218
TMEM204	T vs UT	0.0343767	0.109019	-1.69872		C vs UT	3.23785e-05	0.000216531	-6.78048		TC vs UT	2.37609e-05	0.000153993	-7.40964		61.6417	45.6294	55.4984		31.2689	18.6696	45.8804		9.81913	6.18255	8.00392		8.26637	5.76631	7.93461
TMEM208	T vs UT	0.00792082	0.044474	1.6638		C vs UT	3.0432e-06	4.87942e-05	5.38861		TC vs UT	3.17507e-06	4.62452e-05	5.30112		5.34191	6.23416	4.31431		10.1483	8.2274	8.06262		27.9724	35.1236	22.531		31.3035	30.0607	22.8726
TMEM217	T vs UT	2.46886e-05	0.00349897	11.2941		C vs UT	1.71365e-05	0.000140487	12.6783		TC vs UT	1.09299e-06	2.83066e-05	36.7461		0.150151	0.241158	0.131434		2.34061	2.44135	1.12196		2.34292	2.94017	1.34443		6.58511	6.81816	5.80548
TMEM22	T vs UT	0.112553	0.234186	3.02756		C vs UT	0.00936868	0.0176982	8.16012		TC vs UT	0.0471674	0.0692349	4.1565		1.6926	0.686169	0.497801		4.72774	2.92712	1.05413		12.3626	8.51964	2.59093		4.56501	5.8935	1.49794
TMEM229B	T vs UT	0.793706	0.867396	-1.07523		C vs UT	0.00400806	0.00861566	-3.54482		TC vs UT	0.000107478	0.000439174	-8.4682		42.3444	44.6829	49.367		41.2436	33.1466	52.4609		13.2199	8.60176	16.6554		2.57484	3.81597	9.71583
TMEM63A	T vs UT	0.00435188	0.0325204	-2.35123		C vs UT	1.42753e-06	3.29e-05	-16.4152		TC vs UT	7.28512e-07	2.35145e-05	-22.3582		137.162	100.768	102.345		34.1144	44.8021	65.8053		8.53787	4.13499	8.05629		5.0921	5.01275	5.11434
TMEM64	T vs UT	0.00428532	0.0323095	2.06679		C vs UT	2.10874e-05	0.000162025	4.75198		TC vs UT	5.87747e-05	0.000282641	3.83938		27.1294	30.2565	24.0672		73.0332	58.58	36.7332		151.021	103.354	132.688		113.111	92.3011	107.317
TMEM65	T vs UT	0.350745	0.510196	-1.14942		C vs UT	1.82508e-06	3.62372e-05	5.7345		TC vs UT	9.62618e-05	0.000406501	2.80425		6.42227	6.75638	6.74876		5.98496	5.45859	5.89333		34.2469	48.4741	31.5527		14.3644	23.7857	17.7313
TMEM71	T vs UT	0.0446258	0.128812	-1.39066		C vs UT	1.45629e-06	3.31292e-05	-6.54418		TC vs UT	9.46784e-08	1.12248e-05	-14.5515		30.6705	33.0308	33.8358		17.2174	22.5856	30.334		5.93942	4.56973	4.39526		2.52967	1.86564	2.30759
TMEM8B	T vs UT	0.0467759	0.132799	-1.37523		C vs UT	2.85334e-07	1.45207e-05	-8.28332		TC vs UT	4.82267e-08	9.19697e-06	-13.9274		5.52197	4.96123	5.97836		3.64306	3.91598	4.41099		0.574872	0.672105	0.740337		0.316296	0.339291	0.526369
TMIGD2	T vs UT	0.348566	0.508076	-1.39129		C vs UT	0.00081791	0.00234585	-8.28865		TC vs UT	0.000209204	0.000723357	-12.4837		40.4237	28.7224	67.1472		22.6819	18.1555	57.1247		6.75367	3.62893	6.06078		2.89104	2.03523	5.99147
TMSB10	T vs UT	4.95574e-05	0.00488834	1.82019		C vs UT	2.64546e-08	7.09097e-06	4.90575		TC vs UT	6.76726e-07	2.27846e-05	2.86298		60.3242	59.6442	57.6141		127.105	96.8877	99.2423		307.72	284.554	278.901		155.148	167.608	185.658
TNF	T vs UT	3.44962e-05	0.00438493	9.03734		C vs UT	1.40769e-06	3.26871e-05	30.9438		TC vs UT	3.95966e-07	1.78837e-05	56.5043		15.5754	32.1494	16.1476		219.957	208.328	148.952		565.061	943.838	467.554		1295.48	1496.05	817.543
TNFAIP8	T vs UT	0.000555276	0.0123653	2.45953		C vs UT	5.25924e-06	6.74205e-05	5.4574		TC vs UT	1.48704e-06	3.18853e-05	7.27871		100.684	101.769	113.834		339.963	251.282	186.672		465.567	725.091	535.449		725.012	815.25	761.901
TNFRSF12A	T vs UT	0.00464951	0.0337103	2.49691		C vs UT	0.000146414	0.000628663	4.92365		TC vs UT	0.0717048	0.100354	1.70164		1.32055	1.56677	0.862942		3.51295	2.45247	3.39865		7.08896	5.82415	5.55187		2.03279	1.27206	3.07675
TNFRSF13C	T vs UT	0.000263127	0.00901296	5.9842		C vs UT	8.90267e-05	0.00043733	-7.16772		TC vs UT	0.232453	0.283328	-1.43111		1.65066	1.9258	1.41763		13.0974	12.341	4.44714		0.287486	0.224102	0.185159		1.17454	1.06006	1.25505
TNFRSF18	T vs UT	5.75581e-06	0.00244833	25.3974		C vs UT	9.55461e-07	2.6608e-05	57.986		TC vs UT	8.34596e-07	2.49316e-05	61.721		3.75137	1.66469	2.06476		89.1225	65.1859	35.6849		109.159	198.737	125.887		114.418	151.533	195.772
TNFRSF1B	T vs UT	0.0382174	0.116399	1.97317		C vs UT	1.55995e-05	0.000131381	11.2856		TC vs UT	0.00167774	0.00390386	3.46746		135.647	132.35	123.172		358.488	230.841	182.511		1598.25	925.556	1890.77		432.43	296.072	627.858
TNFRSF4	T vs UT	0.00892561	0.0477245	71.0641		C vs UT	0.0153551	0.0270857	33.7077		TC vs UT	0.00791721	0.0145049	78.2736		0.150151	0.0001	0.369889		18.6486	12.8552	5.45947		3.78402	5.42094	8.32777		9.93769	10.0486	20.727
TNFRSF8	T vs UT	0.0403755	0.120365	4.18253		C vs UT	1.07733e-05	0.000102496	234.471		TC vs UT	4.15702e-06	5.30601e-05	419.04		0.0901304	0.163295	0.431521		0.477154	0.435197	1.95246		20.5003	91.7072	48.393		80.7207	114.729	91.5703
TNFRSF9	T vs UT	1.9153e-06	0.0021304	97.2283		C vs UT	1.5642e-06	3.43437e-05	98.425		TC vs UT	2.32771e-07	1.37765e-05	341.502		2.01078	2.90497	4.6841		511.662	296.222	125.493		223.874	450.065	270.927		1067.98	1139.8	1070.6
TNFSF13B	T vs UT	0.613004	0.736608	-1.13976		C vs UT	0.00469301	0.00981091	-33.6023		TC vs UT	0.00352188	0.00725438	-25.7338		19.5367	5.28762	34.4213		9.06413	2.53157	40.385		0.526974	0.403303	0.832866		0.225954	0.254491	1.8218
TNFSF4	T vs UT	0.0176538	0.0713208	3.41838		C vs UT	0.0114665	0.0210641	4.00274		TC vs UT	0.00920153	0.0164881	4.89112		4.98178	4.17789	4.28349		13.8781	20.6869	11.3889		10.0586	17.4722	26.2787		8.53739	15.518	41.6967
TNK1	T vs UT	0.472804	0.621037	-1.46032		C vs UT	0.00488211	0.0101392	-6.109		TC vs UT	0.0568484	0.0816757	-3.24303		4.85906	2.93475	4.59014		2.16126	2.03298	4.28607		0.126289	0.842014	1.05886		1.06101	0.795076	1.96256
TNK2	T vs UT	0.648386	0.763135	-1.09272		C vs UT	6.59527e-06	7.70803e-05	-6.67514		TC vs UT	1.20184e-05	9.85285e-05	-5.81174		41.8455	33.3145	30.1225		33.3958	36.4461	26.5073		6.54528	3.62893	5.59814		4.92372	5.42583	7.76596
TOMM34	T vs UT	0.000100447	0.00662002	3.07546		C vs UT	0.000125653	0.000560271	2.92656		TC vs UT	4.45308e-06	5.50165e-05	5.50476		6.66235	7.86611	10.2618		31.6592	25.2753	19.3067		21.3146	27.6867	23.5489		52.7143	44.6035	39.1465
TOMM40	T vs UT	0.0174035	0.0706999	1.6339		C vs UT	1.08623e-05	0.000102866	4.81523		TC vs UT	1.53275e-06	3.24166e-05	7.37454		13.1145	14.2821	13.8516		27.3397	22.4639	17.5917		52.6299	91.0579	54.9323		106.173	107.039	90.9757
TP53INP1	T vs UT	0.176333	0.318235	1.51221		C vs UT	0.00134502	0.00347533	-3.36631		TC vs UT	2.55047e-05	0.0001602	-10.589		29.41	28.4614	32.1719		52.1722	44.2218	39.7704		10.7292	3.89773	12.1215		2.43933	2.50162	3.56254
TP53INP2	T vs UT	0.0185611	0.0734954	2.51249		C vs UT	0.000331156	0.00116097	7.12599		TC vs UT	0.0176185	0.0291123	2.47217		2.19084	2.6765	0.832126		6.0717	5.1026	3.14557		18.8718	8.55696	13.1856		5.60128	4.19756	4.29122
TP53TG1	T vs UT	0.814363	0.881071	-1.06826		C vs UT	0.0013613	0.00350706	-4.17176		TC vs UT	0.000252848	0.000838269	-7.15614		4.41159	3.32928	4.59165		2.90579	3.75776	4.881		1.72442	0.537704	0.694072		0.406638	0.466484	0.850227
TPCN1	T vs UT	0.0139312	0.0613691	-1.85426		C vs UT	3.31914e-05	0.000219909	-5.12541		TC vs UT	0.000609276	0.00168628	-3.02153		14.9151	15.112	17.2878		6.7656	7.83233	10.9188		1.82021	4.03213	3.37909		5.01406	5.68151	4.9637
TPI1	T vs UT	3.94834e-05	0.00452923	2.47778		C vs UT	9.73931e-09	5.09572e-06	14.043		TC vs UT	1.00552e-07	1.14797e-05	7.13047		48.1303	44.0981	50.5879		148.517	100.554	104.798		720.121	592.32	693.136		335.4	305.439	377.51
TPI1P1	T vs UT	4.35954e-05	0.00467418	2.37033		C vs UT	1.07287e-08	5.09572e-06	12.4977		TC vs UT	1.13837e-07	1.1947e-05	6.50463		36.6054	38.3309	43.9578		115.867	83.1059	82.8447		529.372	449.166	507.361		258.51	226.388	288.464
TPM1	T vs UT	0.0038948	0.0307906	-2.58375		C vs UT	5.51731e-06	6.9318e-05	-11.5298		TC vs UT	2.46714e-05	0.000157371	-7.66937		8.49297	8.15986	7.35732		2.60221	3.12489	3.56566		0.479077	0.492904	1.11045		1.35523	0.763274	1.01216
TPM4	T vs UT	0.529077	0.670523	1.1864		C vs UT	8.57789e-07	2.58071e-05	12.8591		TC vs UT	1.15696e-05	9.57402e-05	6.14041		70.9938	61.8464	77.9418		115.784	52.3711	81.9182		1038.79	850.312	821.366		442.051	359.057	493.18
TPPP	T vs UT	0.456345	0.606918	-1.49679		C vs UT	0.0110965	0.0204789	-4.76353		TC vs UT	0.00881721	0.0159081	-5.49448		5.19185	14.2574	3.48228		3.71237	8.86026	2.74786		1.19754	2.59852	1.01793		1.49074	1.61125	1.07159
TPRG1	T vs UT	0.445173	0.597212	-1.28669		C vs UT	0.000695285	0.00205979	-4.14595		TC vs UT	0.00159039	0.00374157	-3.68858		4.71169	5.05915	2.74271		2.90579	3.204	3.61558		1.38913	1.12011	0.509013		1.44557	0.975267	0.971674
TPX2	T vs UT	0.472713	0.621037	1.01428		C vs UT	0.000702113	0.00207603	8.0054		TC vs UT	0.00222486	0.00493835	5.22752		0.180161	0.979277	0.154267		0.607268	0.435859	0.289338		3.2576	4.39053	2.8686		1.94245	2.37448	2.55049
TRAF1	T vs UT	0.000204059	0.00819081	7.58726		C vs UT	7.78338e-05	0.000397342	9.2247		TC vs UT	4.25342e-05	0.000225763	11.232		65.0012	74.4498	40.6765		618.368	545.449	202.857		435.565	581.848	644.209		530.98	738.638	753.565
TRAF3IP2	T vs UT	0.684111	0.791284	1.09956		C vs UT	0.000485351	0.00155116	4.21948		TC vs UT	0.0160208	0.0267761	2.18126		10.3836	10.9015	14.6068		14.0081	11.8268	13.6305		44.7366	31.898	74.8107		28.277	16.4932	33.5194
TRAF4	T vs UT	5.68365e-05	0.00529136	16.7426		C vs UT	5.56942e-05	0.000313423	14.8304		TC vs UT	1.59302e-05	0.000119551	25.3223		6.57231	13.0642	5.36205		177.138	186.446	54.9555		107.258	126.242	137.239		180.507	179.636	272.877
TRAF5	T vs UT	0.013002	0.0590042	-1.48297		C vs UT	1.56603e-05	0.000131637	-3.07544		TC vs UT	2.50215e-06	4.1363e-05	-4.20292		67.4335	52.2877	51.1235		41.0701	34.6893	39.4447		20.8356	15.053	19.6626		14.7258	11.0661	14.8571
TRAM2	T vs UT	0.00615932	0.0393087	-2.45269		C vs UT	0.000271399	0.000991512	-5.49998		TC vs UT	0.00119289	0.00294637	-3.88068		22.6577	17.6578	21.4171		5.94159	4.54884	14.6789		3.73612	3.04652	4.44152		6.23368	5.34232	4.3317
TRANK1	T vs UT	0.193248	0.338988	-1.51214		C vs UT	6.35038e-05	0.000345087	-10.3972		TC vs UT	5.31449e-06	6.08516e-05	-26.4244		169.377	173.085	219.78		90.9875	104.938	175.893		24.6674	10.3938	19.0149		5.33026	4.40955	11.5375
TRAP1	T vs UT	0.0398306	0.119327	1.5952		C vs UT	0.00660375	0.0131831	2.10252		TC vs UT	9.73754e-05	0.000409774	4.1453		8.98368	4.89064	5.36357		11.6583	9.54878	9.48133		8.95275	17.8398	13.6554		25.3904	29.268	25.0884
TRBV_	T vs UT	0.103743	0.222048	1.41601		C vs UT	0.000142319	0.000615285	-3.61539		TC vs UT	3.32228e-05	0.000191688	-4.74765		769.817	753.565	976.8		1220.1	1063.12	1257.05		245.478	169.256	276.805		146.625	128.511	251.478
TREML2	T vs UT	0.0339827	0.108159	2.62028		C vs UT	5.75176e-06	7.09902e-05	35.7854		TC vs UT	1.58061e-05	0.00011898	23.4897		0.660323	0.391768	0.431521		2.16853	1.06807	0.650886		20.8356	12.4546	19.8014		7.76948	9.79417	17.286
TRERF1	T vs UT	0.299017	0.45658	-1.58105		C vs UT	0.00305316	0.00683841	-4.47017		TC vs UT	0.000742217	0.00197999	-8.22375		48.8269	46.2175	42.7724		25.2406	30.2195	31.7079		7.85532	3.40492	19.5701		3.74903	3.90077	9.1086
TRGV_	T vs UT	0.281625	0.438439	1.27384		C vs UT	0.000502603	0.00159678	-3.20899		TC vs UT	6.11152e-05	0.000291171	-4.85851		177.112	214.278	163.405		253.305	244.199	209.218		71.113	38.6128	63.1621		32.257	27.0232	54.9102
TRIB1	T vs UT	0.00100658	0.015871	19.0156		C vs UT	0.000994334	0.00273489	14.7764		TC vs UT	0.000151964	0.000567105	34.2173		0.540282	0.750798	0.678047		19.5593	15.4263	2.45863		13.2199	10.3938	5.48293		26.154	26.6264	14.5979
TRIB2	T vs UT	0.834453	0.895692	-1.12083		C vs UT	0.0900833	0.125548	-2.12589		TC vs UT	0.0042487	0.00852505	-7.81567		45.3756	47.0983	56.393		45.1901	33.1071	54.5216		10.1065	6.89935	53.0199		3.11689	2.24722	13.6831
TRIB3	T vs UT	0.603334	0.73004	1.09878		C vs UT	2.90926e-06	4.7411e-05	4.9842		TC vs UT	1.89896e-06	3.64707e-05	5.46634		10.0235	12.2724	9.79953		15.0924	8.82071	11.3527		58.8659	54.7463	46.3578		58.4506	65.3785	51.6152
TRIM3	T vs UT	0.0240794	0.0862075	-2.68813		C vs UT	0.00297979	0.0067033	-4.34147		TC vs UT	0.000304571	0.000969877	-7.34057		8.43295	6.36471	6.6255		3.0359	2.29425	2.6394		1.91601	1.07531	1.94322		1.44557	0.339289	1.1336
TRIM52	T vs UT	0.00295315	0.0269123	-1.78965		C vs UT	6.23382e-06	7.45519e-05	-4.03979		TC vs UT	7.35226e-06	7.28014e-05	-3.95625		39.4565	28.5351	23.6349		16.7117	17.4277	17.0586		9.03428	6.29056	7.35612		8.36598	7.51466	7.27924
TRIM6-TRIM34	T vs UT	0.460942	0.610333	-1.11541		C vs UT	2.64362e-05	0.000187656	-3.32995		TC vs UT	5.50814e-06	6.16851e-05	-4.40287		7.32258	4.83068	7.14936		4.77064	5.33993	7.19491		2.1076	1.79211	1.89696		1.49074	1.31446	1.57891
TRIM66	T vs UT	0.20971	0.358333	-1.67262		C vs UT	0.00092538	0.00258377	-5.60979		TC vs UT	0.00648265	0.0122107	-3.82632		21.5473	12.4029	8.96749		10.0182	9.92823	5.71256		4.35879	1.20971	2.08202		4.15582	3.0528	4.00784
TRIP10	T vs UT	0.00884536	0.0475222	1.66165		C vs UT	1.77099e-06	3.57973e-05	6.14134		TC vs UT	5.38308e-06	6.1024e-05	4.81821		4.33715	3.12911	4.25268		7.85271	5.65446	5.96565		25.521	19.8467	26.6023		14.824	19.6538	21.9865
TRMT6	T vs UT	0.0197059	0.0760719	1.66866		C vs UT	3.26512e-05	0.000217734	4.17821		TC vs UT	1.37089e-05	0.000107253	4.85504		8.49296	7.9314	7.51916		16.0898	14.3187	9.54497		30.7504	44.3075	24.9832		40.0216	41.1267	35.0984
TRMT61A	T vs UT	0.00408864	0.0315871	2.02037		C vs UT	0.00226577	0.00534168	2.2045		TC vs UT	2.29543e-05	0.000150787	4.53126		8.40294	8.2904	6.53304		18.8654	16.4546	11.6058		15.1357	23.2515	12.8154		35.866	36.5477	32.8311
TRNAN34P	T vs UT	0.850375	0.906625	1.10684		C vs UT	0.000333207	0.00116651	-7.45134		TC vs UT	0.00010406	0.000429404	-10.5844		16.525	22.1069	28.094		14.3462	26.2911	33.2179		1.80192	3.11673	4.03624		1.06443	2.55692	2.68285
TRNAN35	T vs UT	0.582747	0.715451	-1.0943		C vs UT	1.8348e-05	0.000147382	-4.75463		TC vs UT	9.47473e-06	8.52726e-05	-5.42735		24.902	36.3686	27.875		19.8765	28.9452	32.6417		5.64487	5.84725	7.2571		4.82391	4.57419	7.02714
TSC22D1	T vs UT	0.00958417	0.0500367	-1.64634		C vs UT	7.80655e-07	2.48079e-05	-8.0812		TC vs UT	4.42791e-07	1.86973e-05	-9.45456		38.4345	38.4207	45.0835		19.6461	22.2514	32.169		4.59826	4.43071	6.0602		3.70411	3.90077	5.29245
TSC22D3	T vs UT	0.0313125	0.102311	-1.40553		C vs UT	4.47892e-06	6.13964e-05	-4.32507		TC vs UT	6.84768e-06	6.98085e-05	-4.01223		119.623	152.394	110.751		71.5585	86.2687	114.503		34.0554	25.7602	28.6843		29.7677	31.587	34.0456
TSEN15	T vs UT	0.000689356	0.0134061	1.73864		C vs UT	5.12577e-07	1.96659e-05	4.39381		TC vs UT	1.3913e-07	1.24442e-05	5.73637		28.2697	27.9065	27.0872		57.2033	45.3688	42.193		104.896	141.03	119.917		143.282	153.229	181.118
TSHZ3	T vs UT	0.0933971	0.207493	2.40591		C vs UT	0.00020883	0.000817422	13.4546		TC vs UT	0.0034571	0.00713885	5.69489		0.360222	0.391768	0.246626		1.12768	0.949403	0.325493		6.03521	4.30093	3.09984		2.84586	1.95043	0.890709
TSPAN9	T vs UT	0.779532	0.856397	-1.09806		C vs UT	0.0126212	0.0228448	-2.25255		TC vs UT	0.00153778	0.00364211	-4.13109		1.59064	2.05636	2.49618		1.69147	1.66138	2.2417		0.479077	0.582504	1.66563		0.451808	0.508883	0.526369
TSR1	T vs UT	0.00474935	0.0340491	1.88176		C vs UT	3.84675e-05	0.000242239	3.75131		TC vs UT	2.89248e-06	4.38466e-05	6.29932		14.363	16.5961	13.7338		34.4731	28.0836	21.5447		41.9367	73.1492	52.5712		91.7207	103.801	86.0136
TTC12	T vs UT	0.0377355	0.11554	-1.75227		C vs UT	8.42864e-05	0.000419053	-5.06578		TC vs UT	2.87686e-05	0.000173584	-6.39962		3.99145	2.70914	2.21884		1.30116	2.01737	1.77169		0.670668	0.627305	0.462748		0.406638	0.339289	0.647816
TTC16	T vs UT	0.0457599	0.13097	-2.85716		C vs UT	0.0058325	0.0118222	-4.3413		TC vs UT	0.00113808	0.00283084	-7.78203		12.1584	5.63356	3.17585		2.99859	2.09374	2.24633		2.50219	1.59971	0.727938		1.00118	0.8971	0.796106
TTC22	T vs UT	0.272915	0.429145	-1.48298		C vs UT	0.020459	0.034632	-2.57071		TC vs UT	0.000586946	0.00163882	-5.31071		16.5357	11.8154	12.3264		8.84729	7.55497	11.0273		6.0831	3.49453	6.24584		1.4004	1.44165	4.81749
TTC26	T vs UT	0.00269111	0.0258909	2.44443		C vs UT	0.000906449	0.00254359	3.01268		TC vs UT	0.000151504	0.00056659	4.20263		1.05045	1.69733	0.678047		2.47211	3.04578	2.85633		2.44288	3.85293	4.02514		4.92372	4.49435	4.97941
TTC27	T vs UT	0.0037891	0.0303374	2.35705		C vs UT	0.000655954	0.00196691	3.12209		TC vs UT	9.77996e-05	0.000410998	4.34833		4.17151	4.34109	4.19105		13.2709	9.73046	6.94182		10.0586	18.5923	11.0111		19.559	20.9449	14.7356
TTC7B	T vs UT	0.675076	0.783627	-1.09572		C vs UT	0.00213196	0.00508848	6.45602		TC vs UT	0.113605	0.150485	2.06269		1.11048	0.783437	0.493153		0.997577	0.27698	0.90397		5.50833	2.77772	7.12487		1.17454	1.44165	2.30759
TUBA1B	T vs UT	0.00164089	0.0202727	2.17129		C vs UT	9.54305e-07	2.6608e-05	9.65924		TC vs UT	2.29053e-06	4.02247e-05	7.47975		71.8507	88.2107	139.81		222.523	172.815	255.771		831.072	948.733	1116.73		722.612	761.199	759.154
TUBA1C	T vs UT	0.000645734	0.0129917	2.13851		C vs UT	3.76766e-07	1.62431e-05	8.5081		TC vs UT	4.24358e-07	1.832e-05	8.21376		30.2895	45.3369	52.4984		107.735	77.1951	89.0662		321.817	393.342	374.94		375.132	346.169	331.086
TUBB2A	T vs UT	0.067936	0.16984	1.64983		C vs UT	0.000264954	0.000973369	5.24738		TC vs UT	0.00222787	0.00494413	3.18196		1.74779	4.05431	5.32087		5.979	5.21917	7.15289		16.0016	17.0587	25.3061		8.96767	13.4425	12.9827
TUBB2C	T vs UT	0.0022008	0.0234604	1.78096		C vs UT	9.19904e-07	2.63806e-05	5.91956		TC vs UT	6.79457e-06	6.95245e-05	3.89816		45.5622	65.5996	79.4314		119.805	94.7095	124.925		359.195	363.321	405.712		241.659	240.738	260.565
TUBB4	T vs UT	0.738872	0.827607	-1.07874		C vs UT	0.0334021	0.0527912	-3.65933		TC vs UT	0.00425297	0.00853078	-5.78622		4.1929	5.15115	8.05923		3.37094	3.22817	9.53378		1.40392	1.27908	2.07286		0.259874	1.66544	1.0824
TUBE1	T vs UT	0.41993	0.574474	1.10382		C vs UT	2.21563e-07	1.32572e-05	5.44872		TC vs UT	4.1347e-08	8.944e-06	8.14518		6.51257	7.06924	6.10199		6.98143	8.70125	6.04479		34.7249	40.9848	31.5419		48.8355	59.1948	52.2978
TWISTNB	T vs UT	0.000191347	0.0080176	2.21021		C vs UT	9.6774e-06	9.56944e-05	3.29715		TC vs UT	1.84551e-06	3.57785e-05	4.36655		14.525	16.8092	15.5929		42.8482	31.8018	29.0686		44.497	62.8998	47.329		62.9231	73.7736	68.2127
TWSG1	T vs UT	0.131975	0.260653	1.22534		C vs UT	1.43721e-07	1.11398e-05	7.13795		TC vs UT	1.10996e-07	1.1947e-05	7.53898		8.9431	7.76818	8.50525		9.1075	9.13714	12.6543		49.8135	72.442	57.739		59.6255	65.5479	64.9337
TXK	T vs UT	0.385147	0.542914	-1.2541		C vs UT	0.0268917	0.043807	-1.81931		TC vs UT	0.000133238	0.000516285	-5.07426		16.4757	15.1773	12.8195		12.8372	10.838	11.7866		12.1661	5.10734	7.17114		3.29757	1.82324	3.6435
TXN	T vs UT	0.00629593	0.0397443	1.53904		C vs UT	7.23446e-09	5.09572e-06	16.4542		TC vs UT	5.08773e-09	5.91588e-06	18.6538		4.20152	3.75359	3.91371		7.4595	4.5884	6.21873		58.8186	71.0091	65.4641		76.9711	69.035	75.393
TXNDC16	T vs UT	0.0433492	0.126489	-1.53782		C vs UT	0.000123054	0.000554376	-3.49195		TC vs UT	4.43917e-05	0.000233312	-4.17855		4.53163	4.43901	4.83818		2.42874	3.44132	3.10941		1.58072	0.985708	1.38804		0.768004	1.48405	1.05264
TXNDC17	T vs UT	0.0186346	0.0736898	2.14559		C vs UT	0.000291961	0.00105321	5.3272		TC vs UT	0.000329143	0.00103423	4.85361		3.18983	4.44397	2.08068		7.55017	7.95738	5.33575		15.0917	26.2623	10.3971		17.0429	17.3125	12.7949
TXNRD1	T vs UT	0.00748863	0.0432065	1.79005		C vs UT	6.87379e-06	7.90357e-05	5.31721		TC vs UT	2.89466e-06	4.38466e-05	6.47833		46.0357	48.3711	63.1414		92.9828	73.4129	115.623		230.437	258.812	348.467		303.319	304.499	412.83
UBA7	T vs UT	0.402634	0.55963	-1.5287		C vs UT	0.000366442	0.00125332	-11.8785		TC vs UT	0.000411496	0.00123569	-11.8339		31.1206	17.6905	19.6606		14.9189	13.1321	16.7398		1.48493	0.716905	3.56249		0.993858	1.22966	3.56254
UBE2MP1	T vs UT	0.0138136	0.0611788	1.47004		C vs UT	1.57101e-06	3.44059e-05	4.78614		TC vs UT	4.13563e-06	5.29032e-05	3.91219		6.74129	5.44814	6.51232		9.5051	8.8881	9.09916		32.5557	35.127	21.8264		27.6135	23.1249	22.4263
UBE2N	T vs UT	0.000297992	0.00936633	1.72591		C vs UT	1.15988e-07	9.93148e-06	4.70095		TC vs UT	1.85122e-07	1.26808e-05	4.28029		40.7238	43.6715	39.0128		86.0245	64.7506	62.2164		189.251	216.558	174.325		178.646	176.843	172.734
UBE2S	T vs UT	0.0784038	0.18566	1.39443		C vs UT	7.21362e-06	8.14725e-05	5.39389		TC vs UT	6.99832e-06	7.05554e-05	5.3258		5.27341	6.63038	6.7223		9.71883	6.98465	9.26922		28.6851	45.126	26.6559		34.2208	37.6505	27.3275
UBE2SP1	T vs UT	0.766465	0.84738	-1.04816		C vs UT	9.55988e-07	2.6608e-05	4.79348		TC vs UT	1.32076e-06	3.02372e-05	4.53753		5.88602	7.33166	8.61503		6.48579	7.3633	6.98053		34.2093	37.862	32.5834		38.2457	34.5219	26.299
UBXN11	T vs UT	0.0922722	0.205735	-1.78112		C vs UT	8.42644e-05	0.000419053	-7.29287		TC vs UT	6.39642e-05	0.000301598	-7.92983		14.5775	7.51483	5.73427		5.47996	5.9321	4.21101		1.73004	1.10171	0.983835		1.50983	1.11368	0.885599
UBXN8	T vs UT	0.00161146	0.0200295	3.58871		C vs UT	0.000148031	0.00063332	6.33213		TC vs UT	4.17088e-05	0.000222917	8.31954		0.780363	0.848715	0.770495		4.16348	2.53158	1.9163		4.98146	7.43695	2.77599		7.18226	6.91106	5.87002
UCHL3	T vs UT	0.0180375	0.0723494	1.76713		C vs UT	1.92284e-05	0.000151989	6.01897		TC vs UT	1.11423e-05	9.3778e-05	6.43786		0.990434	1.14247	1.1711		1.90832	1.97782	1.95246		5.46044	10.1698	4.25646		7.31778	7.75904	6.19388
UCK2	T vs UT	0.00922254	0.0487415	1.74917		C vs UT	0.000519745	0.00163828	2.5739		TC vs UT	6.92647e-06	7.01754e-05	5.45956		7.26011	10.7705	10.6007		19.3859	15.98	14.7151		17.4229	32.1218	24.1495		50.9073	55.4135	49.994
UFM1	T vs UT	0.380829	0.539231	1.15553		C vs UT	2.19747e-05	0.000165515	4.10248		TC vs UT	1.77121e-05	0.000127817	4.18974		57.0792	51.2107	42.7416		63.1882	61.151	50.1829		187.327	276.55	155.727		207.516	247.186	178.08
ULBP1	T vs UT	0.000278782	0.0090936	7.10653		C vs UT	1.89881e-07	1.27284e-05	174.154		TC vs UT	1.51984e-07	1.24442e-05	201.251		0.120141	0.130656	0.308258		1.97711	1.34495	0.650886		38.1682	29.0307	30.1626		37.9431	36.7587	37.8085
UPP1	T vs UT	0.00602298	0.0387394	-1.74189		C vs UT	8.94619e-06	9.16167e-05	4.06499		TC vs UT	3.4247e-05	0.000196038	3.21495		13.3138	14.443	8.48892		6.53417	6.80148	7.47256		52.8496	42.6453	51.8435		44.1468	32.8046	39.5768
USP12	T vs UT	0.1724	0.312878	1.32558		C vs UT	5.19527e-05	0.000296976	4.61974		TC vs UT	9.95757e-06	8.78362e-05	6.56948		27.7895	37.7635	33.026		38.9884	47.1488	44.5371		130.678	216.862	107.87		213.125	267.734	166.753
USP12PX	T vs UT	0.0587217	0.15458	1.8867		C vs UT	0.000256263	0.000951571	6.8664		TC vs UT	9.68023e-05	0.000408091	8.90658		0.323646	0.701979	0.91303		0.860957	1.26288	1.53382		4.08099	6.39554	2.83506		5.19175	7.34427	4.73078
USP13	T vs UT	0.0416258	0.123023	-1.35724		C vs UT	2.97451e-07	1.48484e-05	-7.13532		TC vs UT	2.79558e-06	4.33392e-05	-4.3575		38.203	28.1023	26.9332		21.6844	19.0652	27.9477		3.83191	4.79374	4.44152		6.54987	7.84384	7.00353
UTP11L	T vs UT	0.00284498	0.0264544	1.83515		C vs UT	6.78802e-06	7.84407e-05	4.48312		TC vs UT	2.49801e-06	4.1363e-05	5.40508		5.37089	7.27763	6.53305		13.3143	11.5104	10.3765		22.512	38.0357	25.4457		32.3874	38.5403	32.7502
UTP15	T vs UT	0.0163155	0.0678939	1.72132		C vs UT	0.000677352	0.00201587	2.74822		TC vs UT	3.17146e-05	0.000185679	4.51981		8.43295	8.84527	6.47142		14.9711	13.7254	12.1843		14.2736	30.7779	20.2178		35.2785	39.558	32.5073
UTRN	T vs UT	0.156393	0.292392	-1.44321		C vs UT	0.0436375	0.0666151	-1.69221		TC vs UT	0.000197792	0.000692046	-4.66153		82.3476	79.8675	53.5271		50.5679	62.2584	36.6611		64.5184	32.346	30.6274		12.4673	15.4756	18.3385
UTS2	T vs UT	0.00136238	0.0185724	14.4956		C vs UT	0.00343165	0.00754766	8.26679		TC vs UT	0.00020996	0.000725564	29.6614		0.863921	0.167165	1.15403		17.7282	10.5837	3.36251		5.86335	8.24343	3.9571		21.5036	24.8881	18.4218
VAMP1	T vs UT	0.160433	0.297689	-1.48662		C vs UT	5.02955e-05	0.000290874	-8.55175		TC vs UT	0.000162577	0.000596243	-6.49233		16.5467	19.127	11.9581		8.05142	16.0282	7.96081		1.40065	1.24075	2.92842		3.02109	2.08278	2.23274
VARS	T vs UT	0.0075387	0.0433546	2.23007		C vs UT	3.99835e-05	0.000247861	5.68602		TC vs UT	1.33356e-05	0.000106083	7.34589		8.55998	9.34578	11.1862		30.3581	21.2141	13.3051		43.8763	72.9903	48.5511		71.3038	77.5926	64.8104
VASP	T vs UT	0.0038818	0.0307628	1.44352		C vs UT	1.72372e-08	5.88927e-06	7.45583		TC vs UT	1.11914e-07	1.1947e-05	4.85816		40.4839	41.3864	41.0158		69.086	52.8053	55.4978		319.137	338.6	258.48		188.004	219.539	189.458
VAV1	T vs UT	0.460362	0.610088	-1.09113		C vs UT	8.22741e-07	2.54046e-05	4.10671		TC vs UT	5.87862e-06	6.39757e-05	3.00009		10.5637	10.9015	14.0213		11.7963	10.2051	10.5212		47.8499	45.6962	52.1867		32.4328	31.0783	42.9518
VCP	T vs UT	0.000356473	0.0104154	1.5985		C vs UT	1.74286e-08	5.88927e-06	5.81588		TC vs UT	4.80001e-08	9.19697e-06	4.69892		90.3973	100.039	104.342		177.508	146.114	147.583		546.279	641.866	526.25		459.892	505.896	419.352
VDAC1	T vs UT	4.08132e-05	0.00452923	2.37669		C vs UT	1.15973e-07	9.93148e-06	6.42343		TC vs UT	1.68763e-07	1.24442e-05	5.86675		25.4784	26.025	32.9791		82.5125	58.4351	59.8408		160.51	190.782	191.376		162.287	167.234	166.117
VDAC1P1	T vs UT	0.000363832	0.010438	2.08098		C vs UT	7.02774e-07	2.36754e-05	5.6082		TC vs UT	6.80567e-07	2.27846e-05	5.63921		7.43162	5.98672	9.50288		19.3372	13.594	14.7675		40.6872	41.096	46.7635		44.3395	41.7829	43.1352
VDR	T vs UT	2.72697e-05	0.00373595	33.113		C vs UT	0.000727992	0.00214234	8.32875		TC vs UT	3.03406e-05	0.000179898	27.6331		1.71068	2.5133	4.19105		139.385	103.83	35.4319		14.9442	19.9811	35.1614		67.5303	66.1848	98.8181
VEGFA	T vs UT	0.000305811	0.00953579	6.35273		C vs UT	9.1822e-08	9.91583e-06	197.781		TC vs UT	1.14672e-07	1.1947e-05	169.372		0.930414	0.554963	0.554784		7.24265	3.00623	2.71171		158.349	94.8876	150.269		126.253	85.9845	133.308
VIPR1	T vs UT	0.187638	0.332602	-2.21922		C vs UT	0.000662331	0.00198073	-21.8622		TC vs UT	0.00349226	0.00720542	-9.52449		5.13183	6.49527	10.4467		1.77821	2.49202	5.6764		0.0958954	0.358503	0.555277		0.225954	0.59368	1.49794
VLDLR	T vs UT	0.319303	0.477593	1.41672		C vs UT	6.22775e-05	0.000339049	11.7947		TC vs UT	9.91332e-05	0.000414624	9.98111		7.6827	8.6168	3.1125		14.3111	7.94766	5.24255		90.4399	56.6519	81.8676		61.2688	53.1489	79.3354
VNN2	T vs UT	0.463401	0.612339	-1.36813		C vs UT	0.00806237	0.0155424	-3.85177		TC vs UT	0.000532041	0.00151748	-8.11337		7.74271	4.79804	5.51612		5.46454	3.32266	4.41098		2.1555	1.79211	0.740336		1.4004	0.339289	0.485887
WARS	T vs UT	0.0012467	0.0177094	6.27922		C vs UT	8.82137e-06	9.07151e-05	33.1626		TC vs UT	3.72397e-06	5.01633e-05	50.3244		26.6405	29.9325	28.2615		299.332	156.026	77.3368		1080.52	1147	585.818		1693.52	1666.97	908.765
WARS2	T vs UT	0.00945099	0.0495454	1.90413		C vs UT	5.12529e-05	0.000294388	4.46618		TC vs UT	2.68602e-05	0.000165754	5.02444		4.92176	6.68215	4.80736		11.1458	12.1204	7.98296		18.7686	33.4863	21.0408		22.8806	33.4101	26.1668
WASH5P	T vs UT	0.08314	0.19309	-2.81257		C vs UT	0.00136713	0.00351989	-9.33166		TC vs UT	0.00458099	0.00908097	-7.16831		19.3118	10.5667	5.12084		4.51027	5.40455	2.52911		1.93523	0.403475	1.41191		1.24868	1.48787	2.14596
WDFY2	T vs UT	0.0811033	0.190115	-1.42734		C vs UT	0.000846501	0.00241103	-2.69165		TC vs UT	4.94853e-05	0.000251713	-4.54525		41.7359	43.6339	44.9603		23.0288	26.3316	41.9497		16.6569	11.9618	19.8014		7.88644	8.31884	12.4686
WDR12	T vs UT	0.00154018	0.0195253	2.62204		C vs UT	7.98974e-06	8.5888e-05	8.23062		TC vs UT	1.04652e-06	2.77852e-05	14.8858		3.24119	2.3002	2.07775		7.86177	6.90951	5.20639		16.4769	30.6883	15.5451		37.1302	42.5659	33.7212
WDR27	T vs UT	0.000474425	0.0114305	-2.48568		C vs UT	1.46937e-05	0.000126389	-4.67374		TC vs UT	2.51479e-06	4.1363e-05	-6.98566		7.05248	5.3529	5.14634		1.56137	2.57113	2.92864		1.34124	1.16491	1.24925		0.768004	0.975267	0.769262
WDR3	T vs UT	0.0200765	0.0768348	1.61697		C vs UT	0.00118922	0.0031615	2.32366		TC vs UT	2.22261e-05	0.000147266	4.24367		10.7367	10.9668	13.066		21.8145	18.3903	16.0166		19.4466	37.7084	23.6376		44.6027	54.9897	47.9582
WDR36	T vs UT	0.00596036	0.0384842	2.11561		C vs UT	0.00132811	0.00344241	2.64609		TC vs UT	4.53167e-05	0.000236861	4.80224		14.7951	19.1592	15.1614		41.1571	38.5653	24.1875		30.4152	56.9862	42.5635		72.4539	94.5924	68.8193
WDR43	T vs UT	0.0126259	0.0582623	1.86447		C vs UT	0.000293402	0.00105598	3.38406		TC vs UT	1.03672e-05	8.983e-05	6.52613		15.7855	19.1592	17.8732		38.0778	33.8982	26.5015		38.845	85.2557	54.6385		99.5561	133.934	111.206
WDR46	T vs UT	0.00324376	0.028223	1.98861		C vs UT	8.89701e-05	0.000437226	3.37195		TC vs UT	9.94263e-06	8.78362e-05	4.96282		9.84343	11.6196	9.73789		25.1972	19.8563	16.9929		27.7328	48.6981	28.7768		53.121	56.2619	45.4616
WDR52	T vs UT	0.00627566	0.0396787	-2.55923		C vs UT	9.8499e-06	9.65416e-05	-12.0234		TC vs UT	2.55257e-05	0.00016025	-8.97246		6.42227	5.5123	5.79347		1.86125	2.89645	2.16939		0.287486	0.492904	0.694072		0.722834	0.848071	0.404922
WDR86	T vs UT	0.00108035	0.0165037	-2.50296		C vs UT	1.75723e-06	3.57754e-05	-9.44555		TC vs UT	9.9831e-07	2.75392e-05	-11.3186		23.0671	13.9938	14.9883		5.83834	6.44643	8.51024		2.04076	1.36403	2.10566		1.73656	1.25909	1.60292
WIPI1	T vs UT	0.138513	0.268364	-1.30424		C vs UT	6.48899e-06	7.61993e-05	5.35397		TC vs UT	0.000330801	0.00103865	2.60884		5.90989	5.13913	4.08074		4.39724	4.08429	3.11889		35.2182	22.5259	23.2602		13.8675	10.8861	14.7176
XAF1	T vs UT	0.606095	0.730942	-1.21561		C vs UT	0.0797162	0.112705	-2.29604		TC vs UT	0.00770997	0.0141823	-5.48303		18.1342	11.592	8.17211		13.8662	12.9175	4.39282		9.78626	4.70686	2.01279		1.29363	2.48681	3.13149
XBP1	T vs UT	0.0613877	0.158681	1.32148		C vs UT	2.4014e-07	1.36448e-05	7.00711		TC vs UT	1.32181e-06	3.02372e-05	4.75464		102.457	91.4886	109.672		153.961	101.377	145.886		824.999	648.092	654.388		467.193	439.705	536.693
XPO5	T vs UT	0.00296065	0.0269408	1.57575		C vs UT	2.87343e-07	1.45207e-05	5.33672		TC vs UT	6.32748e-08	9.63184e-06	7.607		17.6773	17.4257	20.0146		31.2972	30.9599	24.5947		98.7611	113.14	82.2467		142.519	157.018	119.742
XRCC4	T vs UT	0.00207597	0.0229743	2.05657		C vs UT	1.38973e-05	0.000121728	4.50222		TC vs UT	1.94154e-05	0.000135333	4.11956		1.41058	1.14247	1.20192		3.16601	2.53157	2.02477		7.23265	5.55535	4.11767		5.7368	4.83354	4.89845
XYLT1	T vs UT	0.916246	0.949145	-1.06603		C vs UT	0.0728453	0.104246	-2.32925		TC vs UT	0.00903026	0.0162403	-4.13858		61.9031	30.1143	69.9375		57.9128	31.0973	62.9137		31.421	10.3559	27.754		13.2091	5.87677	20.0472
YARS	T vs UT	0.000247384	0.00884129	2.95252		C vs UT	7.28837e-06	8.2069e-05	5.64412		TC vs UT	3.6229e-06	4.95237e-05	6.67964		31.2057	49.5676	34.329		141.079	122.96	75.8033		196.569	233.367	219.716		243.242	268.256	257.343
YBX1	T vs UT	0.00169879	0.0206369	1.79506		C vs UT	8.34819e-06	8.7752e-05	3.53117		TC vs UT	3.31645e-06	4.73285e-05	4.09292		93.074	105.377	106.951		222.032	155.857	170.327		313.794	455.613	309.021		414.539	446.588	388.858
YBX1P1	T vs UT	0.000764295	0.0139375	1.89382		C vs UT	6.13906e-06	7.37046e-05	3.56227		TC vs UT	1.93505e-06	3.66476e-05	4.30688		51.3545	52.074	57.8895		116.863	85.0218	103.623		166.811	244.862	162.985		230.513	247.046	217.219
YPEL1	T vs UT	0.00650472	0.0403436	-2.56446		C vs UT	4.01794e-05	0.000248451	-9.26892		TC vs UT	3.13726e-06	4.60505e-05	-23.3997		54.1458	48.8739	48.188		12.7424	15.0673	31.1531		6.65927	3.53338	6.12075		1.43406	2.85733	2.17055
YPEL2	T vs UT	0.379558	0.538149	-1.25609		C vs UT	0.00133557	0.00345667	-4.83907		TC vs UT	0.00303797	0.00641957	-4.09775		29.5598	23.7936	45.3611		19.7727	14.4178	44.398		9.34014	4.12053	6.9388		7.31766	6.76603	10.0062
YPEL3	T vs UT	0.0321832	0.104152	-1.73728		C vs UT	2.11632e-06	3.99605e-05	-13.7365		TC vs UT	7.36891e-07	2.36378e-05	-21.1665		81.5511	70.2558	92.3011		37.5762	39.9234	63.0121		8.03653	3.63928	6.09493		3.42299	3.39928	4.7105
YRDC	T vs UT	0.0776809	0.184428	1.49821		C vs UT	2.9205e-06	4.74437e-05	9.47119		TC vs UT	1.0609e-06	2.80105e-05	12.5147		8.75902	9.18628	9.50242		16.0676	14.7627	10.2923		69.5856	124.977	65.3995		121.125	130.51	91.8642
YWHAE	T vs UT	0.0175504	0.0710428	1.48554		C vs UT	2.28097e-06	4.19766e-05	5.03389		TC vs UT	1.38989e-06	3.09498e-05	5.55217		32.1708	49.5684	38.786		68.5986	57.6211	52.8252		169.348	247.961	189.402		228.585	239.093	201.499
ZAK	T vs UT	0.0222813	0.0821557	2.00135		C vs UT	0.000114009	0.000526887	6.18158		TC vs UT	5.12096e-05	0.00025772	7.78751		0.600303	1.10983	1.72578		1.73484	2.61068	2.53094		5.50833	8.46736	7.26367		6.64021	10.6845	9.43246
ZBED2	T vs UT	0.000189591	0.0080176	41.2801		C vs UT	0.00372662	0.00811108	12.234		TC vs UT	1.68579e-05	0.000123504	153.342		0.570293	0.587602	0.400705		40.0293	14.0419	10.2681		1.53283	5.64494	11.8902		84.0179	47.7833	107.197
ZBTB32	T vs UT	0.976842	0.986039	-1.00469		C vs UT	8.97944e-08	9.79792e-06	240.159		TC vs UT	9.0374e-08	1.09246e-05	236.002		0.600303	0.391768	0.647232		0.650629	0.474752	0.506267		145.654	177.994	70.0451		158.644	155.69	72.545
ZBTB4	T vs UT	0.169544	0.309178	-1.19869		C vs UT	0.000214427	0.000832913	-2.16284		TC vs UT	3.30017e-06	4.72718e-05	-4.02252		179.667	178.201	202.815		144.809	141.446	181.492		98.9084	65.9918	94.3336		41.8283	43.7978	53.7599
ZC3H12A	T vs UT	0.0466557	0.132611	1.88123		C vs UT	9.62521e-06	9.54265e-05	11.0775		TC vs UT	4.77568e-05	0.000245248	6.92676		28.2697	32.2148	20.1537		59.9788	65.1459	26.5738		338.63	252.941	301.699		177.792	154.796	225.974
ZC3H12B	T vs UT	0.0331857	0.106141	-1.6531		C vs UT	0.000211325	0.000824047	-3.60436		TC vs UT	6.71416e-05	0.000312281	-4.77034		2.73173	3.15796	3.04894		1.26845	2.37793	1.76083		0.526974	1.12011	0.832866		0.580173	0.696883	0.596738
ZC3H6	T vs UT	0.0138741	0.0612487	-2.00154		C vs UT	2.58619e-05	0.000184963	-7.90027		TC vs UT	1.77282e-05	0.000127817	-8.55892		28.1796	29.212	29.4908		8.58708	13.9232	20.8976		3.78402	2.95692	4.25646		2.62001	2.71361	4.81749
ZC3HAV1L	T vs UT	0.10577	0.22467	-1.94623		C vs UT	0.00433836	0.00919581	-5.69017		TC vs UT	0.00785773	0.0144154	-5.2561		23.2972	13.051	27.1937		6.31217	4.78617	21.5503		3.54453	1.61291	6.00953		3.83962	3.08721	5.16233
ZCCHC18	T vs UT	0.0204121	0.0777993	-1.97642		C vs UT	3.53783e-06	5.27467e-05	-21.4284		TC vs UT	2.69609e-05	0.000166048	-10.1248		7.44261	7.11541	10.2618		2.47211	2.92712	7.15874		0.383281	0.358503	0.416483		0.587321	0.932869	0.931191
ZCCHC24	T vs UT	0.368369	0.527341	-1.26018		C vs UT	0.00307383	0.00687721	-2.90751		TC vs UT	0.000346455	0.00107656	-4.15932		5.82206	6.39915	6.31623		4.77253	3.92829	6.00933		2.13453	1.74723	2.49396		0.773747	1.29517	2.38793
ZDHHC23	T vs UT	0.989214	0.993646	1.00946		C vs UT	0.0731475	0.104627	-2.06549		TC vs UT	0.00559932	0.0108077	-4.20736		3.51129	3.49248	2.49618		2.68895	2.88756	4.01328		1.19754	0.672105	2.72972		0.54215	0.339289	1.3765
ZFHX2	T vs UT	0.000700081	0.0134875	10.6992		C vs UT	0.00442523	0.009335	5.00353		TC vs UT	0.00211877	0.00473439	6.38897		0.118042	0.470434	0.184995		3.78219	3.48088	1.01243		1.14964	1.70251	1.01793		1.94245	1.86564	1.1336
ZFP14	T vs UT	0.168388	0.307925	-1.30825		C vs UT	0.000416763	0.00137472	-2.89283		TC vs UT	4.34259e-05	0.000229311	-4.27757		16.6257	14.1328	17.9041		11.1024	10.4029	15.6913		6.37049	4.39053	6.06078		2.89103	3.22239	5.26279
ZFP36	T vs UT	0.753379	0.838674	-1.06109		C vs UT	0.193086	0.24438	-1.29777		TC vs UT	0.000124874	0.000491955	-4.45068		94.3809	96.4823	110.011		92.0285	76.2614	115.261		99.5776	45.6065	86.6548		27.4188	16.6628	23.5203
ZFP36L2	T vs UT	0.250578	0.404402	-1.19728		C vs UT	6.04873e-07	2.1606e-05	-8.7284		TC vs UT	5.80065e-07	2.12232e-05	-8.9909		432.006	493.779	445.855		316.697	361.308	467.624		51.1572	38.676	67.3135		44.0376	49.1604	59.3606
ZFYVE9	T vs UT	0.494718	0.640407	1.21808		C vs UT	0.000256326	0.000951571	-5.85731		TC vs UT	0.000615421	0.001701	-4.25933		7.26256	9.26959	10.6599		11.3193	9.6909	12.112		1.53283	1.12011	1.98949		1.12937	1.61125	3.6435
ZIK1	T vs UT	0.464104	0.613071	-1.17956		C vs UT	0.00110838	0.00298558	-2.85635		TC vs UT	0.000143182	0.000544382	-4.25961		13.6247	12.3703	16.1784		10.7121	10.7589	14.2825		5.60413	3.09132	6.06929		2.52967	2.75601	4.61508
ZKSCAN3	T vs UT	0.1606	0.297954	-1.40689		C vs UT	0.000964502	0.00266286	-3.60218		TC vs UT	0.000451083	0.00132989	-4.07082		4.79141	5.10542	6.7727		2.33297	4.02897	5.48657		1.53858	1.34411	1.74493		1.67142	0.848071	1.57539
ZMAT1	T vs UT	0.00343863	0.0289326	-2.89673		C vs UT	1.04631e-05	0.000100319	-12.5379		TC vs UT	7.00943e-06	7.05731e-05	-14.6124		12.5143	11.2932	7.08773		2.342	3.87642	4.44714		0.862258	0.537704	1.06419		0.496979	0.848071	0.769262
ZMYM1	T vs UT	0.32961	0.488365	-1.2934		C vs UT	0.00896358	0.0170531	-2.43274		TC vs UT	0.000279859	0.000909504	-4.50472		9.45328	9.33485	6.40979		5.29106	8.62293	5.56794		4.02351	2.95692	3.37743		1.53591	1.10246	2.9553
ZMYM3	T vs UT	0.0172351	0.0703017	-1.34535		C vs UT	7.77853e-07	2.48079e-05	-4.08248		TC vs UT	6.9126e-07	2.27846e-05	-4.18327		23.3181	20.1057	25.0226		14.6587	15.0307	21.1868		5.46044	5.15213	6.15332		5.46577	5.51191	5.38424
ZNF204P	T vs UT	0.00368254	0.0298846	-2.13766		C vs UT	9.81656e-06	9.6368e-05	-6.41853		TC vs UT	2.16862e-05	0.000145242	-5.51671		9.4833	7.47445	8.84423		3.166	3.48088	5.42332		0.958053	1.16491	1.89696		1.49074	1.52645	1.65987
ZNF226	T vs UT	0.0220221	0.0814924	-1.35946		C vs UT	2.24044e-07	1.32572e-05	-5.91002		TC vs UT	7.2876e-08	1.04484e-05	-7.81231		15.9655	14.9814	15.9319		9.54118	12.1433	12.7989		2.25129	3.13612	2.54466		2.07796	1.69604	2.22662
ZNF238	T vs UT	0.477513	0.62564	-1.30468		C vs UT	0.00679704	0.0135043	-3.80809		TC vs UT	0.00610425	0.0116079	-4.24648		25.7789	23.3696	36.5474		14.0515	19.3817	32.2501		6.22679	3.09132	13.1856		4.29133	4.91834	10.9708
ZNF276	T vs UT	0.000109494	0.00665053	-2.43108		C vs UT	1.26741e-06	3.09809e-05	-5.31983		TC vs UT	1.52383e-06	3.23946e-05	-5.12472		60.0689	57.0059	59.0229		16.7521	26.5802	29.1037		12.2222	10.8999	9.97998		11.6621	10.7507	11.9496
ZNF33B	T vs UT	0.0752418	0.180601	-1.56804		C vs UT	0.00239653	0.00560491	-2.78411		TC vs UT	0.000114225	0.000460562	-5.20805		37.732	33.971	30.738		16.6537	17.0902	31.5868		14.8866	8.26014	13.6482		5.37543	5.10913	9.18517
ZNF446	T vs UT	0.0426605	0.125001	-1.56774		C vs UT	6.41569e-05	0.000348023	-4.17359		TC vs UT	0.000187248	0.000661539	-3.26839		10.7592	10.1372	8.87079		5.2164	6.60925	7.16162		2.37392	2.01487	2.74347		3.12896	1.88931	4.08932
ZNF449	T vs UT	0.00654808	0.0404655	-2.24063		C vs UT	0.0219702	0.036771	-1.94581		TC vs UT	0.00010712	0.000438072	-5.55214		12.0041	10.6106	11.2787		2.83707	4.55247	7.73723		7.37645	4.16653	5.87573		1.76176	2.03523	2.30759
ZNF528	T vs UT	0.355226	0.51456	-1.34666		C vs UT	0.000872493	0.00247079	-4.38151		TC vs UT	0.000218892	0.000748667	-6.58969		18.3063	16.7766	16.5174		11.5795	12.4201	14.3174		5.17305	1.79211	4.81164		2.62001	1.52645	3.68398
ZNF554	T vs UT	0.155314	0.290948	-1.44097		C vs UT	0.00012306	0.000554376	-5.26547		TC vs UT	0.000354782	0.00109855	-4.27447		6.33224	8.97583	8.13549		3.59969	6.487	6.18257		1.10175	2.24012	1.11045		1.49074	2.37442	1.61939
ZNF593	T vs UT	0.00252388	0.0252008	3.2845		C vs UT	0.000127157	0.000564175	6.65691		TC vs UT	2.15682e-05	0.000145082	10.9377		2.04076	1.04455	2.3421		8.45694	5.23762	4.13177		7.9032	16.4096	11.8169		19.0427	18.4292	21.8913
ZNF652	T vs UT	0.2917	0.449237	-1.35099		C vs UT	0.00549519	0.0112215	-2.64262		TC vs UT	0.000144505	0.000547893	-6.24024		74.6356	68.8031	88.4715		51.8689	47.228	72.5627		38.7015	15.0978	33.9585		10.6152	8.77661	17.7718
ZNF692	T vs UT	0.0128415	0.058648	-1.85748		C vs UT	6.09413e-05	0.000333958	-4.21523		TC vs UT	0.00264347	0.00570823	-2.28858		9.06316	6.52791	6.28652		3.64306	4.62795	3.50712		1.24544	2.46412	1.48057		3.88479	2.8408	2.83386
ZNF767	T vs UT	0.0917012	0.204914	-2.09113		C vs UT	0.0095941	0.0180328	-4.04457		TC vs UT	0.00576676	0.0110771	-4.58392		17.9389	14.1236	5.35481		5.47584	9.51766	2.89982		3.56326	3.28211	2.40587		3.32195	2.84554	1.99522
ZNF792	T vs UT	0.394143	0.551746	-1.32534		C vs UT	0.00272124	0.0062158	-5.92566		TC vs UT	0.000538266	0.00153211	-10.0665		24.8186	22.88	56.0534		16.4368	13.2904	48.5564		6.75368	3.58413	7.17114		3.52343	2.28962	4.49362
ZNF799	T vs UT	0.0227584	0.0831643	-1.67811		C vs UT	0.000729318	0.00214567	-2.63953		TC vs UT	5.2e-05	0.000260106	-4.02023		6.36374	8.81936	10.4816		4.42673	4.85709	6.00999		2.97329	3.47874	3.27116		1.4812	2.13583	2.76684
ZNF821	T vs UT	0.106649	0.225786	-1.42266		C vs UT	0.000603123	0.00184254	-2.88144		TC vs UT	9.45533e-05	0.000401599	-4.06761		1.95076	3.23136	3.17413		1.43126	2.01737	2.42506		0.752461	0.944576	1.20298		0.768004	0.679001	0.607333
ZNF83	T vs UT	0.119448	0.243748	-1.46243		C vs UT	0.000126604	0.000562127	-3.83117		TC vs UT	2.20673e-05	0.000146691	-5.40142		42.4645	25.9155	19.1059		21.3373	19.5399	18.9452		7.95111	7.48176	7.40247		6.00781	4.19756	5.99147
ZNF831	T vs UT	0.260044	0.414925	1.35503		C vs UT	0.000153877	0.00065043	-4.55824		TC vs UT	1.25512e-05	0.000101546	-9.07371		86.0992	93.6415	86.9006		143.724	127.919	89.664		20.8835	11.3346	26.2785		8.76324	7.54705	13.0759
ZNF846	T vs UT	0.523992	0.665859	-1.35528		C vs UT	0.00871694	0.0166403	-4.72679		TC vs UT	0.00692562	0.0129305	-4.83505		3.72136	2.5133	2.40373		1.43126	1.97781	2.96479		1.10175	0.448103	0.277689		0.180783	0.59368	1.01216
ZNF862	T vs UT	0.0154725	0.0656492	-1.6921		C vs UT	3.08224e-05	0.000209327	-4.04758		TC vs UT	2.29793e-05	0.00015087	-4.45684		46.035	36.7478	36.4606		21.7475	22.451	26.2721		10.7073	6.233	12.5202		9.44717	7.77275	9.53521
ZNHIT6	T vs UT	0.00205906	0.0228861	1.63562		C vs UT	1.00126e-05	9.75936e-05	2.92315		TC vs UT	6.91308e-07	2.27846e-05	4.5129		11.8841	12.6588	13.3434		22.2047	22.6252	17.1376		31.3252	45.7412	33.6808		53.8434	59.5282	57.6057
ZNRF1	T vs UT	0.662437	0.773957	1.06151		C vs UT	0.000122922	0.000554376	4.23781		TC vs UT	0.00206299	0.00463496	2.55356		11.0738	9.85708	18.089		14.3117	13.3695	13.7389		44.5928	47.6677	73.0983		26.7864	27.432	45.4211
