# Supplementary material for: TCR and Inflammatory Signals Tune Human MAIT Cells to Exert Specific Tissue Repair and Effector Functions
Source: Cell Rep. 2019 Sep 17;28(12):3077–3091.e5. doi: 10.1016/j.celrep.2019.08.050 (PMC6899450; doi:10.1016/j.celrep.2019.08.050)
Supplement: Table S3. Tissue-Repair Genes, Related to Figures 4 and 5 — List of the tissue repair genes used by Linehan et al. (2018). Genes that showed altered expression in this study are marked in blue. [file mmc4.xlsx]

## Sheet: Sheet1
	Tissue repair list (Linehan et al., 2018)						Gene annotation & their relative expression levels
	ANGPT1	DEFB1	HGF	MMP25	VEGFB			Gene	Name	C vs UT	T vs UT	TC vs UT	Wound healing related functions
	ANGPT2	DEFB6	HIF1A	MMP28	VEGFC		Citokynes	CCL3	C-C motif chemokine 3	23.7953	15.4812	343.249	Leucocyte recruitment. Neutophils and macrophages enhance tissue repair functions.
	ANGPT4	DHH	HMGB1	NGF	WNT1			TNF	Tumor Necrosis factor	30.9438	9.03734	56.5043	Proinflammatory cytokine
	AREG	DISP1	IGF1	NRG1	WNT2			CSF1	Macrophage colony-stimulating factor 1	11.4851	5.58039	20.1477	Proliferation, differentiation of monocytes
	BMP2	DLL1	IGF2	NRG2	WNT2B
	BMP4	DLL3	IHH	NRG3	WNT3		Proliferation, Angiogenesis	VEGFA	Vascular endothelial growth factor A	197.781	6.35273	169.372	Angiogenesis. Growth. Proliferation. Migration.
	BMP7	DLL4	IL1A	NRG4	WNT3A			HBEGF	Proheparin-binding EGF-like growth factor	403.516		78.9609	Growth. Proliferation. Migration.
	BTV	EGF	IL1B	PDGFA	WNT4			PDGFA	Platelet-derived growth factor subunit A	23.3506		40.5689	Growth. Proliferation. Migration.
	CCL2	EPGN	IL6	PDGFB	WNT5A			PDGFB	Platelet-derived growth factor subunit B	-9.94		-11.5934
	CCL3	EREG	INHBA	PDGFC	WNT5B			FURIN		24.6316	6.04692	17.8074	Activation og GFs, MMPs and others.
	CHAT	FGF1	INHBB	PGF	WNT6
	CSF1	FGF2	JAG1	PTGES2	WNT7A		Matrix remodeling	MMP25	Matrix metalloproteinase-25	7.45629			Matrix remodeling
	CSF2	FGF7	JAG2	SHH	WNT7B			THBS1	Thrombospondin-1	-14.4958		-16.7691	Modulate celular interactions. Vasodilation.
	CTGF	FGF10	LEP	TGFA	WNT8A
	CXCL1	FGF22	MMP1A	TGFB1	WNT8B
	CXCL2	FIGF	MMP2	TGFB2	WNT9A
	CXCL10	FLG	MMP3	TGFB3	WNT10A
	CXCL12	FLG2	MMP10	THBS1	WNT10B
	CXCL15	FURIN	MMP13	TNF	WNT11
	CYR61	HBEGF	MMP15	VEGFA	WNT16
	Significantly modulted genes are highlighted in blue and further described in the table on the right.
